# Supplementary material for: Crystal structure and Hirshfeld surface analysis of 3-[(E)-2-(2-bromo-4,5-di­meth­oxy­phen­yl)ethen­yl]-5,5-di­methyl­cyclo­hex-2-en-1-one
Source: Acta Crystallogr E Crystallogr Commun. 2025 Jul 23;81(Pt 8):723–6. doi: 10.1107/S2056989025006413 (PMC12326506; doi:10.1107/S2056989025006413)
Supplement: Supplementary file 1 [file e-81-00723-sup1.cif]

##############################################################################
#                                                                            #
# This CIF contains the data in a paper accepted for publication in          #
# Acta Crystallographica Section E. It conforms to the requirements of       #
# Notes for Authors for Acta Crystallographica Section E, and has been       #
# peer reviewed under the auspices of the IUCr Commission on Journals.       #
#                                                                            #
# Full details of the Crystallographic Information File format               #
# are given in the paper "The Crystallographic Information File (CIF):       #
# a New Standard Archive File for Crystallography" by S. R. Hall, F. H.      #
# Allen and I. D. Brown [Acta Cryst. (1991), A47, 655-685].                  #
#                                                                            #
# The current version of the core CIF dictionary is obtainable from          #
# ftp://ftp.iucr.org/pub/cif_core.dic.                                       #
#                                                                            #
# Software is freely available for graphical display of the structure(s)     #
# in this CIF. For information consult the CIF software page                 #
# http://www.iucr.org/resources/cif/software.                                #
#                                                                            #
# This file may be used for bona fide research purposes within the           #
# scientific community so long as proper attribution is given to the journal # 
# article from which it was obtained.                                        #
#                                                                            #
##############################################################################
data_I
_audit_creation_method     'SHELXL-2019/3'
_chemical_name_systematic
;\
3-[(<i>E</i>)-2-(2-Bromo-4,5-dimethoxyphenyl)ethenyl]-5,5-dimethyl\
cyclohex-2-en-1-one
;
_chemical_name_common     ?
_chemical_formula_moiety     'C18 H21 Br O3'
_chemical_formula_sum     'C18 H21 Br O3'
_chemical_formula_iupac     'C18 H21 Br O3'
_chemical_formula_weight     365.26
_chemical_melting_point     ?
_space_group_crystal_system     monoclinic
_space_group_name_H-M_alt     'P 21/c'
_space_group_name_Hall     '-P 2ybc'
loop_
    _space_group_symop_operation_xyz
    'x, y, z'
    '-x, y+1/2, -z+1/2'
    '-x, -y, -z'
    'x, -y-1/2, z-1/2'
_cell_length_a     11.9084(8)
_cell_length_b     8.1667(5)
_cell_length_c     18.1737(13)
_cell_angle_alpha     90
_cell_angle_beta     102.231(2)
_cell_angle_gamma     90
_cell_volume     1727.3(2)
_cell_formula_units_Z     4
_cell_measurement_reflns_used     9892
_cell_measurement_theta_min     2.57
_cell_measurement_theta_max     24.90
_cell_measurement_temperature     300(2)
_exptl_crystal_description     'block'
_exptl_crystal_colour     'yellow'
_exptl_crystal_size_max     0.190
_exptl_crystal_size_mid     0.171
_exptl_crystal_size_min     0.086
_exptl_crystal_density_diffrn     1.405
_exptl_crystal_density_meas     ?
_exptl_crystal_density_method     ?
_exptl_crystal_F_000     752
_exptl_absorpt_coefficient_mu     2.389
_exptl_absorpt_correction_type     multi-scan
_exptl_absorpt_process_details
;
(SADABS; Krause <i>et al.</i>, 2015)
;
_exptl_absorpt_correction_T_min     0.6362
_exptl_absorpt_correction_T_max     0.7457
_diffrn_ambient_temperature     300(2)
_diffrn_source     'i-mu-s microfocus source'
_diffrn_radiation_type     MoK\a
_diffrn_radiation_wavelength     0.71073
_diffrn_measurement_device_type     'Bruker APEXII CCD'
_diffrn_measurement_method     '\f and \w scans'
_diffrn_detector_area_resol_mean     ?
_diffrn_reflns_number     33400
_diffrn_reflns_av_R_equivalents     0.0445
_diffrn_reflns_av_unetI/netI     0.0341
_diffrn_reflns_theta_min     2.573
_diffrn_reflns_theta_max     28.315
_diffrn_reflns_theta_full     25.242
_diffrn_measured_fraction_theta_max     0.996
_diffrn_measured_fraction_theta_full     0.996
_diffrn_reflns_limit_h_min     -15
_diffrn_reflns_limit_h_max     15
_diffrn_reflns_limit_k_min     -10
_diffrn_reflns_limit_k_max     10
_diffrn_reflns_limit_l_min     -24
_diffrn_reflns_limit_l_max     24
_refine_special_details     ?
_reflns_number_total     4282
_reflns_number_gt     2767
_reflns_threshold_expression     'I > 2\s(I)'
_refine_ls_structure_factor_coef     Fsqd
_refine_ls_matrix_type     full
_refine_ls_R_factor_all     0.0705
_refine_ls_R_factor_gt     0.0356
_refine_ls_wR_factor_gt     0.0739
_refine_ls_wR_factor_ref     0.0844
_refine_ls_goodness_of_fit_ref     1.026
_refine_ls_restrained_S_all     1.026
_refine_ls_number_reflns     4282
_refine_ls_number_parameters     199
_refine_ls_number_restraints     0
_refine_ls_hydrogen_treatment     constr
_refine_ls_weighting_scheme     calc
_refine_ls_weighting_details
              'w=1/[\s^2^(Fo^2^)+(0.0320P)^2^+0.5285P] where P=(Fo^2^+2Fc^2^)/3'
_atom_sites_solution_hydrogens     geom
_atom_sites_solution_primary     ?
_atom_sites_solution_secondary     ?
_refine_ls_shift/su_max     0.000
_refine_ls_shift/su_mean     0.000
_refine_diff_density_max     0.246
_refine_diff_density_min     -0.376
_refine_ls_extinction_method     none
_refine_ls_extinction_coef     .
loop_
    _atom_type_symbol
    _atom_type_description
    _atom_type_scat_dispersion_real
    _atom_type_scat_dispersion_imag
    _atom_type_scat_source
    'C' 'C' 0.0033 0.0016
                         'International Tables Vol C Tables 4.2.6.8 and 6.1.1.4'
    'H' 'H' 0.0000 0.0000
                         'International Tables Vol C Tables 4.2.6.8 and 6.1.1.4'
    'Br' 'Br' -0.2901 2.4595
                         'International Tables Vol C Tables 4.2.6.8 and 6.1.1.4'
    'O' 'O' 0.0106 0.0060
                         'International Tables Vol C Tables 4.2.6.8 and 6.1.1.4'
_computing_data_collection
;
APEX3 (Bruker, 2017)
;
_computing_cell_refinement
;
SAINT (Bruker, 2017)
;
_computing_data_reduction
;
SAINT (Bruker, 2017)
;
_computing_structure_solution
;
<i>SHELXT</i> (Sheldrick, 2015a)
;
_computing_structure_refinement
;
SHELXL (Sheldrick, 2015b)
;
_computing_molecular_graphics
;
ORTEP-3 for Windows (Farrugia, 2012) and PLATON (Spek, 2020)
;
_computing_publication_material
;
publCIF (Westrip, 2010)
;
loop_
    _atom_site_type_symbol
    _atom_site_label
    _atom_site_fract_x
    _atom_site_fract_y
    _atom_site_fract_z
    _atom_site_U_iso_or_equiv
    _atom_site_adp_type
    _atom_site_calc_flag
    _atom_site_occupancy
    _atom_site_disorder_assembly
    _atom_site_disorder_group
    Br Br1 0.21244(2) 0.20268(3) 0.03311(2) 0.06997(12) Uani d 1 . .
    O O1 0.66634(15) 1.0834(2) 0.14033(11) 0.0836(6) Uani d 1 . .
    O O2 -0.01107(12) 0.74963(19) -0.16748(9) 0.0603(4) Uani d 1 . .
    O O3 -0.11576(12) 0.47454(18) -0.16639(9) 0.0600(4) Uani d 1 . .
    C C1 0.52228(18) 0.8950(3) 0.09158(12) 0.0569(6) Uani d 1 . .
    H H1 0.477268 0.976060 0.063868 0.068 Uiso calc 1 . .
    C C2 0.63384(19) 0.9412(3) 0.13716(12) 0.0586(6) Uani d 1 . .
    C C3 0.70601(18) 0.8051(3) 0.17758(13) 0.0554(6) Uani d 1 . .
    H H3A 0.757898 0.849533 0.221475 0.067 Uiso calc 1 . .
    H H3B 0.752286 0.759373 0.144658 0.067 Uiso calc 1 . .
    C C4 0.63502(16) 0.6684(2) 0.20260(11) 0.0441(5) Uani d 1 . .
    C C5 0.54760(17) 0.6074(3) 0.13380(12) 0.0511(5) Uani d 1 . .
    H H5A 0.587780 0.544519 0.102108 0.061 Uiso calc 1 . .
    H H5B 0.493931 0.534370 0.150666 0.061 Uiso calc 1 . .
    C C6 0.48127(17) 0.7415(3) 0.08760(11) 0.0471(5) Uani d 1 . .
    C C7 0.37120(18) 0.7062(3) 0.03714(11) 0.0536(6) Uani d 1 . .
    H H7 0.335261 0.793272 0.008546 0.064 Uiso calc 1 . .
    C C8 0.31710(17) 0.5639(3) 0.02768(11) 0.0496(5) Uani d 1 . .
    H H8 0.352859 0.475488 0.055327 0.060 Uiso calc 1 . .
    C C9 0.20528(16) 0.5337(3) -0.02282(10) 0.0444(5) Uani d 1 . .
    C C10 0.14791(17) 0.3853(3) -0.02615(11) 0.0452(5) Uani d 1 . .
    C C11 0.04082(17) 0.3600(3) -0.07330(11) 0.0478(5) Uani d 1 . .
    H H11 0.004492 0.259107 -0.073778 0.057 Uiso calc 1 . .
    C C12 -0.01094(16) 0.4839(3) -0.11895(11) 0.0452(5) Uani d 1 . .
    C C13 0.04507(16) 0.6359(3) -0.11840(11) 0.0449(5) Uani d 1 . .
    C C14 0.15029(17) 0.6574(3) -0.07094(11) 0.0478(5) Uani d 1 . .
    H H14 0.186674 0.758185 -0.070673 0.057 Uiso calc 1 . .
    C C15 0.5738(2) 0.7347(3) 0.26188(12) 0.0638(6) Uani d 1 . .
    H H15A 0.523896 0.822936 0.240823 0.096 Uiso calc 1 . .
    H H15B 0.529205 0.648981 0.277875 0.096 Uiso calc 1 . .
    H H15C 0.629523 0.774031 0.304298 0.096 Uiso calc 1 . .
    C C16 0.7137(2) 0.5289(3) 0.23628(15) 0.0737(7) Uani d 1 . .
    H H16A 0.752552 0.486776 0.199091 0.111 Uiso calc 1 . .
    H H16B 0.769349 0.568486 0.278733 0.111 Uiso calc 1 . .
    H H16C 0.669031 0.443436 0.252311 0.111 Uiso calc 1 . .
    C C17 0.0350(2) 0.9103(3) -0.16221(16) 0.0733(7) Uani d 1 . .
    H H17A -0.011771 0.978807 -0.199475 0.110 Uiso calc 1 . .
    H H17B 0.036049 0.953757 -0.112985 0.110 Uiso calc 1 . .
    H H17C 0.111881 0.907246 -0.170618 0.110 Uiso calc 1 . .
    C C18 -0.1695(2) 0.3181(3) -0.17712(15) 0.0699(7) Uani d 1 . .
    H H18A -0.242412 0.327809 -0.211566 0.105 Uiso calc 1 . .
    H H18B -0.121412 0.243649 -0.197319 0.105 Uiso calc 1 . .
    H H18C -0.180950 0.277343 -0.129703 0.105 Uiso calc 1 . .
loop_
    _atom_site_aniso_label
    _atom_site_aniso_U_11
    _atom_site_aniso_U_22
    _atom_site_aniso_U_33
    _atom_site_aniso_U_12
    _atom_site_aniso_U_13
    _atom_site_aniso_U_23
    Br1 0.07534(19) 0.05863(17) 0.06375(17) -0.00047(12) -0.01275(12)
                                                                     0.01078(12)
    O1 0.0711(11) 0.0741(12) 0.0917(13) -0.0346(10) -0.0141(10) 0.0226(10)
    O2 0.0468(9) 0.0514(9) 0.0701(10) -0.0037(7) -0.0158(8) 0.0076(8)
    O3 0.0446(8) 0.0494(9) 0.0727(10) -0.0071(7) -0.0174(7) -0.0094(7)
    C1 0.0484(12) 0.0665(15) 0.0475(12) -0.0123(11) -0.0084(10) 0.0180(11)
    C2 0.0511(13) 0.0709(16) 0.0493(13) -0.0201(12) 0.0006(10) 0.0117(11)
    C3 0.0369(11) 0.0714(15) 0.0527(13) -0.0080(11) -0.0025(9) -0.0028(11)
    C4 0.0350(10) 0.0482(12) 0.0439(11) 0.0024(9) -0.0034(9) -0.0009(9)
    C5 0.0413(11) 0.0528(13) 0.0534(12) -0.0024(10) -0.0030(9) -0.0061(10)
    C6 0.0389(11) 0.0640(13) 0.0338(10) -0.0089(10) -0.0022(8) 0.0018(9)
    C7 0.0449(12) 0.0648(15) 0.0432(11) -0.0074(11) -0.0087(9) 0.0096(10)
    C8 0.0426(11) 0.0579(13) 0.0431(11) -0.0016(10) -0.0025(9) -0.0001(10)
    C9 0.0379(11) 0.0529(12) 0.0381(10) -0.0046(9) -0.0020(8) -0.0038(9)
    C10 0.0443(11) 0.0480(12) 0.0388(10) 0.0015(10) -0.0012(9) -0.0024(9)
    C11 0.0452(12) 0.0455(11) 0.0488(12) -0.0087(10) 0.0011(10) -0.0084(10)
    C12 0.0375(11) 0.0474(12) 0.0454(11) -0.0022(9) -0.0033(9) -0.0099(9)
    C13 0.0373(11) 0.0473(11) 0.0458(11) -0.0017(9) -0.0011(9) -0.0018(9)
    C14 0.0396(11) 0.0489(12) 0.0496(12) -0.0090(9) -0.0024(9) -0.0016(9)
    C15 0.0647(15) 0.0781(16) 0.0462(13) 0.0081(13) 0.0062(11) 0.0081(12)
    C16 0.0533(14) 0.0646(16) 0.0885(18) 0.0120(12) -0.0180(13) 0.0019(14)
    C17 0.0567(15) 0.0519(14) 0.099(2) -0.0056(12) -0.0103(13) 0.0167(14)
    C18 0.0552(14) 0.0580(15) 0.0837(18) -0.0178(12) -0.0141(13) -0.0112(13)
_geom_special_details
;
 All esds (except the esd in the dihedral angle between two l.s. planes)
 are estimated using the full covariance matrix.  The cell esds are taken
 into account individually in the estimation of esds in distances, angles
 and torsion angles; correlations between esds in cell parameters are only
 used when they are defined by crystal symmetry.  An approximate (isotropic)
 treatment of cell esds is used for estimating esds involving l.s. planes.
;
loop_
    _geom_bond_atom_site_label_1
    _geom_bond_atom_site_label_2
    _geom_bond_site_symmetry_2
    _geom_bond_distance
    _geom_bond_publ_flag
    Br1 C10 . 1.904(2) ?
    O1 C2 . 1.222(3) ?
    O2 C13 . 1.361(2) ?
    O2 C17 . 1.418(3) ?
    O3 C12 . 1.361(2) ?
    O3 C18 . 1.424(3) ?
    C1 C6 . 1.342(3) ?
    C1 C2 . 1.458(3) ?
    C1 H1 . 0.9300 ?
    C2 C3 . 1.499(3) ?
    C3 C4 . 1.526(3) ?
    C3 H3A . 0.9700 ?
    C3 H3B . 0.9700 ?
    C4 C16 . 1.519(3) ?
    C4 C15 . 1.523(3) ?
    C4 C5 . 1.531(3) ?
    C5 C6 . 1.499(3) ?
    C5 H5A . 0.9700 ?
    C5 H5B . 0.9700 ?
    C6 C7 . 1.460(3) ?
    C7 C8 . 1.322(3) ?
    C7 H7 . 0.9300 ?
    C8 C9 . 1.469(3) ?
    C8 H8 . 0.9300 ?
    C9 C10 . 1.386(3) ?
    C9 C14 . 1.404(3) ?
    C10 C11 . 1.393(3) ?
    C11 C12 . 1.369(3) ?
    C11 H11 . 0.9300 ?
    C12 C13 . 1.408(3) ?
    C13 C14 . 1.374(3) ?
    C14 H14 . 0.9300 ?
    C15 H15A . 0.9600 ?
    C15 H15B . 0.9600 ?
    C15 H15C . 0.9600 ?
    C16 H16A . 0.9600 ?
    C16 H16B . 0.9600 ?
    C16 H16C . 0.9600 ?
    C17 H17A . 0.9600 ?
    C17 H17B . 0.9600 ?
    C17 H17C . 0.9600 ?
    C18 H18A . 0.9600 ?
    C18 H18B . 0.9600 ?
    C18 H18C . 0.9600 ?
loop_
    _geom_angle_atom_site_label_1
    _geom_angle_atom_site_label_2
    _geom_angle_atom_site_label_3
    _geom_angle_site_symmetry_1
    _geom_angle_site_symmetry_3
    _geom_angle
    _geom_angle_publ_flag
    C13 O2 C17 . . 117.28(16) ?
    C12 O3 C18 . . 117.56(17) ?
    C6 C1 C2 . . 123.3(2) ?
    C6 C1 H1 . . 118.3 ?
    C2 C1 H1 . . 118.3 ?
    O1 C2 C1 . . 120.9(2) ?
    O1 C2 C3 . . 122.6(2) ?
    C1 C2 C3 . . 116.4(2) ?
    C2 C3 C4 . . 113.08(17) ?
    C2 C3 H3A . . 109.0 ?
    C4 C3 H3A . . 109.0 ?
    C2 C3 H3B . . 109.0 ?
    C4 C3 H3B . . 109.0 ?
    H3A C3 H3B . . 107.8 ?
    C16 C4 C15 . . 109.19(19) ?
    C16 C4 C3 . . 109.57(18) ?
    C15 C4 C3 . . 109.23(18) ?
    C16 C4 C5 . . 109.85(18) ?
    C15 C4 C5 . . 110.41(17) ?
    C3 C4 C5 . . 108.58(17) ?
    C6 C5 C4 . . 113.95(18) ?
    C6 C5 H5A . . 108.8 ?
    C4 C5 H5A . . 108.8 ?
    C6 C5 H5B . . 108.8 ?
    C4 C5 H5B . . 108.8 ?
    H5A C5 H5B . . 107.7 ?
    C1 C6 C7 . . 119.1(2) ?
    C1 C6 C5 . . 120.65(18) ?
    C7 C6 C5 . . 120.26(19) ?
    C8 C7 C6 . . 127.1(2) ?
    C8 C7 H7 . . 116.5 ?
    C6 C7 H7 . . 116.5 ?
    C7 C8 C9 . . 125.5(2) ?
    C7 C8 H8 . . 117.2 ?
    C9 C8 H8 . . 117.2 ?
    C10 C9 C14 . . 116.18(17) ?
    C10 C9 C8 . . 123.18(19) ?
    C14 C9 C8 . . 120.64(19) ?
    C9 C10 C11 . . 122.34(19) ?
    C9 C10 Br1 . . 121.60(14) ?
    C11 C10 Br1 . . 116.06(16) ?
    C12 C11 C10 . . 119.95(19) ?
    C12 C11 H11 . . 120.0 ?
    C10 C11 H11 . . 120.0 ?
    O3 C12 C11 . . 125.25(18) ?
    O3 C12 C13 . . 115.06(18) ?
    C11 C12 C13 . . 119.69(17) ?
    O2 C13 C14 . . 125.48(19) ?
    O2 C13 C12 . . 115.52(17) ?
    C14 C13 C12 . . 118.99(19) ?
    C13 C14 C9 . . 122.85(19) ?
    C13 C14 H14 . . 118.6 ?
    C9 C14 H14 . . 118.6 ?
    C4 C15 H15A . . 109.5 ?
    C4 C15 H15B . . 109.5 ?
    H15A C15 H15B . . 109.5 ?
    C4 C15 H15C . . 109.5 ?
    H15A C15 H15C . . 109.5 ?
    H15B C15 H15C . . 109.5 ?
    C4 C16 H16A . . 109.5 ?
    C4 C16 H16B . . 109.5 ?
    H16A C16 H16B . . 109.5 ?
    C4 C16 H16C . . 109.5 ?
    H16A C16 H16C . . 109.5 ?
    H16B C16 H16C . . 109.5 ?
    O2 C17 H17A . . 109.5 ?
    O2 C17 H17B . . 109.5 ?
    H17A C17 H17B . . 109.5 ?
    O2 C17 H17C . . 109.5 ?
    H17A C17 H17C . . 109.5 ?
    H17B C17 H17C . . 109.5 ?
    O3 C18 H18A . . 109.5 ?
    O3 C18 H18B . . 109.5 ?
    H18A C18 H18B . . 109.5 ?
    O3 C18 H18C . . 109.5 ?
    H18A C18 H18C . . 109.5 ?
    H18B C18 H18C . . 109.5 ?
loop_
    _geom_torsion_atom_site_label_1
    _geom_torsion_atom_site_label_2
    _geom_torsion_atom_site_label_3
    _geom_torsion_atom_site_label_4
    _geom_torsion_site_symmetry_1
    _geom_torsion_site_symmetry_2
    _geom_torsion_site_symmetry_3
    _geom_torsion_site_symmetry_4
    _geom_torsion
    _geom_torsion_publ_flag
    C6 C1 C2 O1 . . . . -178.3(2) ?
    C6 C1 C2 C3 . . . . 3.2(3) ?
    O1 C2 C3 C4 . . . . 148.4(2) ?
    C1 C2 C3 C4 . . . . -33.1(3) ?
    C2 C3 C4 C16 . . . . 174.69(19) ?
    C2 C3 C4 C15 . . . . -65.7(2) ?
    C2 C3 C4 C5 . . . . 54.7(2) ?
    C16 C4 C5 C6 . . . . -168.58(19) ?
    C15 C4 C5 C6 . . . . 71.0(2) ?
    C3 C4 C5 C6 . . . . -48.8(2) ?
    C2 C1 C6 C7 . . . . -176.7(2) ?
    C2 C1 C6 C5 . . . . 2.9(3) ?
    C4 C5 C6 C1 . . . . 21.4(3) ?
    C4 C5 C6 C7 . . . . -159.02(19) ?
    C1 C6 C7 C8 . . . . -178.2(2) ?
    C5 C6 C7 C8 . . . . 2.2(4) ?
    C6 C7 C8 C9 . . . . 178.9(2) ?
    C7 C8 C9 C10 . . . . -174.6(2) ?
    C7 C8 C9 C14 . . . . 5.2(3) ?
    C14 C9 C10 C11 . . . . -1.2(3) ?
    C8 C9 C10 C11 . . . . 178.66(19) ?
    C14 C9 C10 Br1 . . . . 178.11(15) ?
    C8 C9 C10 Br1 . . . . -2.1(3) ?
    C9 C10 C11 C12 . . . . 0.5(3) ?
    Br1 C10 C11 C12 . . . . -178.78(16) ?
    C18 O3 C12 C11 . . . . -8.8(3) ?
    C18 O3 C12 C13 . . . . 171.6(2) ?
    C10 C11 C12 O3 . . . . -178.98(19) ?
    C10 C11 C12 C13 . . . . 0.6(3) ?
    C17 O2 C13 C14 . . . . -9.0(3) ?
    C17 O2 C13 C12 . . . . 172.3(2) ?
    O3 C12 C13 O2 . . . . -2.6(3) ?
    C11 C12 C13 O2 . . . . 177.80(19) ?
    O3 C12 C13 C14 . . . . 178.63(19) ?
    C11 C12 C13 C14 . . . . -1.0(3) ?
    O2 C13 C14 C9 . . . . -178.3(2) ?
    C12 C13 C14 C9 . . . . 0.3(3) ?
    C10 C9 C14 C13 . . . . 0.8(3) ?
    C8 C9 C14 C13 . . . . -179.09(19) ?
loop_
    _geom_hbond_atom_site_label_D
    _geom_hbond_atom_site_label_H
    _geom_hbond_atom_site_label_A
    _geom_hbond_site_symmetry_A
    _geom_hbond_distance_DH
    _geom_hbond_distance_HA
    _geom_hbond_distance_DA
    _geom_hbond_angle_DHA
    _geom_hbond_publ_flag
    C8 H8 Br1 . 0.93 2.76 3.212(2) 111 yes
    C17 H17C O1 3_675 0.96 2.58 3.495(3) 159 yes
_shelx_space_group_comment
;
The symmetry employed for this shelxl refinement is uniquely defined
by the following loop, which should always be used as a source of
symmetry information in preference to the above space-group names.
They are only intended as comments.
;
_shelx_estimated_absorpt_T_min     0.660
_shelx_estimated_absorpt_T_max     0.821
_shelx_hkl_file
;
   2   0   0  132.66    4.53
  -2   0   0  135.07    4.45
  -2   0   0  138.78    4.54
  -2   0   0  132.87    4.50
   2   0   0  132.00    4.52
   2   0   0  132.67    4.45
  -2   0   0  134.38    4.53
   3   0   0   10.07    0.58
  -3   0   0    9.67    0.54
  -3   0   0    9.16    0.57
   3   0   0    9.46    0.58
   3   0   0    9.75    0.47
   3   0   0    8.91    0.56
  -3   0   0   10.00    0.57
  -3   0   0   10.22    0.49
  -4   0   0  261.07    9.12
  -4   0   0  275.59    9.09
  -4   0   0  271.98    9.08
  -4   0   0  263.94    8.96
   4   0   0  265.04    9.11
   4   0   0  269.79    8.96
  -4   0   0  267.93    9.13
   4   0   0  281.94    9.12
   4   0   0  273.64    9.14
  -5   0   0  379.13   12.98
   5   0   0  381.23   13.05
  -5   0   0  386.10   12.85
   5   0   0  384.14   12.84
  -5   0   0  403.12   13.09
  -5   0   0  392.34   13.02
   5   0   0  381.08   13.03
  -5   0   0  402.53   13.08
   5   0   0  387.27   13.03
  -6   0   0  278.31    9.20
   6   0   0  260.86    9.14
   6   0   0  269.11    8.89
  -6   0   0  271.15    9.16
  -6   0   0  262.69    8.90
  -6   0   0  248.67    9.03
  -6   0   0  262.23    9.09
   6   0   0  265.49    9.13
   7   0   0   86.41    3.53
   7   0   0   87.74    3.51
   7   0   0   88.89    3.23
  -7   0   0   90.05    3.26
  -7   0   0   82.71    3.40
  -7   0   0   90.84    3.57
  -7   0   0   89.10    3.57
  -7   0   0   93.66    3.51
  -8   0   0    0.94    0.67
  -8   0   0   -0.52    0.50
  -8   0   0    0.25    0.65
  -8   0   0   -0.04    0.37
   8   0   0    0.81    0.46
  -8   0   0   -0.09    0.40
   8   0   0    0.60    0.55
   8   0   0    0.57    0.38
  -9   0   0   57.44    2.67
  -9   0   0   54.94    2.30
  -9   0   0   56.25    2.74
   9   0   0   55.60    2.70
   9   0   0   57.74    2.29
  -9   0   0   56.53    2.52
   9   0   0   52.54    2.57
  -9   0   0   58.67    2.76
 -10   0   0   13.99    1.40
 -10   0   0   12.00    1.45
 -10   0   0   14.81    1.03
 -10   0   0   13.52    1.22
  10   0   0   11.42    1.37
 -10   0   0   11.20    1.39
 -11   0   0    5.06    0.94
 -11   0   0    4.41    1.12
 -11   0   0    5.56    1.10
 -11   0   0    5.73    1.28
 -12   0   0   44.48    2.79
 -12   0   0   48.91    2.98
 -12   0   0   48.16    2.65
 -13   0   0    1.21    1.19
 -13   0   0    0.23    1.21
 -13   0   0    2.18    1.19
 -14   0   0    7.08    1.69
 -14   0   0    6.25    1.62
 -15   0   0    1.62    1.50
 -15   0   0   -1.33    1.43
   0  -1   0   -0.05    0.06
   0  -1   0    0.06    0.09
   0  -1   0    0.00    0.07
   0  -1   0    0.15    0.08
   0   1   0    0.00    0.07
   0   1   0    0.01    0.06
   0   1   0    0.05    0.08
   0   1   0    0.03    0.09
   2  -1   0    2.06    0.24
  -2  -1   0    1.86    0.26
   2  -1   0    1.77    0.26
  -2  -1   0    1.78    0.28
  -2  -1   0    2.08    0.19
   2  -1   0    1.80    0.28
  -2  -1   0    2.13    0.28
   2   1   0    1.86    0.25
  -2   1   0    2.17    0.28
  -2   1   0    2.04    0.15
  -2   1   0    1.94    0.15
   2   1   0    1.80    0.30
   2   1   0    1.78    0.27
   2   1   0    2.15    0.19
  -2   1   0    2.53    0.29
  -2   1   0    1.94    0.24
   3  -1   0  267.80    9.23
  -3  -1   0  279.36    9.09
  -3  -1   0  270.78    9.29
  -3  -1   0  277.48    9.32
   3  -1   0  272.35    9.24
  -3  -1   0  284.44    9.27
   3  -1   0  287.01    9.32
  -3   1   0  275.15    9.25
   3   1   0  274.55    9.29
   3   1   0  278.11    9.09
   3   1   0  283.27    9.34
   3   1   0  272.43    9.26
  -3   1   0  277.67    9.31
  -4  -1   0  314.18   10.59
   4  -1   0  310.96   10.48
  -4  -1   0  319.17   10.60
   4  -1   0  305.58   10.58
   4  -1   0  303.14   10.50
  -4  -1   0  332.91   10.57
  -4  -1   0  322.16   10.32
  -4   1   0  298.05   10.37
  -4   1   0  308.95   10.39
   4   1   0  315.09   10.54
   4   1   0  327.89   10.63
  -4   1   0  315.17   10.50
  -4   1   0  310.10   10.59
   4   1   0  317.28   10.31
  -4   1   0  319.80   10.53
   4   1   0  298.33   10.55
   5  -1   0  251.14    8.88
  -5  -1   0  256.95    8.65
  -5  -1   0  255.23    8.96
  -5  -1   0  258.35    8.99
  -5  -1   0  262.64    8.98
   5  -1   0  265.02    8.84
   5  -1   0  263.25    8.99
  -5  -1   0  265.35    8.95
   5   1   0  257.89    8.93
   5   1   0  263.73    8.65
   5   1   0  259.27    8.96
  -5   1   0  251.95    8.75
  -5   1   0  262.84    8.99
  -5   1   0  260.62    8.79
  -5   1   0  260.25    8.85
  -5   1   0  277.46    8.93
   5   1   0  269.75    9.03
  -6  -1   0  137.51    5.24
  -6  -1   0  141.25    5.25
   6  -1   0  151.44    5.27
  -6  -1   0  150.24    4.87
   6  -1   0  134.81    5.13
  -6  -1   0  141.77    5.21
  -6  -1   0  148.45    5.23
   6  -1   0  138.63    5.04
   6   1   0  150.01    5.31
  -6   1   0  141.76    5.17
   6   1   0  141.95    5.19
  -6   1   0  142.90    5.07
  -6   1   0  143.08    5.24
  -6   1   0  139.41    4.99
   6   1   0  140.11    5.21
   6   1   0  142.48    4.85
  -6   1   0  142.51    5.04
   7  -1   0    0.41    0.49
  -7  -1   0    0.01    0.44
  -7  -1   0    0.61    0.59
   7  -1   0    0.18    0.44
  -7  -1   0    0.95    0.31
  -7  -1   0    0.70    0.57
  -7  -1   0    0.32    0.53
   7  -1   0    1.23    0.60
  -7   1   0    0.27    0.44
  -7   1   0    0.45    0.40
  -7   1   0    0.70    0.55
   7   1   0    0.31    0.27
   7   1   0    0.39    0.40
  -7   1   0    2.13    0.69
  -7   1   0    0.37    0.42
   7   1   0   -0.17    0.45
  -8  -1   0   55.62    2.67
  -8  -1   0   57.74    2.59
  -8  -1   0   54.57    2.59
  -8  -1   0   55.60    2.16
   8  -1   0   57.73    2.56
  -8  -1   0   58.53    2.69
   8  -1   0   58.53    2.66
   8  -1   0   52.37    2.33
  -8   1   0   55.55    2.39
  -8   1   0   56.32    2.34
  -8   1   0   57.28    2.60
   8   1   0   62.01    2.64
  -8   1   0   56.91    2.62
   8   1   0   55.32    2.14
   8   1   0   57.27    2.57
   9  -1   0   18.06    1.16
  -9  -1   0   16.28    1.30
   9  -1   0   15.11    1.29
  -9  -1   0   17.55    1.43
   9  -1   0   17.24    1.44
  -9  -1   0   15.62    1.41
  -9  -1   0   15.53    0.94
  -9  -1   0   15.89    1.33
  -9   1   0   19.20    1.22
   9   1   0   14.27    1.30
  -9   1   0   17.69    1.36
  -9   1   0   18.21    1.47
  -9   1   0   16.96    1.16
   9   1   0   17.02    1.28
  -9   1   0   17.24    1.23
   9   1   0   16.75    0.94
 -10  -1   0   24.85    1.87
 -10  -1   0   24.18    1.76
 -10  -1   0   23.09    1.76
 -10  -1   0   19.08    1.51
  10  -1   0   20.49    1.58
 -10   1   0   24.19    1.77
 -10   1   0   22.77    1.59
 -10   1   0   21.65    1.37
 -10   1   0   23.22    1.44
  10   1   0   20.93    1.64
 -10   1   0   22.05    1.79
 -11  -1   0   20.44    1.82
 -11  -1   0   19.82    1.78
 -11  -1   0   24.94    1.85
 -11   1   0   23.12    1.96
 -11   1   0   22.79    1.69
 -11   1   0   23.24    1.90
 -12  -1   0    1.56    1.05
 -12  -1   0    0.97    1.01
 -12  -1   0   -0.02    1.12
 -12   1   0    1.21    0.89
 -12   1   0    0.20    1.04
 -12   1   0    2.12    1.13
 -13  -1   0   13.19    1.83
 -13  -1   0   17.38    2.12
 -13  -1   0   13.44    1.85
 -13   1   0   12.81    1.88
 -13   1   0   18.71    2.03
 -14  -1   0    1.35    1.33
 -14  -1   0    1.11    1.17
 -14  -1   0    0.45    1.07
 -14   1   0    0.76    1.30
 -14   1   0    0.00    1.32
 -15  -1   0    0.88    1.53
 -15  -1   0    2.81    1.53
 -15   1   0    1.40    1.40
 -15   1   0    1.15    1.53
   0  -2   0  440.08   14.66
   0   2   0  442.00   14.64
  -1  -2   0    0.15    0.19
  -1  -2   0    0.55    0.21
  -1  -2   0    0.16    0.18
   1  -2   0    0.56    0.25
  -1  -2   0    0.20    0.17
   1  -2   0    0.24    0.10
   1  -2   0    0.19    0.20
   1  -2   0    0.20    0.16
  -1   2   0    0.06    0.17
   1   2   0    0.29    0.19
  -1   2   0    0.25    0.23
  -1   2   0    0.20    0.11
   1   2   0    0.20    0.20
   1   2   0    0.02    0.18
  -1   2   0    0.30    0.21
   1   2   0   -0.15    0.17
  -2  -2   0   99.99    3.76
   2  -2   0  106.80    3.76
  -2  -2   0  100.64    3.63
  -2  -2   0  109.09    3.75
  -2  -2   0  105.75    3.73
   2  -2   0  105.91    3.77
  -2  -2   0  107.35    3.71
  -2  -2   0  107.11    3.66
   2  -2   0   99.02    3.63
   2   2   0  110.39    3.79
  -2   2   0  105.93    3.79
  -2   2   0  107.07    3.65
  -2   2   0  109.18    3.77
   2   2   0  103.43    3.70
  -3  -2   0  223.59    7.86
   3  -2   0  226.66    7.82
   3  -2   0  217.83    7.69
   3  -2   0  227.44    7.83
  -3  -2   0  227.16    7.63
  -3  -2   0  240.39    7.78
  -3  -2   0  223.37    7.62
  -3  -2   0  225.51    7.81
  -3   2   0  232.11    7.84
   3   2   0  230.56    7.80
  -3   2   0  238.92    7.72
   3   2   0  231.82    7.88
  -3   2   0  228.89    7.84
   3   2   0  231.28    7.76
   4  -2   0  127.74    4.48
  -4  -2   0  131.16    4.62
  -4  -2   0  119.13    4.61
   4  -2   0  112.14    4.56
  -4  -2   0  129.34    4.33
  -4  -2   0  132.72    4.56
   4  -2   0  126.38    4.57
  -4   2   0  129.50    4.48
  -4   2   0  125.58    4.24
   4   2   0  128.97    4.54
   4   2   0  132.94    4.68
  -4   2   0  123.27    4.57
  -4   2   0  124.13    4.23
   4   2   0  133.40    4.59
  -4   2   0  129.39    4.64
   4   2   0  128.71    4.34
  -5  -2   0  392.06   13.33
   5  -2   0  399.50   13.35
   5  -2   0  395.99   13.26
  -5  -2   0  397.18   12.96
  -5  -2   0  399.65   13.26
  -5  -2   0  397.18   13.36
   5  -2   0  374.00   13.17
  -5  -2   0  403.70   13.40
   5   2   0  400.46   13.32
  -5   2   0  394.71   12.96
   5   2   0  395.59   13.25
  -5   2   0  380.60   12.93
   5   2   0  389.16   12.96
  -5   2   0  396.96   13.36
  -5   2   0  400.84   13.20
   5   2   0  390.21   13.39
  -5   2   0  382.82   13.26
   6  -2   0    1.21    0.43
   6  -2   0    0.51    0.43
   6  -2   0    0.59    0.44
  -6  -2   0    0.39    0.49
  -6  -2   0    0.56    0.48
  -6  -2   0    1.10    0.60
  -6  -2   0    0.42    0.50
  -6  -2   0    0.87    0.25
   6   2   0    0.75    0.45
   6   2   0    0.81    0.49
  -6   2   0    1.01    0.28
  -6   2   0    0.14    0.51
  -6   2   0    1.56    0.52
  -6   2   0    0.51    0.30
   6   2   0    0.93    0.45
  -6   2   0    1.36    0.48
   6   2   0    0.68    0.25
  -7  -2   0   70.06    3.14
   7  -2   0   75.58    3.00
  -7  -2   0   75.18    3.11
  -7  -2   0   74.70    2.63
  -7  -2   0   69.14    3.07
  -7  -2   0   74.15    3.14
   7  -2   0   80.67    3.06
   7  -2   0   71.63    3.14
  -7   2   0   69.49    2.72
  -7   2   0   77.35    3.05
  -7   2   0   75.14    2.80
  -7   2   0   70.62    3.18
   7   2   0   73.07    3.07
   7   2   0   73.95    2.64
  -7   2   0   77.09    3.05
   7   2   0   74.10    3.12
  -8  -2   0    2.47    0.37
   8  -2   0    1.14    0.54
  -8  -2   0    2.49    0.82
  -8  -2   0    2.00    0.70
   8  -2   0    4.08    0.69
   8  -2   0    3.09    0.72
  -8  -2   0    2.20    0.67
  -8  -2   0    2.30    0.71
  -8   2   0    1.90    0.70
  -8   2   0    2.71    0.52
   8   2   0    2.89    0.73
   8   2   0    2.24    0.36
  -8   2   0    1.15    0.44
  -8   2   0    3.45    0.86
  -8   2   0    2.92    0.76
   8   2   0    3.24    0.77
  -9  -2   0    1.15    0.87
   9  -2   0    3.20    0.77
  -9  -2   0    2.00    0.72
  -9  -2   0    1.94    0.36
  -9  -2   0    1.25    0.83
   9  -2   0    1.52    0.77
  -9  -2   0    2.28    0.82
   9  -2   0    0.78    0.62
  -9   2   0    2.42    0.81
  -9   2   0    1.91    0.88
  -9   2   0    1.52    0.50
  -9   2   0    2.51    0.64
  -9   2   0    4.28    0.85
   9   2   0    2.41    0.78
   9   2   0    1.75    0.70
 -10  -2   0    3.45    0.97
  10  -2   0    1.89    0.76
 -10  -2   0    2.18    1.02
 -10  -2   0    4.08    1.09
 -10   2   0    3.27    0.92
 -10   2   0    2.68    0.72
 -10   2   0    3.85    0.89
  10   2   0    2.60    0.85
 -10   2   0    3.11    0.94
 -11  -2   0   -0.20    0.92
 -11  -2   0   -0.92    0.97
 -11  -2   0    0.40    0.81
 -11   2   0   -0.20    1.01
 -11   2   0   -0.13    0.72
 -11   2   0    0.18    0.87
 -12  -2   0    2.30    1.27
 -12  -2   0    2.38    1.18
 -12  -2   0    2.60    1.15
 -12   2   0    3.81    1.20
 -12   2   0    1.31    1.13
 -13  -2   0    1.28    1.16
 -13  -2   0    0.65    1.17
 -13  -2   0   -0.98    1.19
 -13   2   0    2.30    1.27
 -13   2   0    1.50    1.33
 -14  -2   0    2.25    1.32
 -14  -2   0    4.94    1.57
 -14  -2   0    2.61    1.48
 -14   2   0    1.31    1.48
 -14   2   0    2.81    1.45
 -15  -2   0    0.99    1.70
 -15  -2   0    0.08    1.42
 -15  -2   0    0.84    1.49
 -15   2   0   -0.65    1.46
 -15   2   0   -0.65    1.30
   0  -3   0   -0.38    0.18
   0  -3   0   -0.36    0.24
   0  -3   0   -0.14    0.19
   0  -3   0   -0.17    0.18
   0   3   0    0.46    0.25
   0   3   0   -0.09    0.19
   0   3   0    0.35    0.30
   0   3   0   -0.01    0.30
   1  -3   0  305.05   10.73
   1  -3   0  312.94   10.49
  -1  -3   0  305.09   10.62
  -1  -3   0  303.94   10.67
  -1  -3   0  317.47   10.67
   1  -3   0  306.67   10.56
   1  -3   0  318.99   10.70
   1  -3   0  328.24   10.50
  -1  -3   0  318.13   10.66
   1   3   0  317.73   10.67
   1   3   0  327.00   10.69
  -1   3   0  320.61   10.71
  -1   3   0  315.30   10.58
   1   3   0  329.11   10.66
   1   3   0  329.40   10.68
  -1   3   0  324.65   10.77
  -2  -3   0   52.85    2.10
   2  -3   0   55.82    2.21
   2  -3   0   52.24    2.22
  -2  -3   0   51.34    2.13
  -2  -3   0   53.00    2.17
   2  -3   0   53.68    2.04
   2  -3   0   52.37    1.85
  -2  -3   0   52.93    2.12
  -2  -3   0   55.07    2.15
  -2  -3   0   56.97    2.16
   2  -3   0   53.80    1.85
  -2  -3   0   50.08    2.11
  -2   3   0   54.55    2.06
  -2   3   0   54.50    2.24
  -2   3   0   55.99    2.23
   2   3   0   56.78    2.23
  -3  -3   0  127.35    4.36
  -3  -3   0  121.40    4.31
  -3  -3   0  115.20    4.30
  -3  -3   0  113.18    4.20
  -3  -3   0  122.61    4.23
   3  -3   0  111.37    4.19
  -3  -3   0  122.76    4.35
   3  -3   0  119.18    4.39
  -3  -3   0  118.36    4.40
   3  -3   0  115.24    4.38
  -3   3   0  122.37    4.21
   3   3   0  122.77    4.44
   3   3   0  126.65    4.32
  -3   3   0  116.68    4.42
  -3   3   0  114.72    4.37
  -4  -3   0    7.23    0.80
  -4  -3   0    6.58    0.60
   4  -3   0    8.14    0.63
   4  -3   0    6.63    0.79
  -4  -3   0    7.87    0.76
  -4  -3   0    7.12    0.57
   4  -3   0    7.33    0.81
  -4  -3   0    6.51    0.77
  -4  -3   0    7.10    0.81
   4   3   0    7.77    0.71
   4   3   0    6.78    0.82
  -4   3   0    6.71    0.81
  -4   3   0    8.05    0.90
   4   3   0    7.63    0.79
  -4   3   0    7.06    0.67
   5  -3   0   22.41    1.35
   5  -3   0   22.58    1.33
  -5  -3   0   22.75    1.05
  -5  -3   0   20.83    1.32
  -5  -3   0   21.66    1.03
  -5  -3   0   19.96    1.34
  -5  -3   0   22.78    1.43
  -5  -3   0   20.39    1.23
   5  -3   0   20.70    1.18
   5   3   0   22.44    1.32
  -5   3   0   19.81    1.34
  -5   3   0   23.32    1.23
  -5   3   0   20.82    1.35
   5   3   0   24.82    1.32
   5   3   0   21.40    1.41
  -6  -3   0  116.59    4.58
  -6  -3   0  117.04    4.44
  -6  -3   0  117.80    4.52
  -6  -3   0  118.20    4.10
  -6  -3   0  117.47    4.65
   6  -3   0  120.38    4.51
   6  -3   0  114.18    4.33
  -6  -3   0  120.46    4.10
   6  -3   0  116.40    4.56
  -6   3   0  108.37    4.48
   6   3   0  121.41    4.68
  -6   3   0  115.28    3.92
  -6   3   0  119.40    4.35
  -6   3   0  117.72    4.58
   6   3   0  117.29    4.50
   6   3   0  118.76    4.44
  -6   3   0  115.49    3.92
   7  -3   0    5.27    0.83
   7  -3   0    6.35    0.93
  -7  -3   0    5.67    0.52
  -7  -3   0    5.25    0.83
  -7  -3   0    7.42    0.93
   7  -3   0    5.79    0.80
  -7  -3   0    5.85    1.01
  -7  -3   0    8.21    0.98
  -7  -3   0    5.78    0.53
   7   3   0    6.68    0.88
  -7   3   0    5.41    0.47
   7   3   0    4.57    0.75
  -7   3   0    5.24    0.45
  -7   3   0    8.75    0.95
  -7   3   0    5.44    0.89
  -7   3   0    7.41    0.96
  -8  -3   0    6.96    1.07
  -8  -3   0    7.41    1.02
  -8  -3   0    6.80    1.14
   8  -3   0    7.04    0.90
  -8  -3   0    8.87    1.22
   8  -3   0    8.72    1.16
  -8  -3   0    8.84    0.60
  -8  -3   0    6.85    0.55
   8  -3   0    8.54    1.05
  -8   3   0    8.02    0.99
  -8   3   0    9.09    1.16
  -8   3   0    8.93    1.14
   8   3   0    6.87    1.00
  -8   3   0    7.77    0.60
  -8   3   0    7.15    0.64
   8   3   0    7.84    1.09
  -9  -3   0   39.45    2.35
   9  -3   0   38.66    2.08
  -9  -3   0   39.75    2.20
   9  -3   0   34.94    2.00
  -9  -3   0   39.69    2.30
  -9   3   0   37.45    1.70
  -9   3   0   39.02    2.11
  -9   3   0   38.63    2.36
   9   3   0   39.29    2.23
  -9   3   0   41.31    2.20
  10  -3   0   55.94    3.12
 -10  -3   0   66.62    3.36
  10  -3   0   64.33    2.98
 -10  -3   0   67.84    3.32
 -10  -3   0   61.96    3.06
 -10   3   0   63.68    3.28
 -10   3   0   60.63    2.97
 -10   3   0   65.59    3.03
  10   3   0   60.93    3.33
 -11  -3   0    5.71    1.28
 -11  -3   0    6.67    1.41
 -11  -3   0    5.79    1.40
 -11   3   0    2.58    1.19
 -11   3   0    5.03    1.05
 -11   3   0    8.47    1.31
 -12  -3   0    0.14    0.98
 -12  -3   0    2.45    1.36
 -12  -3   0    2.45    1.27
 -12   3   0    2.49    1.33
 -12   3   0    2.79    1.19
 -13  -3   0    0.03    1.26
 -13  -3   0   -0.13    1.09
 -13  -3   0   -0.49    1.30
 -13   3   0    0.71    1.05
 -13   3   0   -0.63    1.03
 -14  -3   0    0.59    1.32
 -14  -3   0   -2.34    1.23
 -14  -3   0    1.83    1.31
 -14   3   0    0.48    1.14
 -14   3   0   -0.48    1.17
   0  -4   0   97.70    3.70
   0  -4   0  100.42    3.66
   0  -4   0   91.88    3.52
   0  -4   0  100.87    3.54
   0  -4   0   95.93    3.52
   0   4   0   96.54    3.66
   0   4   0   95.40    3.52
   0   4   0   96.06    3.56
   1  -4   0    6.93    0.79
  -1  -4   0    7.69    0.75
  -1  -4   0    8.26    0.77
  -1  -4   0    8.76    0.82
   1  -4   0    8.36    0.66
   1  -4   0    7.03    0.81
   1  -4   0    8.13    0.60
   1  -4   0    7.32    0.56
  -1  -4   0    8.25    0.67
  -1  -4   0    8.05    0.77
  -1   4   0    8.29    0.82
   1   4   0    8.54    0.72
  -1   4   0    7.90    0.92
   1   4   0    8.78    0.79
  -1   4   0    8.67    0.71
   1   4   0    6.99    0.73
   1   4   0    8.66    0.77
   2  -4   0   32.18    1.28
  -2  -4   0   33.21    1.56
   2  -4   0   31.35    1.45
   2  -4   0   32.92    1.27
  -2  -4   0   35.07    1.58
  -2  -4   0   31.92    1.58
  -2  -4   0   31.91    1.57
  -2  -4   0   31.81    1.59
   2  -4   0   31.89    1.66
  -2  -4   0   34.10    1.64
  -2  -4   0   32.45    1.56
   2  -4   0   33.82    1.64
  -2  -4   0   31.64    1.58
  -2   4   0   33.93    1.48
  -2   4   0   33.41    1.66
   2   4   0   35.82    1.66
  -2   4   0   32.67    1.72
  -3  -4   0    1.03    0.47
   3  -4   0    0.82    0.50
  -3  -4   0    1.47    0.44
  -3  -4   0    2.06    0.47
  -3  -4   0    1.73    0.51
  -3  -4   0    1.01    0.55
   3  -4   0    1.86    0.45
   3  -4   0    1.34    0.45
  -3  -4   0    1.35    0.45
  -3  -4   0    0.86    0.49
  -3  -4   0    1.32    0.47
  -3   4   0    1.48    0.46
  -3   4   0    1.35    0.61
   3   4   0    1.36    0.53
  -3   4   0    1.92    0.58
  -4  -4   0   50.58    2.41
   4  -4   0   51.94    2.43
  -4  -4   0   51.38    2.33
  -4  -4   0   53.65    2.21
  -4  -4   0   51.29    2.36
   4  -4   0   50.56    2.36
  -4  -4   0   56.79    2.52
   4  -4   0   53.89    2.20
  -4  -4   0   52.35    2.36
  -4  -4   0   51.45    2.17
  -4  -4   0   55.98    2.35
  -4   4   0   54.69    2.50
   4   4   0   53.95    2.49
  -4   4   0   55.81    2.22
  -4   4   0   53.76    2.41
  -5  -4   0   40.68    1.95
  -5  -4   0   40.07    1.98
  -5  -4   0   37.85    1.99
  -5  -4   0   38.12    1.68
  -5  -4   0   36.34    1.64
   5  -4   0   34.15    1.69
  -5  -4   0   39.35    2.09
   5  -4   0   35.64    1.89
  -5  -4   0   37.95    1.89
   5  -4   0   35.09    1.89
   5   4   0   38.82    2.08
  -5   4   0   33.58    1.68
  -5   4   0   39.63    1.97
   5   4   0   39.27    1.85
  -5   4   0   37.21    2.01
  -6  -4   0    0.32    0.60
   6  -4   0    0.91    0.52
  -6  -4   0    0.55    0.66
  -6  -4   0    1.91    0.45
  -6  -4   0    0.69    0.41
   6  -4   0    1.87    0.67
  -6  -4   0    0.87    0.56
   6  -4   0    1.57    0.62
  -6  -4   0    0.64    0.72
  -6  -4   0    0.82    0.66
  -6   4   0    0.62    0.57
  -6   4   0    0.60    0.49
  -6   4   0    0.07    0.62
   6   4   0    1.03    0.55
  -7  -4   0    0.16    0.60
  -7  -4   0    0.41    0.70
  -7  -4   0    0.77    0.73
  -7  -4   0    0.45    0.38
  -7  -4   0    0.51    0.52
   7  -4   0   -0.06    0.62
  -7  -4   0    0.24    0.39
   7  -4   0    0.33    0.49
  -7  -4   0   -0.37    0.68
   7  -4   0   -0.19    0.60
   7   4   0    0.70    0.53
  -7   4   0   -0.05    0.72
  -7   4   0   -0.32    0.64
  -7   4   0   -0.66    0.50
   7   4   0    0.44    0.59
  -8  -4   0    7.44    0.67
  -8  -4   0    7.83    1.07
  -8  -4   0    7.12    1.15
   8  -4   0    8.71    1.02
  -8  -4   0    6.70    1.21
   8  -4   0    7.86    1.15
  -8   4   0   10.18    1.10
  -8   4   0    7.33    1.14
  -8   4   0    9.70    1.32
   8   4   0    8.85    1.13
  -9  -4   0   25.78    1.77
   9  -4   0   20.31    1.48
   9  -4   0   19.21    1.59
  -9  -4   0   19.50    1.64
  -9  -4   0   18.29    1.90
  -9   4   0   23.75    1.77
   9   4   0   23.19    1.73
  -9   4   0   23.53    1.61
  -9   4   0   21.95    1.90
 -10  -4   0   54.43    2.95
 -10  -4   0   56.74    3.11
 -10  -4   0   55.28    3.19
 -10   4   0   53.29    2.90
 -10   4   0   55.45    3.11
 -10   4   0   57.53    2.85
 -11  -4   0    2.85    1.12
 -11  -4   0    2.03    1.25
 -11  -4   0   -0.19    1.17
 -11   4   0    1.11    0.88
 -11   4   0    1.42    1.12
 -11   4   0    2.47    1.21
 -12  -4   0    0.97    1.32
 -12  -4   0    1.33    1.17
 -12  -4   0   -0.63    1.24
 -12   4   0    2.44    1.39
 -12   4   0    0.13    1.08
 -12   4   0   -0.68    1.03
 -13  -4   0   -1.09    1.29
 -13  -4   0   -0.55    1.31
 -13  -4   0    0.65    1.12
 -13   4   0    0.08    1.05
 -13   4   0   -0.30    1.31
 -14  -4   0    2.03    1.44
 -14  -4   0    3.74    1.73
 -14  -4   0    0.38    1.30
 -14   4   0    3.69    1.66
   0  -5   0    0.51    0.39
   0  -5   0   -0.08    0.39
   0  -5   0    0.06    0.34
   0  -5   0    0.22    0.43
   0  -5   0   -0.08    0.48
   0   5   0    0.11    0.53
   0   5   0    0.95    0.55
   0   5   0   -0.56    0.39
   1  -5   0    2.39    0.48
  -1  -5   0    3.36    0.58
  -1  -5   0    1.92    0.55
   1  -5   0    2.34    0.62
  -1  -5   0    2.61    0.59
   1  -5   0    2.82    0.53
   1  -5   0    2.50    0.46
  -1  -5   0    1.19    0.60
   1  -5   0    1.35    0.62
  -1  -5   0    2.62    0.57
  -1   5   0    3.54    0.80
  -1   5   0    1.91    0.57
  -1   5   0    3.17    0.70
   1   5   0    2.94    0.65
   1   5   0    2.31    0.60
   1   5   0    2.98    0.71
  -2  -5   0    0.58    0.50
  -2  -5   0    0.28    0.46
  -2  -5   0    0.11    0.46
   2  -5   0    0.10    0.39
   2  -5   0    0.43    0.31
  -2  -5   0    0.02    0.46
  -2  -5   0    0.14    0.51
  -2  -5   0    0.57    0.51
  -2  -5   0    0.86    0.50
   2  -5   0   -0.19    0.38
  -2  -5   0    0.59    0.50
   2  -5   0    0.28    0.26
   2  -5   0    0.06    0.49
  -2   5   0    0.45    0.66
  -2   5   0    0.95    0.60
  -2   5   0    0.28    0.40
  -3  -5   0    1.72    0.56
   3  -5   0    2.58    0.63
  -3  -5   0    2.55    0.66
   3  -5   0    3.20    0.73
  -3  -5   0    3.90    0.81
   3  -5   0    2.99    0.29
  -3  -5   0    2.34    0.61
  -3  -5   0    1.45    0.58
  -3  -5   0    2.74    0.69
  -3  -5   0    2.30    0.66
  -3  -5   0    2.07    0.62
   3  -5   0    2.20    0.27
   3  -5   0    2.21    0.54
  -3   5   0    2.06    0.58
  -3   5   0    2.04    0.72
  -3   5   0    2.72    0.81
  -4  -5   0    6.63    0.90
  -4  -5   0    6.82    1.01
  -4  -5   0    7.08    0.97
   4  -5   0    8.27    0.83
  -4  -5   0    6.81    0.78
  -4  -5   0    7.44    0.96
   4  -5   0    6.89    0.97
  -4  -5   0    7.86    0.95
  -4  -5   0    7.81    0.93
   4  -5   0    8.35    1.09
  -4  -5   0    6.94    0.87
  -4   5   0    5.40    0.96
  -4   5   0    8.05    1.03
  -4   5   0    7.54    0.83
  -5  -5   0    3.14    0.85
  -5  -5   0    1.41    0.57
   5  -5   0    0.79    0.65
  -5  -5   0    1.27    0.63
  -5  -5   0    0.70    0.72
  -5  -5   0    0.14    0.65
   5  -5   0    1.33    0.75
  -5  -5   0    1.34    0.55
  -5  -5   0    1.30    0.74
  -5  -5   0    0.14    0.58
   5  -5   0    1.26    0.54
  -5   5   0    0.68    0.72
  -5   5   0    0.55    0.56
  -5   5   0    0.74    0.61
   6  -5   0    5.37    1.03
  -6  -5   0    4.87    0.87
  -6  -5   0    3.54    0.77
  -6  -5   0    5.13    0.72
   6  -5   0    4.29    0.94
  -6  -5   0    2.92    0.78
  -6  -5   0    3.58    0.89
   6  -5   0    3.69    0.77
  -6  -5   0    4.35    0.68
  -6  -5   0    4.44    0.97
  -6  -5   0    4.08    1.07
  -6   5   0    4.96    1.04
  -6   5   0    4.07    1.01
  -6   5   0    4.17    0.79
  -7  -5   0   -0.40    0.58
  -7  -5   0    1.02    0.87
  -7  -5   0    1.30    0.74
   7  -5   0    0.17    0.69
  -7  -5   0    1.89    0.56
  -7  -5   0    2.45    0.93
   7  -5   0    2.20    0.69
  -7   5   0    1.32    0.74
  -7   5   0    0.64    0.84
  -7   5   0    1.47    0.89
   7   5   0    1.79    0.81
  -8  -5   0   15.80    1.67
  -8  -5   0   15.96    1.80
  -8  -5   0   11.11    1.32
  -8   5   0   13.21    1.54
  -8   5   0   16.93    1.68
   8   5   0   12.27    1.41
  -8   5   0   13.77    1.30
  -9  -5   0    0.43    1.01
  -9  -5   0   -0.05    0.82
  -9  -5   0    0.12    0.99
  -9   5   0   -0.05    0.74
  -9   5   0    0.61    0.89
  -9   5   0    0.83    0.97
 -10  -5   0    1.02    0.95
 -10  -5   0   -0.83    1.13
 -10  -5   0    2.21    0.98
 -10   5   0   -0.31    0.86
 -10   5   0   -0.48    1.03
 -10   5   0    0.17    0.97
 -11  -5   0    3.31    1.43
 -11  -5   0    3.17    1.12
 -11  -5   0    4.30    1.40
 -11   5   0    1.64    0.91
 -11   5   0    0.98    1.23
 -11   5   0    2.67    1.12
 -12  -5   0   -0.14    1.39
 -12  -5   0    1.16    1.12
 -12  -5   0    1.35    1.40
 -12   5   0    2.02    1.11
 -12   5   0   -0.22    1.28
 -13  -5   0   -0.24    1.46
 -13  -5   0    0.39    1.28
 -13   5   0   -1.46    1.38
   0  -6   0    0.55    0.67
   0  -6   0    0.46    0.56
   0  -6   0   -0.15    0.52
   0  -6   0    0.96    0.51
   0  -6   0    0.44    0.55
   0   6   0   -0.11    0.61
   0   6   0    0.91    0.71
   0   6   0    0.77    0.55
  -1  -6   0   15.74    1.32
   1  -6   0   13.58    1.04
   1  -6   0   15.99    1.08
  -1  -6   0   17.62    1.26
   1  -6   0   14.49    1.31
   1  -6   0   15.17    1.05
  -1  -6   0   17.35    1.25
   1  -6   0   17.09    1.31
  -1  -6   0   15.05    1.14
  -1  -6   0   16.97    1.41
  -1  -6   0   17.11    1.19
   1   6   0   14.50    1.34
   1   6   0   16.87    1.26
  -1   6   0   15.93    1.37
  -1   6   0   14.37    1.14
   1   6   0   15.22    1.31
  -1   6   0   15.57    1.29
  -2  -6   0   30.21    1.79
  -2  -6   0   29.44    1.72
   2  -6   0   29.77    1.79
  -2  -6   0   33.20    1.83
  -2  -6   0   29.34    1.67
  -2  -6   0   27.84    1.69
   2  -6   0   29.71    1.60
   2  -6   0   31.36    1.92
  -2  -6   0   29.89    1.72
   2  -6   0   32.24    1.44
  -2  -6   0   30.75    1.87
  -2  -6   0   28.98    1.74
   2  -6   0   31.65    1.41
  -2   6   0   33.79    2.02
  -2   6   0   33.54    1.93
  -2   6   0   31.50    1.68
  -3  -6   0   10.16    1.17
   3  -6   0    9.99    0.63
   3  -6   0   10.50    0.65
  -3  -6   0   13.83    1.31
  -3  -6   0   13.49    1.11
   3  -6   0   12.41    1.36
  -3  -6   0   10.24    1.12
  -3  -6   0   10.69    1.25
  -3  -6   0   11.15    1.17
  -3  -6   0   12.25    1.24
  -3  -6   0   10.75    1.18
   3  -6   0   10.85    1.16
   3  -6   0    9.30    0.94
  -3   6   0   11.45    1.07
  -3   6   0   12.68    1.40
  -3   6   0    9.34    1.21
  -4  -6   0    3.98    0.84
  -4  -6   0    2.26    0.75
   4  -6   0    3.20    0.82
  -4  -6   0    2.26    0.70
  -4  -6   0    1.94    0.84
  -4  -6   0    2.79    0.75
  -4  -6   0    1.86    0.74
   4  -6   0    1.85    0.69
  -4  -6   0    2.72    0.81
  -4  -6   0    1.22    0.78
   4  -6   0    3.06    0.69
  -4   6   0    2.81    0.67
  -4   6   0    1.35    0.80
  -4   6   0    2.10    0.98
  -5  -6   0    2.82    0.85
  -5  -6   0    1.85    0.69
   5  -6   0    3.03    0.66
  -5  -6   0    4.72    0.88
  -5  -6   0    5.18    0.86
  -5  -6   0    3.46    1.03
  -5  -6   0    3.59    0.86
  -5  -6   0    3.84    0.90
  -5  -6   0    2.96    0.92
  -5   6   0    2.17    0.93
  -5   6   0    4.88    1.13
  -6  -6   0    2.45    0.95
  -6  -6   0    1.53    0.93
  -6  -6   0    2.21    0.71
  -6  -6   0    1.00    0.73
  -6  -6   0    3.57    0.96
  -6   6   0    3.02    1.12
  -6   6   0    3.89    1.10
  -6   6   0    4.02    0.86
  -7  -6   0    2.25    0.97
  -7  -6   0   -0.25    0.64
  -7  -6   0    0.95    0.83
  -7  -6   0    0.43    0.74
  -7   6   0   -0.26    0.69
  -7   6   0    0.47    0.73
  -7   6   0    1.40    0.99
  -8  -6   0    0.61    0.94
  -8  -6   0    0.27    1.11
  -8  -6   0   -0.48    0.88
  -8   6   0   -0.77    0.92
  -8   6   0   -0.66    0.71
  -8   6   0    0.14    0.79
  -9  -6   0    2.97    1.23
  -9  -6   0    2.62    1.02
  -9  -6   0    0.54    1.24
  -9   6   0    2.13    1.20
  -9   6   0    0.37    0.86
  -9   6   0    3.28    1.28
 -10  -6   0   -0.37    1.17
 -10  -6   0    0.77    1.31
 -10  -6   0    0.46    1.12
 -10   6   0    0.04    1.18
 -10   6   0   -1.04    0.98
 -11  -6   0   -1.08    1.28
 -11  -6   0   -1.31    1.36
 -11  -6   0   -0.75    1.07
 -11   6   0    1.66    1.41
 -11   6   0    0.67    1.20
 -12  -6   0    0.37    1.55
 -12  -6   0    3.17    1.67
 -12   6   0    2.34    1.32
 -12   6   0    1.76    1.56
   0  -7   0    0.39    0.70
   0  -7   0   -0.53    0.71
   0  -7   0    0.81    0.58
   0  -7   0    0.29    0.81
   0  -7   0    0.07    0.66
   0  -7   0   -0.20    0.65
   0   7   0    0.30    0.67
   0   7   0   -0.31    0.78
   0   7   0    0.29    0.78
  -1  -7   0    5.79    1.01
  -1  -7   0    4.66    0.88
  -1  -7   0    4.07    0.88
   1  -7   0    4.95    0.92
   1  -7   0    4.83    0.84
  -1  -7   0    4.38    0.88
   1  -7   0    2.68    0.69
  -1  -7   0    2.95    0.74
  -1  -7   0    5.66    1.09
  -1  -7   0    5.01    0.99
  -1   7   0    3.09    0.97
   1   7   0    2.96    0.97
  -1   7   0    5.31    1.08
  -1   7   0    5.47    0.90
   1   7   0    5.57    0.98
   2  -7   0    5.37    1.03
  -2  -7   0    7.20    1.10
   2  -7   0    6.01    0.86
  -2  -7   0    5.39    1.22
  -2  -7   0    5.79    1.04
  -2  -7   0    5.95    1.03
  -2  -7   0    6.24    0.92
   2  -7   0    5.94    0.73
  -2  -7   0    6.25    0.98
  -2  -7   0    7.52    1.16
  -2  -7   0    5.69    0.96
  -2   7   0    6.03    1.13
  -2   7   0    7.09    0.99
  -2   7   0    4.80    1.02
  -3  -7   0   17.64    1.53
  -3  -7   0   14.87    1.57
  -3  -7   0   14.73    1.32
  -3  -7   0   16.32    1.48
  -3  -7   0   17.51    1.45
  -3  -7   0   16.53    1.56
  -3  -7   0   16.76    1.43
  -3  -7   0   17.95    1.60
  -3   7   0   14.65    1.31
  -3   7   0   17.52    1.69
  -3   7   0   16.02    1.75
  -4  -7   0    1.11    0.80
  -4  -7   0   -0.17    0.80
  -4  -7   0    0.98    0.67
  -4  -7   0    1.67    0.89
  -4  -7   0    1.46    0.90
  -4  -7   0    0.46    0.69
  -4  -7   0    1.02    0.91
  -4   7   0    2.81    0.96
  -4   7   0    0.69    0.72
  -4   7   0    1.39    0.95
  -5  -7   0    1.13    0.88
  -5  -7   0    1.85    0.89
  -5  -7   0    1.20    0.92
  -5  -7   0    2.63    1.07
  -5  -7   0    1.62    0.74
  -5   7   0    1.40    0.75
  -5   7   0    0.71    1.07
  -5   7   0    1.17    1.01
  -6  -7   0   15.53    1.47
  -6  -7   0   16.31    1.90
  -6  -7   0   16.23    1.65
  -6  -7   0   14.20    1.67
  -6   7   0   14.89    1.40
  -6   7   0   16.16    1.79
  -6   7   0   15.36    1.85
  -7  -7   0    2.42    1.02
  -7  -7   0    0.25    0.99
  -7  -7   0    1.72    1.24
  -7   7   0    2.37    1.23
  -7   7   0    2.44    1.15
  -8  -7   0    4.67    1.16
  -8  -7   0    3.19    1.47
  -8  -7   0    2.78    1.29
  -8   7   0    4.07    1.42
  -8   7   0    6.07    1.47
  -9  -7   0    1.98    1.47
  -9  -7   0    1.09    1.12
  -9  -7   0   -1.43    1.19
  -9   7   0   -0.25    1.17
  -9   7   0   -0.42    1.18
 -10  -7   0   -0.97    1.37
 -10  -7   0    0.50    1.37
 -10   7   0    0.45    1.27
 -10   7   0    1.16    1.24
 -11  -7   0   -0.97    1.36
 -11  -7   0    0.55    1.56
 -11   7   0    0.80    1.29
 -11   7   0   -0.72    1.42
   0  -8   0    7.29    1.11
   0  -8   0    4.98    1.30
   0   8   0    4.73    1.00
   0   8   0    7.72    1.29
  -1  -8   0    0.22    0.86
   1  -8   0    1.14    1.03
  -1  -8   0    3.28    1.14
  -1  -8   0    0.72    0.88
  -1  -8   0    1.96    0.86
  -1   8   0    1.99    0.90
   1   8   0    2.69    1.03
  -1   8   0    1.35    0.99
  -1   8   0    2.19    1.08
  -2  -8   0   61.62    3.08
  -2  -8   0   60.72    2.97
  -2  -8   0   56.34    3.11
  -2  -8   0   55.01    3.09
  -2   8   0   53.91    3.19
  -2   8   0   57.30    3.12
  -2   8   0   58.50    2.80
  -3  -8   0    2.54    1.16
  -3  -8   0    3.81    1.07
  -3  -8   0    5.39    1.19
  -3  -8   0    2.47    1.07
  -3   8   0    1.02    1.08
  -3   8   0    2.83    0.85
  -3   8   0    3.98    1.31
  -4  -8   0    0.72    1.01
  -4  -8   0   -1.19    0.88
  -4  -8   0    0.69    0.94
  -4  -8   0   -0.66    0.93
  -4   8   0    0.14    1.01
  -4   8   0    1.15    1.12
  -5  -8   0    4.99    1.18
  -5  -8   0    2.94    1.19
  -5  -8   0    7.41    1.50
  -5  -8   0    3.67    1.11
  -5   8   0    5.74    1.38
  -5   8   0    3.42    1.33
  -6  -8   0    1.24    1.12
  -6  -8   0   -0.11    1.00
  -6  -8   0    0.33    1.25
  -6   8   0    1.53    1.19
  -6   8   0   -0.18    1.20
  -7  -8   0   12.41    2.03
  -7  -8   0   13.01    1.76
  -7  -8   0   10.55    1.52
  -7   8   0    9.61    1.59
  -7   8   0    9.56    1.75
  -8  -8   0   -0.25    1.31
  -8  -8   0    2.19    1.28
  -8   8   0   -0.33    1.22
  -8   8   0    3.59    1.47
  -9  -8   0    1.23    1.44
  -9  -8   0   -0.74    1.59
  -9   8   0   -0.24    1.36
  -9   8   0   -1.69    1.29
 -10  -8   0    5.91    1.83
 -10  -8   0    3.18    1.87
 -10   8   0    5.44    1.71
 -10   8   0    0.73    1.52
   0  -9   0   -1.05    1.13
   0   9   0   -1.10    1.04
  -1  -9   0   11.81    1.42
  -1  -9   0   15.61    1.98
   1  -9   0   12.12    1.87
  -1  -9   0   12.85    1.74
  -1   9   0    7.84    1.53
   2  -9   0    7.12    1.72
  -2  -9   0    6.46    1.50
  -2  -9   0    2.52    1.24
  -2  -9   0    6.53    1.31
  -2   9   0    3.80    1.33
  -2   9   0    8.29    1.71
  -3  -9   0    7.23    1.34
  -3  -9   0    6.26    1.32
  -3  -9   0    6.03    1.38
  -3  -9   0    5.53    1.45
   3  -9   0    4.30    1.55
  -3   9   0    6.53    1.63
  -3   9   0    4.44    1.36
  -4  -9   0    9.61    1.51
  -4  -9   0   11.70    1.71
  -4  -9   0    9.73    1.65
  -4  -9   0   10.24    1.63
  -4   9   0    7.68    1.73
  -4   9   0   11.51    1.75
  -5  -9   0    3.26    1.58
  -5  -9   0    1.07    1.30
  -5  -9   0    1.56    1.09
  -5   9   0    0.07    1.22
  -5   9   0    0.86    1.09
  -6  -9   0    1.79    1.32
  -6  -9   0    3.15    1.40
  -6   9   0    1.88    1.27
  -6   9   0    2.99    1.50
  -7  -9   0   -1.18    1.43
  -7  -9   0    0.15    1.27
  -7   9   0   -0.11    1.40
  -7   9   0    1.81    1.42
  -8  -9   0    5.71    1.82
  -8  -9   0    8.70    1.92
  -8   9   0    5.44    1.89
  -8   9   0    9.43    2.04
   0 -10   0    1.87    1.30
   0 -10   0    2.21    1.49
   0  10   0    5.52    1.58
  -1 -10   0   -0.10    1.32
   1 -10   0   -0.43    1.41
  -1 -10   0   -1.01    1.27
  -1  10   0   -0.86    1.20
  -2 -10   0    4.72    1.67
   2 -10   0    6.19    1.84
  -2 -10   0    3.44    1.34
  -2  10   0    3.06    1.36
  -3 -10   0    3.94    1.72
   3 -10   0    7.87    1.97
  -3 -10   0    2.92    1.38
  -3  10   0    3.19    1.48
   4 -10   0    1.50    1.50
  -4  10   0   -0.70    1.23
  -5 -10   0    2.33    1.77
   5 -10   0    3.88    1.89
  -5  10   0    1.45    1.52
  -5  10   0    1.50    1.52
   6 -10   0    1.43    1.81
  -6 -10   0    0.81    1.55
  -6  10   0    0.10    1.50
  -6  10   0   -0.84    1.33
 -15   0   1   -1.68    1.25
 -15   0   1   -0.09    1.39
 -14   0   1   -0.24    1.25
 -14   0   1   -0.22    1.32
 -13   0   1    1.01    1.06
 -13   0   1   -0.80    1.07
 -13   0   1    0.08    1.15
 -12   0   1   -0.68    0.87
 -12   0   1    0.13    0.99
 -12   0   1   -0.24    1.03
 -11   0   1    1.08    0.91
 -11   0   1   -0.61    0.50
 -11   0   1    0.03    0.92
 -11   0   1   -1.14    0.76
 -10   0   1    0.61    0.67
  10   0  -1   -0.14    0.70
 -10   0   1   -0.16    0.80
  10   0  -1    0.70    0.71
 -10   0   1    1.00    0.57
 -10   0   1   -0.18    0.49
 -10   0   1    1.05    0.84
  -9   0   1   -0.12    0.55
   9   0  -1   -0.65    0.49
  -9   0   1    0.11    0.66
  -9   0   1    0.50    0.72
   9   0  -1    0.10    0.45
  -9   0   1    0.09    0.48
   9   0  -1   -0.55    0.60
  -9   0   1    0.14    0.48
  -8   0   1   -0.57    0.45
   8   0  -1   -0.58    0.48
   8   0  -1   -0.05    0.37
  -8   0   1   -0.44    0.45
  -8   0   1    0.29    0.60
   8   0  -1   -0.21    0.53
  -8   0   1   -0.32    0.60
  -8   0   1   -0.06    0.39
  -7   0   1    0.26    0.36
  -7   0   1    0.05    0.40
   7   0  -1    0.43    0.34
   7   0  -1   -0.39    0.42
  -7   0   1   -0.18    0.49
  -7   0   1   -1.05    0.32
   7   0  -1    0.06    0.46
   7   0  -1    0.06    0.53
   6   0  -1   -0.34    0.36
  -6   0   1   -0.08    0.42
   6   0  -1    0.83    0.45
  -6   0   1    0.01    0.33
   6   0  -1    0.14    0.28
   6   0  -1   -0.21    0.35
  -6   0   1    0.16    0.30
  -6   0   1    0.26    0.45
  -5   0   1    0.05    0.35
   5   0  -1    0.02    0.33
   5   0  -1    0.02    0.22
   5   0  -1   -0.25    0.28
  -5   0   1   -0.05    0.24
  -5   0   1   -0.05    0.25
   5   0  -1    0.16    0.32
  -5   0   1    0.09    0.28
  -4   0   1   -0.02    0.20
  -4   0   1   -0.17    0.22
  -4   0   1   -0.18    0.26
   4   0  -1   -0.07    0.19
  -4   0   1    0.20    0.20
   4   0  -1   -0.42    0.21
   4   0  -1    0.02    0.22
   4   0  -1   -0.15    0.21
   3   0  -1   -0.18    0.11
  -3   0   1    0.12    0.17
   3   0  -1    0.10    0.16
   3   0  -1   -0.03    0.19
  -3   0   1    0.15    0.22
   3   0  -1   -0.26    0.17
  -3   0   1   -0.07    0.13
  -3   0   1    0.15    0.20
   2   0  -1   -0.05    0.10
   2   0  -1   -0.09    0.10
  -2   0   1   -0.06    0.11
   2   0  -1    0.10    0.11
   2   0  -1   -0.05    0.09
  -2   0   1    0.09    0.11
  -2   0   1    0.03    0.11
  -2   0   1    0.01    0.13
  -1   0   1    0.26    0.08
   1   0  -1    0.00    0.05
   1   0  -1    0.01    0.03
   1   0  -1    0.02    0.04
   1   0   1   -0.10    0.05
   1   0   1    0.05    0.05
   1   0   1   -0.13    0.07
   1   0   1    0.08    0.05
   1   0   1    0.42    0.10
  -1   0  -1    0.11    0.09
  -1   0  -1    0.12    0.07
  -1   0  -1    0.04    0.09
   2   0   1    0.00    0.08
  -2   0  -1   -0.01    0.13
  -2   0  -1    0.16    0.16
   2   0   1   -0.06    0.11
   2   0   1   -0.03    0.12
  -2   0  -1    0.08    0.08
  -2   0  -1   -0.04    0.13
   2   0   1   -0.01    0.11
   3   0   1   -0.10    0.17
  -3   0  -1    0.17    0.19
   3   0   1    0.02    0.11
  -3   0  -1    0.07    0.18
   3   0   1    0.10    0.22
  -3   0  -1   -0.05    0.17
  -3   0  -1   -0.09    0.18
  -3   0  -1    0.05    0.12
   4   0   1   -0.19    0.24
  -4   0  -1    0.07    0.24
  -4   0  -1    0.01    0.25
  -4   0  -1    0.13    0.26
  -4   0  -1   -0.03    0.16
   4   0   1   -0.12    0.24
  -4   0  -1    0.45    0.33
   4   0   1    0.29    0.18
  -5   0  -1    0.10    0.35
  -5   0  -1   -0.19    0.20
  -5   0  -1   -0.30    0.28
   5   0   1    0.01    0.34
   5   0   1   -0.08    0.19
   5   0   1    0.21    0.33
  -5   0  -1   -0.38    0.28
  -5   0  -1    0.63    0.39
  -6   0  -1    0.29    0.45
   6   0   1   -0.01    0.31
   6   0   1    0.43    0.42
  -6   0  -1   -0.25    0.44
   6   0   1   -0.23    0.23
  -6   0  -1    0.11    0.39
  -6   0  -1    0.15    0.27
  -6   0  -1   -0.04    0.34
  -7   0  -1   -0.62    0.48
  -7   0  -1   -0.37    0.49
   7   0   1   -0.37    0.39
  -7   0  -1    0.07    0.52
  -7   0  -1    0.17    0.43
   7   0   1   -0.24    0.28
  -7   0  -1    0.04    0.31
   7   0   1    0.11    0.48
  -8   0  -1    0.07    0.47
  -8   0  -1   -0.23    0.59
  -8   0  -1   -0.04    0.53
  -8   0  -1    0.33    0.61
   8   0   1   -0.19    0.51
  -8   0  -1    0.09    0.33
   8   0   1    0.01    0.52
   8   0   1   -0.32    0.32
  -9   0  -1   -0.56    0.55
   9   0   1   -0.41    0.56
  -9   0  -1   -0.85    0.38
  -9   0  -1    0.41    0.77
  -9   0  -1   -0.04    0.71
  -9   0  -1    0.11    0.55
   9   0   1    0.24    0.36
   9   0   1   -0.38    0.44
 -10   0  -1   -0.92    0.73
 -10   0  -1   -0.22    0.58
 -10   0  -1    0.23    0.46
  10   0   1   -0.23    0.73
 -10   0  -1    0.38    0.72
 -10   0  -1   -0.36    0.80
 -11   0  -1    0.41    0.94
 -11   0  -1   -0.30    0.79
 -11   0  -1   -0.52    0.77
 -11   0  -1   -0.79    0.69
 -12   0  -1   -0.45    0.96
 -12   0  -1   -1.22    0.87
 -12   0  -1   -0.22    0.80
 -13   0  -1    0.31    1.22
 -13   0  -1    0.58    1.05
 -13   0  -1    0.33    1.17
 -14   0  -1   -1.13    1.21
 -14   0  -1   -0.69    1.19
 -15   0  -1   -0.64    1.37
 -15   0  -1    1.03    1.49
 -15  -1   1   -0.83    1.40
 -15  -1   1   -0.86    1.21
 -15   1   1   -0.23    1.41
 -15   1   1    0.02    1.40
 -14  -1   1   -0.14    1.04
 -14  -1   1   -1.18    1.24
 -14  -1   1    1.09    1.34
 -14   1   1    0.13    1.33
 -14   1   1    0.51    1.24
 -13  -1   1    4.62    1.47
 -13  -1   1    6.55    1.37
 -13  -1   1    5.10    1.53
 -13   1   1    2.75    1.23
 -13   1   1    6.16    1.49
 -12  -1   1   -0.70    0.97
 -12  -1   1    0.03    0.86
 -12  -1   1   -0.17    1.03
 -12   1   1    0.22    1.07
 -12   1   1    0.33    0.87
 -12   1   1    0.15    1.02
 -11  -1   1   -0.11    0.84
 -11  -1   1    1.19    0.82
 -11  -1   1    1.11    0.96
 -11  -1   1    2.16    1.05
 -11   1   1    1.34    0.83
 -11   1   1    0.40    0.65
 -11   1   1    1.94    0.97
 -11   1   1    1.07    0.95
 -10  -1   1    1.58    0.85
  10  -1  -1   -0.48    0.54
 -10  -1   1    0.53    0.62
 -10  -1   1   -0.44    0.41
  10  -1  -1    0.64    0.56
 -10  -1   1    0.30    0.71
 -10  -1   1   -0.62    0.85
  10   1  -1   -0.89    0.61
 -10   1   1   -0.19    0.62
 -10   1   1    0.20    0.82
 -10   1   1    0.01    0.58
 -10   1   1   -1.14    0.73
 -10   1   1    1.46    0.57
  -9  -1   1    0.35    0.69
  -9  -1   1   -0.25    0.70
  -9  -1   1   -0.38    0.50
   9  -1  -1    1.56    0.66
  -9  -1   1   -0.48    0.64
  -9  -1   1    0.25    0.41
   9  -1  -1    0.40    0.49
   9  -1  -1   -0.34    0.57
  -9   1   1   -0.05    0.48
   9   1  -1    0.22    0.67
  -9   1   1    0.56    0.73
  -9   1   1    0.11    0.54
   9   1  -1    0.04    0.62
  -9   1   1    0.41    0.55
   9   1  -1    0.11    0.34
  -9   1   1   -0.56    0.66
  -8  -1   1    2.85    0.49
  -8  -1   1    3.15    0.82
  -8  -1   1    3.00    0.80
   8  -1  -1    3.39    0.63
  -8  -1   1    3.83    0.82
  -8  -1   1    1.67    0.64
   8  -1  -1    3.05    0.69
   8  -1  -1    2.17    0.70
  -8   1   1    3.78    0.75
   8   1  -1    2.30    0.69
   8   1  -1    3.80    0.83
  -8   1   1    2.96    0.65
   8   1  -1    3.49    0.50
  -8   1   1    2.57    0.61
   8   1  -1    3.03    0.70
  -8   1   1    3.80    0.80
  -8   1   1    3.23    0.59
  -7  -1   1   44.88    1.78
  -7  -1   1   45.95    2.08
   7  -1  -1   42.86    1.92
   7  -1  -1   42.74    2.00
  -7  -1   1   44.73    2.14
  -7  -1   1   47.15    2.11
   7  -1  -1   43.08    2.06
  -7   1   1   44.31    1.93
   7   1  -1   42.62    2.08
  -7   1   1   44.39    2.11
  -7   1   1   42.48    1.86
  -7   1   1   43.34    1.97
   7   1  -1   44.48    2.09
  -7   1   1   44.87    2.06
   7   1  -1   44.22    1.77
   7   1  -1   46.71    2.18
   6  -1  -1    2.22    0.46
  -6  -1   1    3.01    0.40
   6  -1  -1    2.47    0.51
  -6  -1   1    2.93    0.60
  -6  -1   1    1.86    0.52
   6  -1  -1    2.93    0.48
  -6  -1   1    1.97    0.55
   6  -1  -1    2.45    0.50
  -6   1   1    2.75    0.55
  -6   1   1    2.92    0.50
   6   1  -1    2.64    0.38
   6   1  -1    3.22    0.63
   6   1  -1    1.97    0.54
   6   1  -1    2.68    0.56
  -6   1   1    1.90    0.58
  -6   1   1    2.67    0.43
  -5  -1   1   63.62    2.61
  -5  -1   1   64.76    2.37
   5  -1  -1   64.06    2.51
  -5  -1   1   71.11    2.65
  -5  -1   1   63.71    2.59
   5  -1  -1   67.74    2.46
   5  -1  -1   65.94    2.52
   5  -1  -1   64.54    2.62
   5   1  -1   65.71    2.38
   5   1  -1   68.27    2.68
  -5   1   1   64.99    2.64
  -5   1   1   66.28    2.54
   5   1  -1   60.89    2.55
   5   1  -1   62.52    2.59
  -5   1   1   68.44    2.55
  -5   1   1   65.43    2.42
  -4  -1   1    0.10    0.18
   4  -1  -1    0.20    0.21
   4  -1  -1    0.11    0.22
  -4  -1   1   -0.19    0.29
  -4  -1   1    0.65    0.32
  -4  -1   1   -0.12    0.21
   4  -1  -1    0.01    0.19
   4  -1  -1   -0.24    0.22
  -4   1   1   -0.06    0.24
  -4   1   1   -0.13    0.17
   4   1  -1    0.17    0.33
   4   1  -1   -0.10    0.17
   4   1  -1    0.39    0.28
  -4   1   1   -0.02    0.23
   4   1  -1    0.16    0.25
  -4   1   1    0.06    0.30
  -3  -1   1   44.20    1.69
   3  -1  -1   42.15    1.65
   3  -1  -1   43.15    1.52
   3  -1  -1   41.16    1.58
  -3  -1   1   42.50    1.67
   3  -1  -1   41.11    1.67
  -3  -1   1   39.52    1.67
  -3  -1   1   40.62    1.54
   3   1  -1   42.00    1.70
  -3   1   1   41.99    1.51
  -3   1   1   43.02    1.67
  -3   1   1   40.79    1.68
   3   1  -1   42.36    1.67
   3   1  -1   43.35    1.55
   3   1  -1   42.23    1.67
  -3   1   1   42.97    1.59
   2  -1  -1   59.36    2.02
   2  -1  -1   61.78    2.19
   2  -1  -1   58.64    2.08
  -2  -1   1   61.75    2.18
   2  -1  -1   60.44    2.18
  -2  -1   1   60.77    2.18
  -2  -1   1   59.67    2.18
  -2  -1   1   57.42    2.10
  -2  -1   1   59.14    2.19
   2   1  -1   57.38    2.10
  -2   1   1   61.82    2.19
  -2   1   1   63.75    2.20
   2   1  -1   60.45    2.21
   2   1  -1   59.24    2.16
  -2   1   1   59.00    2.08
   2   1  -1   59.33    2.17
  -2   1   1   60.81    2.03
   1  -1  -1  247.88    8.45
  -1  -1   1  237.83    8.13
   1   1  -1  233.44    8.13
   0  -1  -1  153.32    5.43
   0   1   1  154.84    5.44
   0   1  -1  165.46    5.54
   1  -1   1   88.06    3.11
  -1  -1  -1   91.35    3.13
   1  -1   1   92.06    3.01
  -1  -1  -1   91.44    3.09
   1  -1   1   86.11    3.08
  -1  -1  -1   91.38    3.04
   1  -1   1   92.29    3.13
  -1  -1  -1   91.02    3.02
  -1   1  -1   91.77    3.13
  -1   1  -1   89.80    3.09
  -1   1  -1   89.09    3.00
   1   1   1   88.50    3.12
   1   1   1   91.21    3.08
   1   1   1   90.62    3.04
  -1   1  -1   88.52    3.11
   1   1   1   91.82    3.02
  -2  -1  -1    7.76    0.31
   2  -1   1    8.04    0.37
   2  -1   1    6.90    0.48
   2  -1   1    7.81    0.46
  -2  -1  -1    7.84    0.44
  -2  -1  -1    8.44    0.50
  -2  -1  -1    7.63    0.31
   2  -1   1    7.76    0.46
  -2  -1  -1    6.98    0.48
  -2  -1  -1    6.20    0.48
  -2   1  -1    7.62    0.37
  -2   1  -1    8.48    0.48
  -2   1  -1    7.03    0.45
   2   1   1    6.54    0.44
   2   1   1    7.89    0.44
  -2   1  -1    8.46    0.51
  -3  -1  -1   43.08    1.83
   3  -1   1   47.83    1.84
   3  -1   1   46.06    1.76
  -3  -1  -1   46.57    1.84
   3  -1   1   45.43    1.67
   3  -1   1   44.36    1.78
  -3  -1  -1   46.36    1.54
  -3  -1  -1   48.75    1.86
  -3  -1  -1   46.44    1.76
   3   1   1   45.80    1.81
   3   1   1   45.77    1.75
  -3   1  -1   45.66    1.83
  -3   1  -1   46.85    1.80
  -3   1  -1   45.52    1.76
   3   1   1   45.89    1.55
  -3   1  -1   46.03    1.68
   4  -1   1  128.17    4.49
  -4  -1  -1  134.68    4.54
  -4  -1  -1  122.42    4.50
  -4  -1  -1  125.38    4.13
  -4  -1  -1  126.64    4.42
   4  -1   1  126.67    4.37
  -4  -1  -1  128.94    4.51
   4  -1   1  119.27    4.43
   4   1   1  125.55    4.14
  -4   1  -1  124.27    4.44
  -4   1  -1  127.98    4.38
  -4   1  -1  124.43    4.49
  -4   1  -1  122.52    4.32
  -4   1  -1  119.47    4.30
   4   1   1  125.99    4.42
   4   1   1  120.05    4.46
   5  -1   1   30.16    1.43
  -5  -1  -1   29.11    1.41
   5  -1   1   25.25    1.38
  -5  -1  -1   26.32    1.43
  -5  -1  -1   30.87    1.47
  -5  -1  -1   30.13    1.09
   5  -1   1   31.10    1.35
  -5  -1  -1   25.95    1.45
   5   1   1   31.32    1.10
  -5   1  -1   29.92    1.32
  -5   1  -1   30.42    1.35
   5   1   1   30.29    1.42
   5   1   1   30.49    1.47
  -5   1  -1   31.92    1.51
  -5   1  -1   28.78    1.29
  -5   1  -1   33.36    1.49
  -6  -1  -1   10.78    0.99
   6  -1   1   12.72    0.82
  -6  -1  -1   12.76    0.59
   6  -1   1   11.30    0.91
  -6  -1  -1   11.63    0.94
   6  -1   1   11.93    0.97
  -6  -1  -1   12.73    1.01
  -6  -1  -1   15.27    1.00
  -6   1  -1   11.83    0.80
  -6   1  -1   12.58    0.85
  -6   1  -1   13.44    0.95
   6   1   1   13.76    1.00
   6   1   1   11.97    0.58
  -6   1  -1   10.27    0.95
   6   1   1   13.29    0.95
  -6   1  -1   11.97    0.83
  -7  -1  -1   56.10    2.57
   7  -1   1   59.55    2.58
  -7  -1  -1   59.77    2.13
  -7  -1  -1   61.16    2.70
  -7  -1  -1   59.76    2.66
   7  -1   1   58.54    2.38
  -7  -1  -1   57.41    2.57
   7  -1   1   63.48    2.67
  -7   1  -1   58.55    2.39
   7   1   1   57.86    2.60
  -7   1  -1   62.11    2.64
  -7   1  -1   62.81    2.49
  -7   1  -1   58.19    2.40
   7   1   1   59.21    2.57
  -7   1  -1   59.74    2.66
   7   1   1   58.23    2.12
   8  -1   1    2.52    0.57
   8  -1   1    3.42    0.75
  -8  -1  -1    2.67    0.37
  -8  -1  -1    3.34    0.82
  -8  -1  -1    3.03    0.75
   8  -1   1    3.21    0.72
  -8  -1  -1    2.29    0.64
  -8  -1  -1    3.95    0.78
   8   1   1    3.90    0.74
  -8   1  -1    3.22    0.61
  -8   1  -1    3.30    0.63
  -8   1  -1    2.20    0.75
   8   1   1    2.87    0.37
  -8   1  -1    2.98    0.80
  -8   1  -1    3.58    0.71
   8   1   1    3.59    0.78
  -9  -1  -1    5.06    0.93
  -9  -1  -1    3.31    0.92
  -9  -1  -1    4.82    1.03
  -9  -1  -1    5.36    0.48
  -9  -1  -1    4.17    0.88
   9  -1   1    4.44    0.92
   9  -1   1    5.32    0.75
   9  -1   1    5.42    0.90
   9   1   1    5.18    0.90
   9   1   1    4.39    0.45
  -9   1  -1    4.31    0.78
  -9   1  -1    6.92    1.06
  -9   1  -1    4.50    0.73
  -9   1  -1    4.55    0.72
   9   1   1    5.58    0.98
  -9   1  -1    4.10    0.96
 -10  -1  -1    8.72    1.13
 -10  -1  -1    7.68    1.23
 -10  -1  -1    7.69    1.19
 -10  -1  -1    9.24    1.40
 -10   1  -1    8.08    0.94
 -10   1  -1    8.56    1.25
 -10   1  -1    9.82    1.19
 -10   1  -1    8.06    0.92
  10   1   1    8.45    1.16
 -10   1  -1    9.26    1.30
 -11  -1  -1    1.55    1.07
 -11  -1  -1    1.15    0.88
 -11  -1  -1    2.77    1.03
 -11   1  -1    0.44    0.97
 -11   1  -1    1.64    0.81
 -11   1  -1    2.29    0.88
 -12  -1  -1   -1.73    1.07
 -12  -1  -1   -0.60    0.93
 -12  -1  -1    1.18    1.07
 -12   1  -1    0.94    0.93
 -12   1  -1    0.07    1.06
 -12   1  -1    0.54    1.08
 -13  -1  -1    0.89    1.03
 -13  -1  -1    3.23    1.25
 -13  -1  -1    4.32    1.51
 -13   1  -1    2.16    1.30
 -13   1  -1    1.66    1.31
 -14  -1  -1    0.97    1.23
 -14  -1  -1   -1.25    1.26
 -14  -1  -1   -0.17    1.18
 -14   1  -1    1.77    1.29
 -14   1  -1   -0.46    1.26
 -15  -1  -1    0.44    1.51
 -15  -1  -1   -1.35    1.31
 -15   1  -1    0.62    1.46
 -15   1  -1   -0.86    1.36
 -15  -2   1    1.19    1.44
 -15  -2   1   -0.19    1.36
 -15  -2   1   -0.63    1.59
 -15   2   1    1.19    1.60
 -15   2   1   -0.76    1.41
 -14  -2   1   -0.06    1.14
 -14  -2   1    0.32    1.40
 -14  -2   1    0.88    1.30
 -14   2   1    1.38    1.30
 -14   2   1   -0.12    1.35
 -13  -2   1    0.86    1.08
 -13  -2   1    0.47    1.10
 -13  -2   1    0.70    1.32
 -13   2   1    1.09    1.26
 -13   2   1    1.07    1.05
 -12  -2   1    1.87    1.21
 -12  -2   1    0.81    1.03
 -12  -2   1    1.32    1.08
 -12   2   1    0.59    0.98
 -12   2   1    2.12    1.19
 -11  -2   1    7.11    1.41
 -11  -2   1    4.27    1.12
 -11  -2   1    5.93    1.16
 -11   2   1    6.66    1.21
 -11   2   1    4.86    0.91
 -11   2   1    3.97    1.21
 -11   2   1    5.49    1.05
 -10  -2   1    2.31    0.96
 -10  -2   1    2.23    0.90
  10  -2  -1    1.99    0.73
 -10  -2   1    2.48    1.02
  10  -2  -1    2.16    0.78
 -10   2   1    1.92    0.83
 -10   2   1    1.85    0.75
 -10   2   1    1.76    0.68
  10   2  -1    1.33    0.82
 -10   2   1   -0.59    0.83
  -9  -2   1   31.07    1.83
  -9  -2   1   32.96    2.00
   9  -2  -1   33.50    1.72
  -9  -2   1   28.32    1.92
   9  -2  -1   28.06    1.87
  -9  -2   1   27.70    1.83
   9  -2  -1   31.34    1.74
  -9  -2   1   28.49    1.34
  -9   2   1   32.72    1.92
   9   2  -1   29.11    1.86
   9   2  -1   28.08    1.35
  -9   2   1   29.29    1.79
   9   2  -1   28.16    1.81
  -9   2   1   30.25    1.55
  -9   2   1   31.79    1.81
  -9   2   1   26.32    1.44
   8  -2  -1   25.76    1.49
  -8  -2   1   26.08    1.70
  -8  -2   1   24.22    1.20
  -8  -2   1   26.80    1.74
   8  -2  -1   26.01    1.67
   8  -2  -1   28.34    1.53
  -8  -2   1   26.53    1.66
  -8  -2   1   26.83    1.65
  -8   2   1   24.29    1.25
  -8   2   1   25.96    1.34
  -8   2   1   25.95    1.72
   8   2  -1   24.65    1.59
  -8   2   1   26.38    1.62
   8   2  -1   26.13    1.21
  -8   2   1   27.01    1.61
   8   2  -1   24.00    1.58
   8   2  -1   26.25    1.76
   7  -2  -1    2.10    0.56
  -7  -2   1    2.62    0.66
  -7  -2   1    2.14    0.57
  -7  -2   1    2.69    0.68
   7  -2  -1    1.98    0.66
  -7  -2   1    1.49    0.35
   7  -2  -1    1.70    0.59
   7   2  -1    1.56    0.36
   7   2  -1    2.17    0.64
  -7   2   1    2.35    0.59
  -7   2   1    2.13    0.70
  -7   2   1    1.67    0.41
   7   2  -1    2.38    0.72
   7   2  -1    1.28    0.59
  -7   2   1    1.14    0.59
  -7   2   1    1.50    0.37
   6  -2  -1   32.65    1.61
  -6  -2   1   34.94    1.75
  -6  -2   1   40.81    1.88
   6  -2  -1   35.46    1.80
   6  -2  -1   36.98    1.75
  -6  -2   1   37.81    1.47
  -6  -2   1   33.66    1.77
  -6   2   1   34.48    1.64
  -6   2   1   35.51    1.83
   6   2  -1   36.64    1.78
   6   2  -1   35.79    1.46
   6   2  -1   34.74    1.80
  -6   2   1   34.82    1.42
   6   2  -1   32.35    1.70
  -6   2   1   38.01    1.47
   5  -2  -1    3.94    0.59
   5  -2  -1    3.23    0.46
  -5  -2   1    2.13    0.52
  -5  -2   1    3.14    0.58
  -5  -2   1    3.75    0.41
  -5  -2   1    3.47    0.55
   5  -2  -1    2.72    0.51
  -5   2   1    2.83    0.33
  -5   2   1    3.33    0.60
  -5   2   1    2.82    0.46
   5   2  -1    3.94    0.42
   5   2  -1    3.26    0.58
   5   2  -1    4.10    0.58
  -5   2   1    4.73    0.70
  -5   2   1    3.92    0.35
   5   2  -1    4.37    0.69
  -4  -2   1   80.62    2.98
   4  -2  -1   80.09    3.19
  -4  -2   1   82.98    3.18
  -4  -2   1   86.00    3.18
   4  -2  -1   85.30    3.19
   4  -2  -1   79.72    3.03
  -4  -2   1   85.91    3.23
  -4   2   1   89.47    3.23
  -4   2   1   83.64    2.84
   4   2  -1   85.22    3.00
   4   2  -1   84.89    3.17
   4   2  -1   85.33    3.28
   4   2  -1   86.78    3.18
  -4   2   1   85.95    3.04
  -4   2   1   81.70    3.21
  -4   2   1   82.84    2.84
   3  -2  -1  184.33    6.45
   3  -2  -1  189.52    6.10
  -3  -2   1  183.99    6.45
  -3  -2   1  183.09    6.44
  -3  -2   1  191.75    6.33
   3  -2  -1  186.36    6.47
  -3  -2   1  191.37    6.44
   3  -2  -1  186.20    6.29
  -3  -2   1  190.85    6.49
   3   2  -1  179.72    6.41
   3   2  -1  186.84    6.51
  -3   2   1  183.67    6.10
  -3   2   1  185.10    6.48
  -3   2   1  188.18    6.29
   3   2  -1  185.32    6.32
  -3   2   1  194.05    6.48
  -2  -2   1   44.29    1.81
   2  -2  -1   44.72    1.66
  -2  -2   1   47.36    1.82
  -2  -2   1   46.81    1.81
   2  -2  -1   44.93    1.80
  -2  -2   1   47.15    1.77
   2  -2  -1   46.11    1.55
  -2  -2   1   45.22    1.83
   2  -2  -1   45.29    1.85
  -2   2   1   47.10    1.67
   2   2  -1   47.86    1.83
   2   2  -1   48.49    1.87
  -2   2   1   46.74    1.82
  -2   2   1   44.50    1.84
  -2   2   1   45.66    1.55
   2   2  -1   44.06    1.79
   2   2  -1   46.95    1.76
  -1  -2   1  316.36   10.54
   0  -2   1  311.94   10.17
   0  -2   1  285.33   10.08
   0   2   1  315.62   10.15
   1  -2   1  407.52   14.17
  -1  -2  -1  410.00   13.51
  -1  -2  -1  403.43   13.52
  -1   2  -1  407.44   14.11
   2  -2   1   29.19    1.23
  -2  -2  -1   27.75    1.19
  -2  -2  -1   27.90    1.31
  -2  -2  -1   30.47    1.33
   2  -2   1   28.67    1.03
  -2  -2  -1   27.93    1.15
   2  -2   1   29.88    1.29
  -2  -2  -1   30.48    1.27
   2  -2   1   28.00    1.30
  -2   2  -1   29.40    1.31
   2   2   1   30.18    1.21
  -2   2  -1   30.59    1.24
   2   2   1   29.45    1.25
   2   2   1   30.02    1.15
  -2   2  -1   28.75    1.03
  -2   2  -1   31.45    1.33
   3  -2   1  120.16    4.36
  -3  -2  -1  125.76    4.51
  -3  -2  -1  118.46    4.48
   3  -2   1  123.79    4.13
  -3  -2  -1  129.53    4.37
  -3  -2  -1  120.28    4.20
   3  -2   1  126.62    4.44
  -3  -2  -1  122.56    4.21
  -3  -2  -1  125.68    4.44
   3  -2   1  124.51    4.47
  -3   2  -1  124.29    4.13
   3   2   1  126.51    4.42
  -3   2  -1  129.51    4.47
   3   2   1  127.29    4.36
  -3   2  -1  126.15    4.48
  -3   2  -1  123.10    4.36
  -4  -2  -1  141.86    4.80
  -4  -2  -1  149.28    5.22
  -4  -2  -1  142.86    5.21
   4  -2   1  145.23    5.11
  -4  -2  -1  150.61    5.16
  -4  -2  -1  152.08    5.08
   4  -2   1  142.77    5.07
   4  -2   1  142.03    5.16
  -4  -2  -1  137.84    4.80
   4   2   1  146.41    5.06
  -4   2  -1  147.20    5.07
  -4   2  -1  140.15    4.81
  -4   2  -1  140.10    5.11
   4   2   1  132.94    5.09
  -4   2  -1  139.11    4.81
  -4   2  -1  151.05    5.20
   5  -2   1   37.78    1.74
  -5  -2  -1   35.58    1.77
  -5  -2  -1   38.54    1.83
   5  -2   1   36.55    1.66
   5  -2   1   34.43    1.64
  -5  -2  -1   37.81    1.79
  -5  -2  -1   35.61    1.31
  -5  -2  -1   35.31    1.64
  -5  -2  -1   35.05    1.31
  -5   2  -1   39.64    1.69
   5   2   1   37.98    1.75
  -5   2  -1   36.74    1.68
  -5   2  -1   35.01    1.40
   5   2   1   33.81    1.64
  -5   2  -1   35.92    1.43
  -5   2  -1   37.52    1.75
  -6  -2  -1   72.06    3.11
  -6  -2  -1   75.11    3.07
   6  -2   1   73.15    3.06
   6  -2   1   70.20    2.94
  -6  -2  -1   76.24    3.07
  -6  -2  -1   74.72    2.97
  -6  -2  -1   71.19    2.51
   6  -2   1   75.41    2.93
  -6   2  -1   72.56    2.71
  -6   2  -1   71.56    2.68
  -6   2  -1   76.35    3.09
   6   2   1   73.93    2.95
   6   2   1   75.37    3.02
  -6   2  -1   76.10    2.98
  -6   2  -1   71.45    2.93
   7  -2   1    1.56    0.58
  -7  -2  -1    2.38    0.76
  -7  -2  -1    1.76    0.68
   7  -2   1    1.32    0.55
  -7  -2  -1    0.56    0.51
  -7  -2  -1    0.58    0.55
   7  -2   1    2.03    0.63
  -7  -2  -1    1.45    0.21
  -7   2  -1    1.20    0.55
   7   2   1    0.58    0.51
   7   2   1    2.70    0.66
   7   2   1    1.03    0.20
  -7   2  -1    0.28    0.56
  -7   2  -1    0.76    0.64
  -7   2  -1    0.98    0.42
  -7   2  -1    1.43    0.38
  -8  -2  -1   41.60    2.13
   8  -2   1   36.55    1.97
  -8  -2  -1   39.13    2.19
  -8  -2  -1   37.62    1.34
   8  -2   1   38.71    1.87
  -8  -2  -1   38.46    2.07
   8  -2   1   40.13    2.15
  -8  -2  -1   35.46    2.02
  -8   2  -1   39.31    2.16
   8   2   1   39.74    2.10
  -8   2  -1   35.26    1.66
  -8   2  -1   40.51    1.78
   8   2   1   39.15    1.99
  -8   2  -1   42.06    2.13
  -8   2  -1   36.97    1.89
   9  -2   1    0.14    0.62
   9  -2   1    0.68    0.61
  -9  -2  -1    0.00    0.68
   9  -2   1    0.36    0.63
  -9  -2  -1    0.12    0.78
  -9  -2  -1    1.22    0.74
  -9  -2  -1    1.08    0.85
   9   2   1    0.94    0.66
  -9   2  -1    0.57    0.74
  -9   2  -1    0.51    0.62
  -9   2  -1    0.11    0.51
  -9   2  -1    0.31    0.46
  -9   2  -1    1.59    0.69
 -10  -2  -1   -0.70    0.84
 -10  -2  -1   -1.09    0.81
 -10  -2  -1    0.08    0.84
 -10   2  -1    0.59    0.61
  10   2   1    0.04    0.63
 -10   2  -1   -0.41    0.80
 -10   2  -1   -0.22    0.62
 -10   2  -1   -0.43    0.81
 -11  -2  -1   21.69    1.79
 -11  -2  -1   19.07    1.92
 -11  -2  -1   18.93    1.74
 -11   2  -1   17.96    1.49
 -11   2  -1   18.82    1.83
 -11   2  -1   20.60    1.88
 -12  -2  -1    1.99    1.16
 -12  -2  -1    2.90    1.15
 -12  -2  -1    1.46    1.28
 -12   2  -1    2.82    1.21
 -12   2  -1    5.03    1.37
 -13  -2  -1    2.29    1.25
 -13  -2  -1   -0.19    1.11
 -13  -2  -1    3.02    1.46
 -13   2  -1    1.28    1.24
 -13   2  -1    2.15    1.34
 -14  -2  -1    0.72    1.51
 -14  -2  -1   -0.66    1.21
 -14  -2  -1    0.50    1.26
 -14   2  -1    0.87    1.37
 -14   2  -1   -0.04    1.28
 -15  -2  -1    0.29    1.60
 -15  -2  -1   -0.28    1.28
 -15  -2  -1    1.23    1.35
 -15   2  -1    1.10    1.61
 -15   2  -1    0.67    1.48
 -15  -3   1   -0.61    1.59
 -15  -3   1   -1.50    1.36
 -15  -3   1    0.50    1.32
 -15   3   1    0.61    1.47
 -14  -3   1    1.42    1.41
 -14  -3   1    0.78    1.46
 -14  -3   1    2.42    1.35
 -14   3   1    0.54    1.18
 -14   3   1    3.93    1.60
 -13  -3   1   -0.15    1.19
 -13  -3   1    0.61    1.36
 -13  -3   1    0.93    1.13
 -13   3   1   -0.50    1.21
 -13   3   1    0.93    1.08
 -12  -3   1    0.37    1.07
 -12  -3   1    0.11    1.05
 -12  -3   1    0.90    1.08
 -12   3   1    1.03    1.21
 -12   3   1    2.69    1.04
 -12   3   1    1.85    1.02
 -11  -3   1    1.08    1.06
 -11  -3   1   -0.61    0.81
 -11  -3   1    0.77    1.12
 -11   3   1   -0.17    0.78
 -11   3   1   -1.01    0.97
 -11   3   1    0.07    0.95
 -10  -3   1   79.17    3.76
  10  -3  -1   83.41    3.59
 -10  -3   1   83.79    3.93
  10  -3  -1   83.62    3.68
 -10  -3   1   78.53    3.93
 -10   3   1   82.70    3.92
 -10   3   1   88.01    3.77
 -10   3   1   91.71    3.74
   9  -3  -1  124.29    4.98
  -9  -3   1  126.03    4.45
   9  -3  -1  129.02    4.88
  -9  -3   1  123.89    5.05
  -9  -3   1  127.18    5.20
  -9  -3   1  123.03    5.09
  -9   3   1  128.13    4.90
  -9   3   1  128.63    5.04
  -9   3   1  127.37    5.21
   9   3  -1  124.07    5.02
  -9   3   1  125.92    4.48
  -8  -3   1   19.12    1.02
  -8  -3   1   19.10    1.46
  -8  -3   1   18.78    1.61
  -8  -3   1   18.26    1.47
  -8  -3   1   20.87    1.59
   8  -3  -1   18.59    1.27
   8  -3  -1   18.90    1.40
   8  -3  -1   19.99    1.42
  -8   3   1   21.50    1.37
   8   3  -1   15.97    1.35
   8   3  -1   19.43    1.04
  -8   3   1   20.30    1.57
  -8   3   1   19.18    1.57
  -8   3   1   19.87    0.95
   8   3  -1   19.58    1.48
  -8   3   1   19.35    0.96
   8   3  -1   19.64    1.65
  -7  -3   1   79.98    2.84
  -7  -3   1   73.36    3.27
  -7  -3   1   75.72    3.21
   7  -3  -1   76.29    3.26
  -7  -3   1   72.05    3.26
   7  -3  -1   74.02    3.05
   7  -3  -1   73.60    3.19
  -7   3   1   82.72    3.38
   7   3  -1   70.88    3.16
   7   3  -1   74.28    2.84
   7   3  -1   71.72    3.20
  -7   3   1   75.78    2.66
  -7   3   1   75.40    3.04
  -7   3   1   77.15    2.67
   7   3  -1   76.02    3.40
  -7   3   1   81.08    3.29
  -6  -3   1    3.19    0.71
  -6  -3   1    3.22    0.69
   6  -3  -1    2.23    0.55
  -6  -3   1    5.01    0.82
  -6  -3   1    2.23    0.62
   6  -3  -1    2.05    0.64
  -6  -3   1    2.11    0.43
   6  -3  -1    2.28    0.63
   6   3  -1    2.04    0.76
   6   3  -1    2.12    0.61
  -6   3   1    2.25    0.67
  -6   3   1    2.53    0.24
  -6   3   1    3.40    0.76
  -6   3   1    2.48    0.58
  -6   3   1    2.43    0.23
   6   3  -1    2.65    0.46
   6   3  -1    2.57    0.65
  -5  -3   1   62.12    2.66
  -5  -3   1   63.32    2.44
   5  -3  -1   63.53    2.50
  -5  -3   1   65.45    2.70
  -5  -3   1   61.93    2.70
   5  -3  -1   62.89    2.72
  -5  -3   1   59.91    2.69
   5  -3  -1   64.08    2.69
  -5   3   1   61.80    2.73
   5   3  -1   66.42    2.66
   5   3  -1   64.00    2.45
  -5   3   1   68.33    2.52
  -5   3   1   67.52    2.77
   5   3  -1   63.10    2.77
   4  -3  -1  145.44    5.17
   4  -3  -1  133.61    5.12
   4  -3  -1  132.27    4.90
  -4  -3   1  142.26    5.13
  -4  -3   1  142.10    4.95
  -4  -3   1  138.33    5.08
  -4  -3   1  133.67    4.92
  -4  -3   1  143.04    5.18
  -4  -3   1  141.55    5.12
  -4   3   1  146.58    4.92
   4   3  -1  145.53    5.25
  -4   3   1  140.26    5.19
   4   3  -1  143.98    5.10
  -4   3   1  146.77    5.19
   3  -3  -1    3.23    0.57
   3  -3  -1    1.69    0.45
  -3  -3   1    2.77    0.50
  -3  -3   1    2.43    0.44
  -3  -3   1    2.74    0.49
  -3  -3   1    2.38    0.43
  -3  -3   1    2.55    0.47
   3  -3  -1    2.37    0.35
  -3  -3   1    3.67    0.56
  -3  -3   1    2.05    0.50
   3   3  -1    1.77    0.51
  -3   3   1    2.15    0.55
  -3   3   1    2.38    0.38
  -3   3   1    2.14    0.50
   3   3  -1    2.26    0.46
   2  -3  -1  185.08    6.51
   2  -3  -1  187.35    6.22
  -2  -3   1  185.03    6.52
   2  -3  -1  183.90    6.32
  -2  -3   1  177.72    6.46
  -2  -3   1  185.68    6.50
   2  -3  -1  192.29    6.60
   2  -3  -1  189.98    6.22
  -2  -3   1  189.24    6.52
  -2  -3   1  189.18    6.52
  -2  -3   1  193.10    6.51
   2   3  -1  195.36    6.54
  -2   3   1  189.65    6.34
  -2   3   1  184.79    6.52
  -2   3   1  187.77    6.61
   2   3  -1  188.68    6.55
   1  -3  -1   17.60    1.03
  -1  -3   1   22.54    1.09
  -1  -3   1   19.80    0.98
   1  -3  -1   20.33    0.89
   1  -3  -1   19.43    0.98
   1  -3  -1   19.71    0.87
  -1  -3   1   17.79    0.99
  -1  -3   1   17.03    0.99
   1  -3  -1   18.54    0.86
  -1  -3   1   18.03    0.97
   1   3  -1   18.55    1.02
  -1   3   1   22.76    0.93
  -1   3   1   23.31    1.06
   1   3  -1   19.90    1.02
  -1   3   1   19.40    1.10
   1   3  -1   19.52    0.99
   0  -3  -1  157.08    5.65
   0  -3  -1  152.92    5.50
   0  -3  -1  169.59    5.57
   0  -3   1  156.86    5.58
   0  -3   1  157.05    5.53
   0  -3  -1  160.39    5.56
   0  -3  -1  158.99    5.58
   0  -3   1  167.07    5.71
   0  -3   1  152.91    5.63
   0   3   1  165.00    5.68
   0   3  -1  161.53    5.54
   0   3  -1  167.26    5.61
   0   3  -1  167.39    5.68
   0   3  -1  166.41    5.70
   0   3   1  164.55    5.54
   0   3   1  167.77    5.62
   1  -3   1   -0.21    0.28
  -1  -3  -1    0.84    0.32
  -1  -3  -1    0.15    0.25
   1  -3   1   -0.17    0.27
   1  -3   1   -0.12    0.17
  -1  -3  -1    0.31    0.25
  -1  -3  -1   -0.31    0.18
   1  -3   1   -0.35    0.20
  -1  -3  -1    0.02    0.24
  -1  -3  -1   -0.01    0.20
   1   3   1    0.06    0.24
   1   3   1    0.04    0.27
  -1   3  -1   -0.04    0.26
  -1   3  -1    0.25    0.33
  -1   3  -1   -0.01    0.17
  -1   3  -1    0.16    0.26
   2  -3   1  467.71   15.34
  -2  -3  -1  447.85   15.32
   2  -3   1  470.61   15.49
  -2  -3  -1  465.11   15.48
  -2  -3  -1  464.76   15.35
  -2  -3  -1  458.83   15.39
   2  -3   1  463.77   15.50
  -3  -3  -1  321.90   10.71
  -3  -3  -1  312.92   10.78
   3  -3   1  286.64   10.58
  -3  -3  -1  314.70   10.62
  -3  -3  -1  327.94   10.64
  -3  -3  -1  302.28   10.52
  -3  -3  -1  327.81   10.82
  -3  -3  -1  326.35   10.72
   3  -3   1  317.32   10.77
  -3  -3  -1  316.77   10.55
   3  -3   1  323.39   10.78
   3   3   1  324.19   10.69
   3   3   1  319.95   10.62
  -3   3  -1  290.45   10.73
  -3   3  -1  319.05   10.79
  -3   3  -1  315.76   10.61
  -4  -3  -1  168.72    6.25
   4  -3   1  182.08    6.25
  -4  -3  -1  173.66    6.09
  -4  -3  -1  175.91    6.19
  -4  -3  -1  167.90    5.90
  -4  -3  -1  185.47    6.33
   4  -3   1  172.74    6.24
   4  -3   1  164.72    6.05
  -4  -3  -1  172.48    5.90
   4   3   1  174.21    6.08
   4   3   1  173.15    6.16
  -4   3  -1  166.39    6.21
  -4   3  -1  174.90    6.24
  -4   3  -1  177.12    6.07
   5  -3   1   80.78    3.25
   5  -3   1   82.88    3.32
  -5  -3  -1   87.13    3.41
  -5  -3  -1   83.00    3.33
   5  -3   1   70.15    3.08
  -5  -3  -1   81.17    2.88
  -5  -3  -1   76.62    3.13
  -5  -3  -1   81.40    2.88
  -5  -3  -1   81.36    3.28
  -5   3  -1   81.67    2.70
   5   3   1   83.72    3.17
  -5   3  -1   80.36    3.27
  -5   3  -1   79.71    2.69
  -5   3  -1   81.24    3.33
   5   3   1   81.39    3.24
  -6  -3  -1   43.46    1.68
   6  -3   1   45.70    2.06
  -6  -3  -1   47.71    2.25
  -6  -3  -1   44.76    2.19
  -6  -3  -1   44.80    2.29
  -6  -3  -1   46.89    2.12
  -6  -3  -1   46.48    1.69
   6  -3   1   44.36    2.13
   6  -3   1   44.43    2.16
  -6   3  -1   43.61    1.62
  -6   3  -1   45.43    1.64
  -6   3  -1   42.50    2.03
  -6   3  -1   44.23    2.23
  -6   3  -1   49.22    2.20
   6   3   1   46.29    2.17
   6   3   1   41.79    2.03
  -7  -3  -1   42.91    2.08
   7  -3   1   38.99    2.05
  -7  -3  -1   42.31    1.56
  -7  -3  -1   43.68    1.56
   7  -3   1   40.52    2.03
  -7  -3  -1   41.51    2.21
  -7  -3  -1   46.28    2.29
  -7  -3  -1   43.34    2.17
   7  -3   1   41.77    2.15
   7   3   1   44.71    2.18
  -7   3  -1   41.23    1.64
  -7   3  -1   41.38    2.24
  -7   3  -1   39.82    1.61
   7   3   1   43.16    2.05
  -7   3  -1   44.31    2.08
  -7   3  -1   43.94    2.15
  -8  -3  -1   -0.52    0.72
  -8  -3  -1    0.16    0.65
  -8  -3  -1   -0.40    0.77
  -8  -3  -1    0.24    0.19
   8  -3   1    0.53    0.65
   8  -3   1   -0.72    0.53
   8  -3   1   -0.33    0.57
  -8  -3  -1    0.12    0.59
  -8  -3  -1    0.09    0.15
   8   3   1   -0.38    0.62
  -8   3  -1    0.26    0.63
  -8   3  -1   -0.32    0.69
  -8   3  -1    0.23    0.36
  -8   3  -1    0.23    0.70
   8   3   1    0.23    0.60
  -8   3  -1    0.51    0.33
   9  -3   1   36.44    1.97
  -9  -3  -1   35.68    2.32
  -9  -3  -1   33.46    2.09
  -9  -3  -1   35.18    2.26
   9  -3   1   32.07    1.95
  -9   3  -1   36.68    1.61
  -9   3  -1   34.40    2.10
  -9   3  -1   32.46    1.98
  -9   3  -1   34.95    2.04
   9   3   1   35.29    2.01
 -10  -3  -1   17.36    1.69
 -10  -3  -1   16.19    1.85
 -10  -3  -1   16.65    1.76
 -10   3  -1   17.18    1.61
 -10   3  -1   20.21    1.67
  10   3   1   17.08    1.52
 -10   3  -1   19.25    1.87
 -11  -3  -1    3.75    1.26
 -11  -3  -1    2.54    1.16
 -11  -3  -1    2.33    1.01
 -11   3  -1    3.85    1.23
 -11   3  -1    1.95    1.01
 -11   3  -1    1.56    0.89
 -12  -3  -1    4.62    1.37
 -12  -3  -1    5.17    1.53
 -12  -3  -1    4.69    1.31
 -12   3  -1    7.63    1.50
 -12   3  -1    7.72    1.59
 -13  -3  -1    0.38    1.26
 -13  -3  -1   -1.28    1.08
 -13  -3  -1   -1.51    1.27
 -13   3  -1   -0.03    1.00
 -13   3  -1   -0.26    1.27
 -14  -3  -1    1.47    1.22
 -14  -3  -1    2.43    1.36
 -14  -3  -1    2.77    1.52
 -14   3  -1    0.29    1.19
 -14   3  -1    2.18    1.53
 -14  -4   1    0.54    1.26
 -14  -4   1    1.55    1.53
 -14  -4   1    0.88    1.24
 -14   4   1    2.46    1.67
 -13  -4   1    1.46    1.42
 -13  -4   1    5.42    1.45
 -13  -4   1    4.39    1.44
 -13   4   1    5.04    1.70
 -13   4   1    3.09    1.36
 -12  -4   1    1.16    1.18
 -12  -4   1    0.35    0.95
 -12  -4   1    1.33    1.32
 -12   4   1    0.91    1.21
 -12   4   1    1.82    1.10
 -12   4   1    0.58    1.14
 -11  -4   1    0.45    1.12
 -11  -4   1   -0.35    1.07
 -11  -4   1    0.51    1.00
 -11   4   1   -0.04    0.80
 -11   4   1    1.15    1.02
 -11   4   1    0.13    1.07
 -10  -4   1    6.74    1.25
 -10  -4   1    6.93    1.25
 -10  -4   1    6.92    1.38
 -10   4   1    8.03    1.20
 -10   4   1    7.78    1.35
 -10   4   1    8.65    1.34
  -9  -4   1    1.49    0.84
   9  -4  -1    0.89    0.77
   9  -4  -1   -0.29    0.55
  -9  -4   1    1.17    0.93
  -9  -4   1    2.66    0.97
  -9   4   1    1.98    0.91
  -9   4   1    2.86    1.05
  -9   4   1    0.63    0.67
   9   4  -1   -0.11    0.67
  -8  -4   1   21.62    1.16
   8  -4  -1   22.28    1.63
   8  -4  -1   19.56    1.33
  -8  -4   1   19.34    1.62
  -8  -4   1   20.55    1.56
  -8  -4   1   20.73    1.59
  -8   4   1   22.34    1.75
  -8   4   1   17.86    1.61
   8   4  -1   20.67    1.67
  -8   4   1   18.96    1.36
   8   4  -1   22.63    1.57
   7  -4  -1   49.30    2.39
  -7  -4   1   51.37    2.49
   7  -4  -1   47.30    2.14
  -7  -4   1   47.64    2.40
  -7  -4   1   43.13    1.97
  -7  -4   1   46.31    2.32
  -7  -4   1   46.23    2.45
   7  -4  -1   49.07    2.45
  -7  -4   1   44.84    1.95
  -7  -4   1   45.29    2.33
   7   4  -1   49.67    2.33
  -7   4   1   44.76    2.12
   7   4  -1   45.57    2.45
  -7   4   1   44.46    2.44
  -7   4   1   39.23    2.36
  -6  -4   1   65.60    2.99
  -6  -4   1   70.74    2.96
   6  -4  -1   70.50    3.04
   6  -4  -1   67.54    3.01
  -6  -4   1   62.91    2.95
  -6  -4   1   67.21    2.66
  -6  -4   1   67.96    2.99
   6  -4  -1   64.93    2.70
  -6  -4   1   66.12    2.66
  -6   4   1   65.85    3.06
   6   4  -1   70.75    3.17
  -6   4   1   65.23    3.03
  -6   4   1   70.05    2.72
   6   4  -1   66.96    2.93
   5  -4  -1   16.46    1.02
  -5  -4   1   16.48    1.23
  -5  -4   1   16.64    1.02
   5  -4  -1   15.74    1.22
  -5  -4   1   16.96    1.28
  -5  -4   1   15.54    1.02
  -5  -4   1   14.99    1.16
   5  -4  -1   15.40    1.25
  -5  -4   1   15.05    1.23
   5   4  -1   17.20    1.18
  -5   4   1   19.75    1.35
   5   4  -1   13.85    1.31
  -5   4   1   15.68    1.32
  -5   4   1   17.49    1.04
  -4  -4   1   91.02    3.46
  -4  -4   1   88.03    3.50
   4  -4  -1   85.19    3.46
   4  -4  -1   86.50    3.19
  -4  -4   1   86.20    3.41
  -4  -4   1   82.44    3.37
  -4  -4   1   81.06    3.42
  -4  -4   1   81.85    3.27
   4  -4  -1   89.07    3.54
  -4  -4   1   82.84    3.28
  -4   4   1   86.61    3.20
   4   4  -1   87.31    3.55
  -4   4   1   83.69    3.52
  -4   4   1   91.06    3.52
  -3  -4   1   18.82    1.15
   3  -4  -1   17.95    0.68
   3  -4  -1   19.66    1.18
   3  -4  -1   17.86    0.67
  -3  -4   1   16.20    1.11
  -3  -4   1   16.38    1.10
   3  -4  -1   17.15    1.21
   3  -4  -1   16.80    0.92
  -3  -4   1   18.46    1.17
  -3  -4   1   18.02    1.09
  -3  -4   1   17.08    1.06
  -3  -4   1   15.85    1.13
   3   4  -1   16.93    1.20
  -3   4   1   19.23    1.22
  -3   4   1   19.27    1.30
  -3   4   1   18.68    1.00
   2  -4  -1   92.71    3.32
  -2  -4   1   98.61    3.66
  -2  -4   1   95.82    3.65
   2  -4  -1   87.95    3.61
  -2  -4   1  100.96    3.70
  -2  -4   1   97.51    3.66
   2  -4  -1   90.44    3.42
  -2  -4   1   96.58    3.67
   2  -4  -1   92.27    3.72
  -2  -4   1   98.30    3.62
   2  -4  -1   95.28    3.33
  -2   4   1   91.67    3.73
  -2   4   1   99.30    3.48
  -2   4   1  100.99    3.70
   2   4  -1  100.51    3.70
  -1  -4   1  426.94   14.52
  -1  -4   1  431.39   14.57
   1  -4  -1  439.52   14.51
  -1  -4   1  406.89   14.44
   1  -4  -1  420.97   14.59
   1  -4  -1  419.18   14.31
   1  -4  -1  408.96   14.32
   1  -4  -1  438.47   14.32
  -1  -4   1  431.47   14.47
  -1  -4   1  454.22   14.64
   1   4  -1  449.54   14.52
   1   4  -1  438.23   14.56
   1   4  -1  432.28   14.48
  -1   4   1  452.65   14.55
  -1   4   1  424.08   14.60
  -1   4   1  438.62   14.36
   0  -4   1    1.35    0.41
   0  -4  -1    0.93    0.36
   0  -4  -1    1.82    0.48
   0  -4  -1    1.22    0.42
   0  -4  -1    1.63    0.42
   0  -4   1    1.57    0.37
   0  -4   1    0.96    0.44
   0  -4  -1    1.32    0.35
   0  -4   1    0.68    0.38
   0   4   1    1.23    0.49
   0   4   1    1.58    0.49
   0   4   1    1.53    0.41
   0   4  -1    1.44    0.45
   0   4  -1    1.21    0.36
   0   4  -1    2.18    0.49
   0   4  -1    1.65    0.53
   1  -4   1  168.81    5.89
  -1  -4  -1  167.04    5.74
  -1  -4  -1  169.76    5.84
   1  -4   1  155.26    5.60
   1  -4   1  157.34    5.72
   1  -4   1  170.12    5.95
  -1  -4  -1  159.84    5.81
  -1  -4  -1  156.06    5.75
  -1  -4  -1  162.63    5.73
   1   4   1  167.28    5.77
   1   4   1  166.62    5.80
  -1   4  -1  165.09    5.77
  -1   4  -1  167.73    5.95
  -1   4  -1  159.96    5.61
   1   4   1  167.55    5.85
  -1   4  -1  166.11    5.91
   2  -4   1   24.29    1.24
  -2  -4  -1   19.31    1.28
  -2  -4  -1   24.92    1.31
  -2  -4  -1   25.67    1.26
   2  -4   1   25.58    1.41
   2  -4   1   23.52    1.00
  -2  -4  -1   24.71    1.25
   2  -4   1   20.90    1.32
  -2  -4  -1   23.96    1.34
  -2  -4  -1   26.09    1.27
  -2  -4  -1   24.19    1.26
  -2   4  -1   25.08    1.25
  -2   4  -1   25.86    1.42
  -2   4  -1   22.98    0.99
   2   4   1   24.01    1.26
  -2   4  -1   27.64    1.48
  -3  -4  -1  226.54    7.80
  -3  -4  -1  217.88    7.66
  -3  -4  -1  210.15    7.53
   3  -4   1  213.63    7.17
   3  -4   1  217.65    7.55
  -3  -4  -1  228.50    7.68
   3  -4   1  213.34    7.77
   3  -4   1  222.99    7.17
  -3  -4  -1  215.31    7.57
  -3  -4  -1  219.30    7.59
  -3  -4  -1  222.79    7.62
   3  -4   1  214.35    7.74
  -3  -4  -1  225.01    7.78
  -3   4  -1  213.32    7.80
  -3   4  -1  222.57    7.57
  -3   4  -1  216.29    7.76
  -4  -4  -1  170.27    6.00
  -4  -4  -1  171.70    6.12
  -4  -4  -1  164.87    6.31
  -4  -4  -1  162.66    6.20
  -4  -4  -1  179.79    6.15
  -4  -4  -1  169.29    6.21
   4  -4   1  171.62    6.31
  -4  -4  -1  169.94    6.01
   4  -4   1  171.86    6.31
  -4  -4  -1  174.05    6.35
   4  -4   1  174.00    6.10
  -4   4  -1  194.30    6.16
  -4   4  -1  165.80    6.33
  -4   4  -1  168.15    6.31
  -5  -4  -1  114.59    4.16
   5  -4   1  117.82    4.54
  -5  -4  -1  121.21    4.67
  -5  -4  -1  114.73    4.16
  -5  -4  -1  115.69    4.39
  -5  -4  -1  116.52    4.58
  -5  -4  -1  110.36    4.47
   5  -4   1  115.67    4.54
   5  -4   1  116.46    4.34
  -5  -4  -1  112.87    4.47
   5   4   1  112.47    4.35
  -5   4  -1  116.79    4.59
  -5   4  -1  116.34    4.56
  -5   4  -1  125.34    4.38
  -6  -4  -1   74.67    3.27
  -6  -4  -1   75.19    2.81
   6  -4   1   75.49    3.32
  -6  -4  -1   75.94    3.42
   6  -4   1   71.13    3.06
  -6  -4  -1   70.75    3.22
  -6  -4  -1   81.73    3.20
  -6  -4  -1   72.33    3.31
   6  -4   1   74.24    3.27
  -6  -4  -1   76.30    2.81
  -6   4  -1   72.29    3.31
   6   4   1   77.85    3.25
  -6   4  -1   77.23    3.33
   6   4   1   77.47    3.13
  -6   4  -1   78.53    3.12
  -7  -4  -1   18.97    1.42
   7  -4   1   20.04    1.48
  -7  -4  -1   18.60    0.95
   7  -4   1   20.30    1.39
  -7  -4  -1   19.26    1.56
  -7  -4  -1   19.18    1.35
  -7  -4  -1   17.56    0.94
  -7  -4  -1   18.53    1.65
   7  -4   1   16.88    1.47
  -7  -4  -1   17.70    1.40
  -7   4  -1   17.88    1.47
  -7   4  -1   17.71    1.40
  -7   4  -1   17.85    1.42
   7   4   1   17.25    1.30
   7   4   1   17.82    1.45
   8  -4   1    9.08    1.11
   8  -4   1   10.27    1.26
  -8  -4  -1   10.65    1.44
  -8  -4  -1    8.72    1.20
  -8  -4  -1    9.87    1.26
  -8   4  -1   10.06    1.39
  -8   4  -1    9.41    1.24
  -8   4  -1    8.48    1.11
   8   4   1   11.23    1.17
  -9  -4  -1    5.81    1.23
  -9  -4  -1    4.81    1.08
  -9  -4  -1    3.95    1.21
   9  -4   1    4.32    1.01
   9  -4   1    3.11    0.85
  -9   4  -1    4.40    0.98
  -9   4  -1    5.95    1.15
  -9   4  -1    3.47    1.07
   9   4   1    5.62    0.99
 -10  -4  -1    1.56    0.93
 -10  -4  -1    5.38    1.19
 -10  -4  -1    2.35    1.19
 -10   4  -1    3.46    1.09
 -10   4  -1    1.91    0.93
 -10   4  -1    3.34    1.23
 -11  -4  -1    5.67    1.39
 -11  -4  -1    2.37    1.17
 -11  -4  -1    6.81    1.55
 -11   4  -1    5.38    1.43
 -11   4  -1    6.00    1.27
 -11   4  -1    4.53    1.14
 -12  -4  -1    1.33    1.23
 -12  -4  -1   -0.30    0.96
 -12  -4  -1   -0.33    1.25
 -12   4  -1    0.30    0.96
 -12   4  -1   -0.84    1.22
 -13  -4  -1    3.76    1.69
 -13  -4  -1    0.30    1.13
 -13  -4  -1    0.79    1.40
 -13   4  -1    4.66    1.61
 -13   4  -1    2.79    1.30
 -14  -4  -1    0.44    1.54
 -14  -4  -1    1.33    1.54
 -14   4  -1    0.04    1.40
 -14   4  -1    3.03    1.67
 -13  -5   1    2.23    1.29
 -13  -5   1   -0.21    1.17
 -13  -5   1    1.75    1.54
 -13   5   1    1.43    1.51
 -12  -5   1    5.86    1.70
 -12  -5   1    3.88    1.46
 -12  -5   1    4.76    1.38
 -12   5   1    3.93    1.63
 -12   5   1    5.36    1.41
 -11  -5   1    4.84    1.31
 -11  -5   1    5.26    1.47
 -11  -5   1    5.48    1.55
 -11   5   1    4.14    1.43
 -11   5   1    2.95    1.15
 -11   5   1    4.59    1.43
 -10  -5   1    6.55    1.44
 -10  -5   1    6.27    1.35
 -10  -5   1    5.05    1.38
 -10   5   1    5.78    1.37
 -10   5   1    5.01    1.26
 -10   5   1    7.71    1.11
  -9  -5   1   12.12    1.76
  -9  -5   1    9.25    1.41
  -9  -5   1   11.06    1.56
  -9   5   1    9.95    1.14
  -9   5   1   10.93    1.44
  -9   5   1    8.73    1.40
  -8  -5   1   38.40    2.29
  -8  -5   1   40.12    2.60
  -8  -5   1   39.90    2.32
  -8   5   1   44.65    2.54
   8   5  -1   41.90    2.33
  -8   5   1   41.12    2.03
  -8   5   1   36.50    2.40
  -7  -5   1   13.43    1.40
  -7  -5   1   15.40    1.62
  -7  -5   1   13.90    1.51
   7  -5  -1   16.36    1.17
   7  -5  -1   12.62    1.46
  -7  -5   1   13.92    1.26
  -7  -5   1   12.72    1.04
  -7   5   1   14.34    1.17
  -7   5   1   16.05    1.40
   7   5  -1   13.71    1.51
   7   5  -1   14.86    1.45
  -7   5   1   15.70    1.56
  -6  -5   1    0.76    0.53
  -6  -5   1    0.38    0.52
   6  -5  -1    0.65    0.52
  -6  -5   1   -0.06    0.64
  -6  -5   1    0.52    0.81
  -6  -5   1    0.21    0.66
   6  -5  -1    0.35    0.65
  -6  -5   1    0.42    0.73
  -6  -5   1    1.01    0.71
  -6  -5   1    0.02    0.48
   6  -5  -1   -0.51    0.61
  -6   5   1    0.17    0.75
  -6   5   1   -0.12    0.51
  -6   5   1    0.73    0.79
   6   5  -1    0.00    0.84
  -5  -5   1   64.10    2.82
  -5  -5   1   56.60    2.77
   5  -5  -1   63.42    2.53
  -5  -5   1   60.31    2.61
  -5  -5   1   63.36    2.63
  -5  -5   1   59.39    2.85
  -5  -5   1   54.91    2.77
   5  -5  -1   62.99    2.87
  -5  -5   1   66.34    3.01
   5  -5  -1   61.74    2.85
  -5  -5   1   62.92    2.75
  -5   5   1   65.79    2.94
  -5   5   1   56.54    2.85
   5   5  -1   60.25    2.94
   4  -5  -1   47.71    2.35
   4  -5  -1   42.66    2.01
  -4  -5   1   46.48    2.17
  -4  -5   1   48.08    2.28
   4  -5  -1   48.18    2.37
  -4  -5   1   47.95    2.22
  -4  -5   1   50.26    2.35
  -4  -5   1   50.01    2.33
  -4  -5   1   50.20    2.32
  -4  -5   1   45.24    2.26
  -4   5   1   50.65    2.49
  -4   5   1   49.14    2.40
   4   5  -1   51.17    2.40
  -4   5   1   48.44    2.07
   3  -5  -1  116.02    4.32
  -3  -5   1  126.21    4.64
   3  -5  -1  121.91    4.08
  -3  -5   1  122.68    4.58
  -3  -5   1  117.86    4.61
   3  -5  -1  121.45    4.64
  -3  -5   1  114.07    4.59
  -3  -5   1  124.65    4.61
   3  -5  -1  119.85    4.08
   3  -5  -1  112.78    4.69
  -3  -5   1  117.46    4.56
  -3  -5   1  117.09    4.55
  -3   5   1  121.94    4.37
  -3   5   1  126.30    4.78
  -3   5   1  121.60    4.66
   3   5  -1  122.50    4.68
  -2  -5   1  248.84    8.59
  -2  -5   1  246.19    8.69
   2  -5  -1  249.67    8.65
   2  -5  -1  236.79    8.74
   2  -5  -1  248.92    8.40
  -2  -5   1  249.08    8.68
  -2  -5   1  254.71    8.67
   2  -5  -1  242.51    8.27
   2  -5  -1  247.54    8.28
  -2  -5   1  253.27    8.65
  -2  -5   1  240.61    8.70
  -2   5   1  246.35    8.42
   2   5  -1  243.18    8.64
  -2   5   1  238.48    8.76
  -2   5   1  244.17    8.68
   2   5  -1  242.16    8.63
  -1  -5   1   38.82    1.98
   1  -5  -1   39.71    1.66
   1  -5  -1   36.34    1.63
  -1  -5   1   38.03    1.91
   1  -5  -1   39.74    1.85
   1  -5  -1   36.20    1.86
  -1  -5   1   35.55    1.75
  -1  -5   1   34.24    1.82
  -1  -5   1   37.39    1.75
   1  -5  -1   38.75    1.63
  -1   5   1   36.84    1.96
  -1   5   1   37.92    1.87
   1   5  -1   37.58    1.84
   1   5  -1   35.74    1.87
  -1   5   1   37.90    1.70
   1   5  -1   31.55    1.70
   0  -5   1   93.95    3.55
   0  -5  -1   93.55    3.61
   0  -5   1   91.47    3.67
   0  -5  -1   90.93    3.70
   0  -5  -1   98.35    3.54
   0  -5  -1   87.77    3.46
   0  -5   1   91.31    3.48
   0  -5  -1   94.86    3.54
   0  -5   1   91.82    3.71
   0   5  -1   94.77    3.62
   0   5   1   95.79    3.53
   0   5   1   89.02    3.70
   0   5  -1   87.23    3.72
   0   5   1   95.09    3.66
   0   5  -1   95.43    3.72
   0   5  -1   91.40    3.48
   1  -5   1    2.70    0.48
  -1  -5  -1    3.06    0.62
  -1  -5  -1    2.17    0.54
   1  -5   1    3.26    0.75
   1  -5   1    2.67    0.56
  -1  -5  -1    3.21    0.59
  -1  -5  -1    2.91    0.61
  -1  -5  -1    3.38    0.67
  -1  -5  -1    2.90    0.54
   1  -5   1    3.36    0.71
   1  -5   1    2.43    0.45
  -1   5  -1    2.58    0.47
  -1   5  -1    3.94    0.74
  -1   5  -1    2.01    0.75
   1   5   1    2.38    0.57
   1   5   1    3.31    0.70
  -1   5  -1    2.79    0.59
   1   5   1    3.47    0.68
   2  -5   1  100.12    3.75
   2  -5   1   98.77    3.94
  -2  -5  -1  100.18    3.90
   2  -5   1   96.02    3.49
  -2  -5  -1   99.00    3.91
  -2  -5  -1   95.44    3.81
  -2  -5  -1   95.46    3.88
   2  -5   1   99.05    3.50
  -2  -5  -1  102.53    3.82
  -2  -5  -1   94.36    3.77
  -2  -5  -1  101.68    3.79
   2  -5   1   97.44    3.97
  -2  -5  -1  100.06    3.85
  -2   5  -1  103.60    3.79
  -2   5  -1   99.78    3.95
   2   5   1   98.38    3.85
  -3  -5  -1   48.27    2.16
   3  -5   1   41.39    1.99
  -3  -5  -1   44.95    2.07
  -3  -5  -1   45.52    2.09
   3  -5   1   44.92    2.26
  -3  -5  -1   45.82    2.10
  -3  -5  -1   45.53    2.11
   3  -5   1   43.50    1.61
   3  -5   1   44.70    1.61
  -3  -5  -1   44.18    2.13
  -3  -5  -1   44.93    2.23
  -3  -5  -1   43.77    2.19
   3  -5   1   39.75    2.16
  -3   5  -1   45.35    2.31
  -3   5  -1   42.97    2.17
  -3   5  -1   46.72    2.06
  -4  -5  -1   50.79    2.40
  -4  -5  -1   55.61    2.58
   4  -5   1   57.30    2.59
  -4  -5  -1   54.24    2.38
  -4  -5  -1   50.89    2.57
   4  -5   1   51.14    2.56
  -4  -5  -1   51.15    2.27
  -4  -5  -1   51.41    2.44
   4  -5   1   53.25    2.31
  -4  -5  -1   54.75    2.38
  -4   5  -1   52.82    2.33
  -4   5  -1   52.39    2.57
  -4   5  -1   46.98    2.48
  -5  -5  -1   50.34    2.17
   5  -5   1   47.09    2.22
   5  -5   1   50.52    2.49
  -5  -5  -1   48.33    2.36
  -5  -5  -1   50.93    2.58
  -5  -5  -1   46.32    2.37
  -5  -5  -1   49.36    2.12
  -5  -5  -1   47.19    2.24
  -5  -5  -1   50.88    2.52
   5  -5   1   46.39    2.40
  -5  -5  -1   48.64    2.28
  -5   5  -1   46.27    2.49
  -5   5  -1   43.21    2.45
  -5   5  -1   49.88    2.22
   6  -5   1   45.42    2.24
  -6  -5  -1   49.30    2.47
   6  -5   1   47.40    2.50
  -6  -5  -1   45.44    2.04
  -6  -5  -1   45.18    2.04
  -6  -5  -1   45.14    2.50
  -6  -5  -1   44.11    2.22
  -6  -5  -1   47.61    2.31
  -6  -5  -1   45.08    2.38
  -6  -5  -1   53.79    2.72
   6  -5   1   47.40    2.51
  -6   5  -1   51.46    2.51
  -6   5  -1   47.50    2.55
  -6   5  -1   45.93    2.26
   7  -5   1   24.83    1.80
  -7  -5  -1   24.49    1.30
  -7  -5  -1   27.58    1.76
  -7  -5  -1   26.56    1.61
  -7  -5  -1   27.20    2.03
  -7  -5  -1   21.66    1.59
   7  -5   1   26.29    1.63
   7   5   1   26.51    1.68
  -7   5  -1   21.96    1.81
  -7   5  -1   20.89    1.58
  -7   5  -1   21.51    1.84
  -8  -5  -1    5.39    1.27
  -8  -5  -1    4.57    1.06
  -8  -5  -1    3.79    0.95
   8  -5   1    2.83    0.95
  -8   5  -1    4.69    1.11
   8   5   1    4.50    0.97
  -8   5  -1    3.06    1.06
  -8   5  -1    4.22    0.91
  -9  -5  -1   14.84    1.77
  -9  -5  -1    9.52    1.69
  -9  -5  -1   12.54    1.41
  -9   5  -1   10.84    1.49
  -9   5  -1   13.11    1.67
  -9   5  -1   11.44    1.38
 -10  -5  -1    0.77    1.05
 -10  -5  -1    2.05    0.98
 -10  -5  -1    2.49    1.29
 -10   5  -1    1.27    1.12
 -10   5  -1    1.85    1.18
 -10   5  -1    1.55    0.95
 -11  -5  -1    2.72    1.44
 -11  -5  -1    4.10    1.28
 -11  -5  -1    3.23    1.49
 -11   5  -1    4.59    1.42
 -11   5  -1    5.96    1.28
 -11   5  -1    2.91    1.17
 -12  -5  -1    5.69    1.65
 -12  -5  -1    2.56    1.81
 -12  -5  -1    7.33    1.77
 -12   5  -1    1.85    1.15
 -12   5  -1    4.97    1.61
 -13  -5  -1    0.68    1.43
 -13  -5  -1    0.92    1.58
 -13   5  -1    0.26    1.40
 -13  -6   1   -0.13    1.58
 -13  -6   1    2.84    1.79
 -13   6   1    2.16    1.54
 -12  -6   1    0.05    1.47
 -12  -6   1   -0.13    1.54
 -12  -6   1   -1.49    1.03
 -12   6   1   -0.72    1.31
 -12   6   1    0.76    1.21
 -11  -6   1    4.01    1.70
 -11  -6   1    9.22    1.88
 -11  -6   1    8.82    1.54
 -11   6   1    7.97    1.63
 -11   6   1   12.39    1.97
 -10  -6   1   -0.40    1.24
 -10  -6   1    1.83    1.27
 -10  -6   1    2.50    1.07
 -10   6   1    0.81    1.11
 -10   6   1    0.32    1.10
  -9  -6   1    3.17    1.15
  -9  -6   1    1.71    1.17
  -9  -6   1    5.64    1.54
  -9   6   1    3.24    1.22
  -9   6   1    1.33    0.90
  -8  -6   1   16.32    1.94
  -8  -6   1   15.63    1.62
  -8  -6   1   15.21    1.76
  -8   6   1   16.77    1.89
  -8   6   1   17.47    1.41
  -8   6   1   16.49    1.83
  -7  -6   1    0.74    1.02
  -7  -6   1   -0.67    0.63
  -7  -6   1    0.40    0.90
  -7  -6   1   -0.34    0.78
  -7  -6   1    0.00    0.79
  -7   6   1    0.67    0.78
  -7   6   1    0.51    0.94
  -7   6   1    0.15    0.65
  -6  -6   1   46.88    2.33
  -6  -6   1   46.44    2.44
  -6  -6   1   48.03    2.64
  -6  -6   1   53.51    2.87
  -6  -6   1   44.60    2.47
  -6   6   1   49.32    2.66
  -6   6   1   48.22    2.67
  -6   6   1   46.54    2.22
  -5  -6   1    2.33    0.70
  -5  -6   1    1.88    0.72
   5  -6  -1    1.18    0.62
  -5  -6   1    1.35    0.75
  -5  -6   1    1.81    0.68
  -5  -6   1    1.00    0.84
  -5  -6   1    1.70    0.81
   5  -6  -1    0.62    0.75
  -5  -6   1    1.11    0.64
  -5  -6   1    0.56    0.69
  -5   6   1    1.71    0.61
  -5   6   1    0.59    0.85
  -5   6   1    1.30    0.98
   4  -6  -1   62.97    3.08
  -4  -6   1   64.73    2.91
  -4  -6   1   59.87    2.92
   4  -6  -1   67.35    2.67
  -4  -6   1   63.21    2.92
   4  -6  -1   63.79    3.01
  -4  -6   1   64.40    2.91
  -4  -6   1   64.88    2.90
  -4  -6   1   65.40    3.11
  -4  -6   1   66.49    3.02
  -4  -6   1   64.32    2.96
  -4   6   1   62.58    2.67
   4   6  -1   64.26    3.09
  -4   6   1   67.25    3.09
  -4   6   1   59.41    3.03
   3  -6  -1   13.35    1.41
  -3  -6   1   14.78    1.34
  -3  -6   1   13.47    1.18
  -3  -6   1   14.21    1.27
   3  -6  -1   13.72    0.74
   3  -6  -1   13.45    0.99
  -3  -6   1   12.77    1.31
  -3  -6   1   12.42    1.21
  -3  -6   1   13.75    1.19
  -3  -6   1   12.77    1.16
  -3  -6   1   14.88    1.40
   3  -6  -1   13.35    0.75
   3  -6  -1   12.71    1.26
  -3   6   1   11.26    1.41
  -3   6   1   12.20    1.04
  -3   6   1   15.23    1.44
   3   6  -1   12.45    1.35
  -2  -6   1   38.33    2.07
  -2  -6   1   37.32    1.91
  -2  -6   1   35.02    2.00
  -2  -6   1   35.74    1.93
  -2  -6   1   39.49    2.01
   2  -6  -1   36.39    2.00
   2  -6  -1   36.29    1.74
   2  -6  -1   39.36    1.66
  -2  -6   1   39.31    2.13
  -2  -6   1   38.95    2.09
   2  -6  -1   36.01    2.11
  -2  -6   1   36.87    1.96
   2  -6  -1   37.13    1.63
   2   6  -1   37.28    2.05
  -2   6   1   38.75    1.82
  -2   6   1   35.84    2.05
   2   6  -1   36.80    2.02
  -2   6   1   36.53    2.09
  -1  -6   1  142.05    5.28
  -1  -6   1  148.50    5.33
   1  -6  -1  137.70    5.11
   1  -6  -1  134.68    5.45
  -1  -6   1  130.47    5.40
   1  -6  -1  142.42    5.09
  -1  -6   1  139.56    5.24
  -1  -6   1  141.52    5.54
   1  -6  -1  141.47    5.34
  -1  -6   1  137.25    5.36
   1  -6  -1  144.87    5.11
   1   6  -1  142.69    5.44
   1   6  -1  140.79    5.33
  -1   6   1  144.77    5.54
   1   6  -1  135.98    5.23
  -1   6   1  151.08    5.45
  -1   6   1  143.40    5.18
   0  -6   1   22.95    1.35
   0  -6   1   21.20    1.58
   0  -6   1   25.21    1.74
   0  -6  -1   23.28    1.31
   0  -6  -1   24.13    1.61
   0  -6   1   23.20    1.40
   0  -6  -1   22.07    1.45
   0  -6   1   24.11    1.55
   0  -6  -1   21.82    1.35
   0  -6  -1   25.32    1.45
   0   6  -1   25.52    1.67
   0   6   1   22.19    1.44
   0   6  -1   27.12    1.54
   0   6  -1   26.02    1.71
   0   6   1   21.28    1.52
   0   6   1   23.84    1.65
  -1  -6  -1  268.60    9.29
   1  -6   1  255.24    9.18
   1  -6   1  255.08    9.39
  -1  -6  -1  259.97    9.40
   1  -6   1  253.24    9.48
  -1  -6  -1  278.63    9.33
  -1  -6  -1  271.73    9.23
   1  -6   1  264.20    9.05
   1  -6   1  266.78    9.07
  -1  -6  -1  273.21    9.32
  -1  -6  -1  262.10    9.17
   1   6   1  255.96    9.39
   1   6   1  260.52    9.34
  -1   6  -1  262.23    9.52
  -1   6  -1  266.38    9.27
  -1   6  -1  272.99    9.47
  -2  -6  -1   11.06    1.15
   2  -6   1   10.32    1.24
  -2  -6  -1   12.60    1.29
   2  -6   1   11.86    1.07
   2  -6   1   10.67    0.79
   2  -6   1   11.26    0.83
  -2  -6  -1   12.16    1.19
   2  -6   1   12.78    1.31
  -2  -6  -1   10.59    1.04
  -2  -6  -1   11.07    1.15
  -2  -6  -1   11.48    1.21
  -2  -6  -1   11.72    1.21
  -2  -6  -1   11.92    1.07
  -2   6  -1   10.92    1.38
  -2   6  -1   10.83    1.27
  -2   6  -1   10.98    1.08
   2   6   1   11.16    1.19
   3  -6   1   65.54    2.29
  -3  -6  -1   62.61    2.96
  -3  -6  -1   62.88    2.77
  -3  -6  -1   59.84    2.74
   3  -6   1   63.81    2.97
   3  -6   1   64.96    3.00
  -3  -6  -1   62.96    2.90
  -3  -6  -1   59.62    2.78
  -3  -6  -1   64.16    2.83
   3  -6   1   60.27    2.65
   3  -6   1   64.11    2.31
  -3  -6  -1   65.38    2.94
  -3  -6  -1   59.61    2.78
  -3   6  -1   59.25    2.69
  -3   6  -1   66.47    3.11
  -3   6  -1   65.20    3.04
  -4  -6  -1   39.29    2.28
  -4  -6  -1   37.30    2.16
  -4  -6  -1   38.83    2.10
   4  -6   1   35.56    2.21
  -4  -6  -1   41.33    2.05
   4  -6   1   41.31    1.98
  -4  -6  -1   36.88    2.03
  -4  -6  -1   40.23    2.02
  -4  -6  -1   39.68    2.06
  -4  -6  -1   36.76    2.10
   4  -6   1   35.61    2.16
  -4   6  -1   41.25    2.36
  -4   6  -1   38.44    2.00
  -4   6  -1   38.07    2.16
  -5  -6  -1    2.13    0.84
  -5  -6  -1    2.84    0.74
  -5  -6  -1    3.74    0.96
  -5  -6  -1    4.07    0.90
  -5  -6  -1    4.75    0.85
  -5  -6  -1    4.51    0.91
   5  -6   1    4.72    0.85
  -5  -6  -1    3.01    1.02
  -5  -6  -1    2.57    1.11
  -5   6  -1    4.86    1.12
  -5   6  -1    3.47    0.82
  -5   6  -1    4.91    1.12
  -6  -6  -1   51.76    2.64
  -6  -6  -1   47.14    2.43
  -6  -6  -1   47.59    2.28
  -6  -6  -1   47.89    2.45
  -6  -6  -1   48.26    2.83
  -6   6  -1   47.34    2.71
  -6   6  -1   47.99    2.34
  -6   6  -1   46.07    2.73
  -7  -6  -1    1.12    1.10
  -7  -6  -1    0.05    0.88
  -7  -6  -1    0.41    0.70
  -7   6  -1   -0.73    0.88
  -7   6  -1    0.21    0.75
  -7   6  -1   -1.03    0.83
  -8  -6  -1   16.81    1.73
  -8  -6  -1   17.27    1.58
  -8  -6  -1   12.47    1.84
  -8   6  -1   17.35    1.46
  -8   6  -1   16.96    1.83
  -8   6  -1   15.86    1.81
  -9  -6  -1   -0.18    1.13
  -9  -6  -1   -0.52    1.16
  -9  -6  -1   -0.96    0.77
  -9   6  -1    0.05    1.00
  -9   6  -1    0.53    0.79
  -9   6  -1    0.28    1.07
 -10  -6  -1   11.21    1.95
 -10  -6  -1   11.47    1.54
 -10  -6  -1    8.93    1.72
 -10   6  -1    9.92    1.36
 -10   6  -1   11.93    1.85
 -11  -6  -1    5.54    1.63
 -11  -6  -1    5.53    1.79
 -11   6  -1    5.43    1.46
 -11   6  -1    4.23    1.59
 -12  -6  -1   -0.28    1.43
 -12  -6  -1   -0.54    1.11
 -12   6  -1   -2.23    1.11
 -12   6  -1   -1.36    1.31
 -12  -7   1    0.38    1.60
 -12  -7   1    1.21    1.75
 -12   7   1    3.00    1.46
 -12   7   1    0.18    1.62
 -11  -7   1   -1.25    1.49
 -11  -7   1    0.93    1.54
 -11   7   1    1.74    1.45
 -11   7   1   -0.30    1.39
 -10  -7   1    0.68    1.36
 -10  -7   1    0.80    1.49
 -10  -7   1   -0.79    0.97
 -10   7   1    1.45    1.35
 -10   7   1    0.70    1.28
  -9  -7   1    0.66    1.16
  -9  -7   1   -0.50    1.21
  -9  -7   1   -0.27    1.35
  -9   7   1   -0.94    1.17
  -9   7   1   -0.79    0.88
  -8  -7   1    3.74    1.27
  -8  -7   1    4.47    1.18
  -8  -7   1    4.39    1.51
  -8   7   1    4.97    1.46
  -8   7   1    3.37    1.35
  -7  -7   1   20.21    2.15
  -7  -7   1   15.43    1.70
  -7  -7   1   18.08    1.90
  -7   7   1   14.03    1.87
  -7   7   1   20.63    2.03
  -6  -7   1    0.48    1.01
  -6  -7   1   -0.48    0.93
  -6  -7   1    0.35    0.81
  -6  -7   1    0.44    0.85
  -6   7   1   -0.21    0.75
  -6   7   1   -0.57    0.93
  -6   7   1    0.66    1.08
  -5  -7   1   37.36    2.24
  -5  -7   1   34.40    2.23
  -5  -7   1   33.17    2.35
  -5  -7   1   35.14    2.08
  -5   7   1   36.86    2.40
  -5   7   1   34.59    1.90
  -5   7   1   33.15    2.39
  -4  -7   1    0.92    0.71
  -4  -7   1    0.32    0.83
  -4  -7   1    0.30    0.79
  -4  -7   1   -0.59    0.71
  -4  -7   1    0.54    0.78
  -4  -7   1    0.70    0.84
  -4   7   1    1.38    0.82
  -4   7   1    0.45    0.66
  -4   7   1    0.93    0.92
  -3  -7   1   21.74    1.73
  -3  -7   1   26.02    1.79
  -3  -7   1   20.15    1.66
  -3  -7   1   21.29    1.62
  -3  -7   1   20.16    1.59
  -3  -7   1   25.09    1.62
  -3  -7   1   21.48    1.62
  -3  -7   1   21.57    1.75
  -3   7   1   22.29    1.47
  -3   7   1   21.67    1.80
  -3   7   1   22.35    1.89
   2  -7  -1    8.84    1.16
  -2  -7   1    8.14    1.19
  -2  -7   1   10.57    1.22
  -2  -7   1    7.27    1.14
   2  -7  -1    9.02    0.85
  -2  -7   1    7.51    1.23
  -2  -7   1    8.39    1.07
  -2  -7   1   10.19    1.20
  -2  -7   1    9.02    1.17
  -2  -7   1    8.29    1.29
  -2   7   1    7.35    0.93
  -2   7   1    9.79    1.31
   2   7  -1    9.14    1.21
  -2   7   1    6.29    1.25
   1  -7  -1   15.03    1.40
   1  -7  -1   19.03    1.31
  -1  -7   1   17.59    1.53
  -1  -7   1   17.48    1.33
  -1  -7   1   18.83    1.72
   1  -7  -1   16.77    1.23
  -1  -7   1   19.65    1.53
  -1  -7   1   20.05    1.42
  -1  -7   1   17.74    1.49
   1   7  -1   15.95    1.47
  -1   7   1   22.58    1.63
   1   7  -1   17.31    1.67
  -1   7   1   19.50    1.72
  -1   7   1   19.53    1.42
   0  -7  -1  100.53    3.99
   0  -7   1   99.20    4.25
   0  -7  -1  102.06    4.11
   0  -7  -1  105.83    4.09
   0  -7   1   99.85    4.07
   0  -7   1  105.30    4.07
   0  -7   1  107.00    4.57
   0  -7  -1  102.66    4.19
   0  -7  -1   97.30    4.31
   0   7  -1  103.64    4.36
   0   7   1  104.59    4.10
   0   7   1   94.69    4.32
   0   7  -1  107.64    4.21
   0   7   1   98.83    4.25
  -1  -7  -1   23.49    1.50
  -1  -7  -1   27.19    1.70
   1  -7   1   26.89    1.51
  -1  -7  -1   26.69    1.72
  -1  -7  -1   25.36    1.79
   1  -7   1   25.44    2.02
   1  -7   1   24.93    1.55
  -1  -7  -1   28.36    1.72
   1  -7   1   22.96    1.74
  -1  -7  -1   26.95    1.94
  -1  -7  -1   26.09    1.66
   1   7   1   26.96    1.96
  -1   7  -1   24.41    1.66
   1   7   1   27.66    1.82
  -1   7  -1   26.30    1.95
  -1   7  -1   26.96    1.91
  -2  -7  -1   37.26    2.30
  -2  -7  -1   37.82    2.12
  -2  -7  -1   39.20    1.95
  -2  -7  -1   35.32    2.08
  -2  -7  -1   31.92    2.00
   2  -7   1   35.50    1.68
  -2  -7  -1   33.40    2.08
  -2  -7  -1   37.34    2.01
   2  -7   1   37.61    1.95
  -2  -7  -1   33.53    1.98
  -2   7  -1   30.91    2.18
  -2   7  -1   35.34    2.02
  -2   7  -1   31.08    2.10
  -3  -7  -1    4.68    0.98
  -3  -7  -1    3.19    0.94
  -3  -7  -1    3.65    0.83
  -3  -7  -1    4.17    0.98
  -3  -7  -1    3.53    0.93
  -3  -7  -1    2.01    0.73
  -3  -7  -1    3.28    1.02
  -3  -7  -1    4.82    1.06
  -3   7  -1    3.15    1.15
  -3   7  -1    2.74    1.01
  -3   7  -1    3.96    0.92
  -4  -7  -1   46.14    2.72
  -4  -7  -1   44.86    2.43
  -4  -7  -1   44.21    2.38
  -4  -7  -1   44.28    2.34
  -4  -7  -1   43.66    2.38
  -4  -7  -1   45.06    2.38
  -4   7  -1   41.68    2.63
  -4   7  -1   41.74    2.27
  -4   7  -1   45.13    2.68
  -5  -7  -1   16.46    1.82
  -5  -7  -1   19.16    1.69
  -5  -7  -1   20.92    1.65
  -5  -7  -1   17.89    1.71
  -5   7  -1   17.94    1.89
  -5   7  -1   18.87    1.56
  -5   7  -1   19.82    1.92
  -6  -7  -1    0.99    1.11
  -6  -7  -1    0.62    0.85
  -6  -7  -1   -0.65    0.85
  -6   7  -1    0.21    1.00
  -6   7  -1    0.25    0.84
  -6   7  -1   -0.78    0.99
  -7  -7  -1    1.85    0.95
  -7  -7  -1    4.57    1.27
  -7  -7  -1    6.23    1.50
  -7   7  -1    1.80    1.17
  -7   7  -1    1.59    1.16
  -7   7  -1    5.58    0.98
  -8  -7  -1    0.51    0.95
  -8  -7  -1    0.14    1.34
  -8  -7  -1    0.80    1.17
  -8   7  -1   -0.58    1.01
  -8   7  -1    0.76    1.17
  -9  -7  -1    6.92    1.66
  -9  -7  -1    7.53    1.84
  -9   7  -1    5.15    1.51
  -9   7  -1    5.37    1.46
 -10  -7  -1    1.67    1.49
 -10  -7  -1   -0.49    1.53
 -10   7  -1    1.54    1.26
 -10   7  -1    1.72    1.44
 -11  -7  -1    0.71    1.42
 -11  -7  -1    4.41    1.74
 -11   7  -1    3.27    1.44
 -11   7  -1    0.25    1.46
 -10  -8   1    0.46    1.69
 -10  -8   1    2.17    1.60
 -10   8   1    0.11    1.39
 -10   8   1   -0.30    1.47
  -9  -8   1    1.85    1.63
  -9  -8   1   -0.05    1.38
  -9   8   1    1.64    1.50
  -9   8   1    2.20    1.51
  -8  -8   1   -0.36    1.33
  -8  -8   1    1.28    1.32
  -8  -8   1    1.26    1.19
  -8   8   1   -2.42    1.24
  -8   8   1    2.14    1.27
  -7  -8   1    0.01    1.12
  -7  -8   1    2.57    1.50
  -7  -8   1   -1.79    1.03
  -7   8   1    0.31    1.29
  -7   8   1    0.55    1.29
  -6  -8   1    6.90    1.30
  -6  -8   1   10.22    1.74
  -6  -8   1    4.40    1.31
  -6   8   1    5.25    1.50
  -6   8   1    5.18    1.43
  -5  -8   1   -0.54    1.01
  -5  -8   1   -0.17    0.85
  -5  -8   1   -0.08    0.97
  -5  -8   1   -1.52    0.89
  -5   8   1   -0.55    0.81
  -5   8   1    0.66    1.03
  -4  -8   1    6.28    1.42
  -4  -8   1    1.98    1.15
  -4  -8   1    4.04    1.20
  -4  -8   1    3.71    1.16
  -4   8   1    2.02    1.14
  -4   8   1    5.09    1.38
  -3  -8   1    3.74    1.14
  -3  -8   1    4.55    1.19
  -3  -8   1    5.66    1.26
  -3  -8   1    4.81    1.22
  -3   8   1    4.68    1.24
  -3   8   1    4.82    1.19
  -3   8   1    3.80    1.42
  -2  -8   1   -0.32    0.84
  -2  -8   1    0.16    0.86
  -2  -8   1    1.62    0.88
  -2  -8   1   -0.64    0.85
  -2   8   1    1.58    0.96
  -2   8   1    0.01    0.78
  -2   8   1   -0.73    0.96
  -1  -8   1    7.94    1.20
  -1  -8   1    5.61    1.13
  -1  -8   1    8.80    1.32
  -1  -8   1    7.09    1.42
  -1   8   1    6.15    1.05
  -1   8   1    5.49    1.30
   1   8  -1    6.85    1.33
  -1   8   1    8.20    1.39
   1   8  -1    6.46    1.16
   0  -8  -1    0.39    0.77
   0  -8  -1   -1.00    0.72
   0  -8   1    0.23    1.02
   0  -8  -1   -0.20    0.71
   0  -8   1   -0.42    0.73
   0   8  -1   -0.41    0.81
   0   8  -1   -0.12    0.92
   0   8   1    1.05    0.90
   0   8   1    0.50    0.75
  -1  -8  -1    5.44    0.99
  -1  -8  -1    3.25    1.04
  -1  -8  -1    6.68    1.27
   1  -8   1    3.94    1.32
  -1  -8  -1    4.47    1.06
  -1   8  -1    5.23    1.27
  -1   8  -1    3.94    0.97
   1   8   1    4.97    1.18
  -2  -8  -1    0.06    0.93
  -2  -8  -1    1.73    1.04
   2  -8   1    0.26    0.86
  -2  -8  -1    0.95    0.94
  -2  -8  -1    0.44    0.85
  -2   8  -1   -0.13    0.88
  -2   8  -1   -0.84    0.95
  -2   8  -1   -0.04    1.03
  -3  -8  -1   10.65    1.42
   3  -8   1   18.31    2.10
  -3  -8  -1   13.99    1.57
  -3  -8  -1   14.06    1.64
  -3  -8  -1   16.16    1.76
  -3   8  -1   18.72    1.97
  -3   8  -1   12.90    1.47
  -3   8  -1   11.17    1.61
  -4  -8  -1    1.84    1.24
  -4  -8  -1    2.05    0.98
  -4  -8  -1    3.09    0.98
  -4  -8  -1    3.42    1.07
  -4   8  -1    2.05    1.22
  -4   8  -1    2.60    1.01
  -4   8  -1    2.39    1.19
  -5  -8  -1    6.32    1.31
  -5  -8  -1    9.92    1.54
  -5  -8  -1    8.44    1.56
  -5  -8  -1   10.63    1.73
  -5   8  -1    9.59    1.62
  -5   8  -1    7.84    1.55
  -6  -8  -1    4.68    1.17
  -6  -8  -1    4.85    1.28
  -6  -8  -1    3.46    1.38
  -6   8  -1    7.50    1.51
  -6   8  -1    6.68    1.62
  -7  -8  -1    0.08    1.37
  -7   8  -1   -0.74    1.17
  -7   8  -1    1.90    1.31
  -8  -8  -1    7.18    1.65
  -8  -8  -1    7.10    1.80
  -8   8  -1    9.48    1.80
  -8   8  -1    9.25    1.84
  -9  -8  -1    1.12    1.74
  -9  -8  -1    2.42    1.48
  -9   8  -1   -0.69    1.31
  -9   8  -1    1.37    1.29
 -10  -8  -1    0.70    1.43
 -10  -8  -1    1.13    1.79
 -10   8  -1    4.86    1.86
 -10   8  -1    1.38    1.41
  -8  -9   1   -1.13    1.35
  -8  -9   1   -0.53    1.41
  -8   9   1   -0.69    1.49
  -8   9   1    2.31    1.55
  -7  -9   1   -0.22    1.33
  -7  -9   1   -1.10    1.41
  -7   9   1    0.86    1.33
  -7   9   1    0.67    1.41
  -6  -9   1    0.12    1.19
  -6  -9   1   -0.59    1.18
  -6  -9   1   -1.66    1.40
  -6   9   1   -1.71    1.20
  -6   9   1    0.95    1.27
  -5  -9   1   -0.22    1.06
  -5  -9   1    2.72    1.32
  -5  -9   1    1.88    1.34
  -5   9   1    1.69    1.45
  -5   9   1    1.62    1.30
  -4  -9   1    0.23    1.04
  -4  -9   1   -0.20    1.04
  -4  -9   1    1.85    1.13
  -4  -9   1    2.27    1.35
  -4   9   1   -0.60    1.14
  -4   9   1   -1.68    1.17
  -3  -9   1    5.32    1.29
  -3  -9   1    1.22    1.25
  -3  -9   1    3.17    1.18
  -3  -9   1    3.29    1.27
  -3   9   1    2.24    1.44
  -3   9   1    3.34    1.38
  -2  -9   1    3.71    1.32
   2  -9  -1    3.65    1.47
  -2  -9   1    4.10    1.12
  -2  -9   1    2.88    1.29
  -2   9   1    3.65    1.15
  -2   9   1    4.89    1.45
  -1  -9   1    0.05    1.15
  -1  -9   1    1.72    1.31
  -1  -9   1   -0.74    1.00
   1  -9  -1   -0.61    1.11
   1   9  -1    1.87    1.14
  -1   9   1   -0.16    1.03
  -1   9   1    1.67    1.22
   0  -9  -1    1.53    1.24
   0  -9   1    6.77    1.61
   0   9   1    3.95    1.27
   0   9  -1    3.47    1.32
   0   9  -1    2.43    1.11
  -1  -9  -1    0.81    1.29
   1  -9   1   -0.11    1.24
  -1  -9  -1   -0.68    0.94
  -1   9  -1    0.80    1.05
  -1   9  -1    0.79    1.16
  -2  -9  -1    5.58    1.40
  -2  -9  -1    7.06    1.98
  -2  -9  -1    5.20    1.25
  -2  -9  -1    5.00    1.17
   2  -9   1    3.43    1.55
  -2   9  -1    1.72    1.31
   3  -9   1    2.07    1.44
  -3  -9  -1   -1.27    0.94
  -3  -9  -1   -0.25    1.16
  -3  -9  -1   -2.25    0.95
  -3  -9  -1    0.08    0.97
  -3   9  -1   -0.64    1.19
  -4  -9  -1    2.82    1.30
   4  -9   1    4.95    1.61
  -4  -9  -1    3.92    1.24
  -4  -9  -1    3.64    1.35
  -4  -9  -1    1.33    1.20
  -4   9  -1    3.89    1.48
  -4   9  -1    4.64    1.45
  -5  -9  -1    1.52    1.20
   5  -9   1    3.09    1.70
  -5  -9  -1    0.17    1.38
  -5   9  -1   -0.05    1.35
  -5   9  -1    0.84    1.35
  -6  -9  -1   -1.12    1.28
  -6  -9  -1    2.37    1.32
   6  -9   1    0.28    1.54
  -6   9  -1   -1.07    1.31
  -6   9  -1    1.29    1.33
  -7  -9  -1    3.71    1.44
  -7  -9  -1    6.38    1.94
   7  -9   1    4.03    1.85
  -7   9  -1    0.01    1.39
  -7   9  -1    1.11    1.52
  -8  -9  -1   -1.74    1.30
   8  -9   1   -0.51    1.64
  -8  -9  -1   -0.30    1.62
  -8   9  -1    0.91    1.51
  -8   9  -1    1.78    1.66
  -6 -10   1    0.62    1.24
  -6 -10   1    0.36    1.33
  -6  10   1    0.26    1.49
  -6  10   1   -0.16    1.53
   5 -10  -1   -1.00    1.61
  -5 -10   1   -0.51    1.46
  -5  10   1    1.46    1.33
  -5  10   1    2.67    1.59
   4 -10  -1    2.67    1.65
  -4 -10   1    0.81    1.40
  -4  10   1   -0.61    1.36
  -4  10   1   -0.96    1.18
  -3 -10   1   -0.17    1.12
  -3 -10   1   -0.07    1.18
   3 -10  -1    0.63    1.40
  -3  10   1    1.04    1.47
  -3  10   1    1.29    1.40
  -2 -10   1    0.14    1.43
   2 -10  -1    1.76    1.48
  -2 -10   1    0.35    1.30
  -2  10   1    0.30    1.21
  -1 -10   1   -0.98    1.24
   1 -10  -1   -1.01    1.43
  -1 -10   1   -1.16    1.19
  -1  10   1   -0.73    1.15
   0 -10  -1    0.74    1.22
   0 -10   1   -2.83    1.26
   0 -10  -1   -0.73    1.26
   0 -10   1    1.56    1.48
   0  10  -1    0.79    1.33
   0  10   1    0.33    1.27
   1 -10   1    0.29    1.53
  -1 -10  -1    1.96    1.32
  -1 -10  -1   -0.06    1.16
  -1  10  -1   -0.57    1.26
   2 -10   1    2.17    1.65
  -2 -10  -1    0.05    1.25
  -2  10  -1    0.80    1.35
  -3 -10  -1   -0.11    1.06
   3 -10   1    3.09    1.70
  -3  10  -1    0.41    1.42
   4 -10   1   -1.93    1.60
  -4  10  -1    1.07    1.40
  -5 -10  -1   -0.92    1.44
   5 -10   1   -1.56    1.52
  -5  10  -1    1.66    1.53
   6 -10   1    3.37    1.86
  -6  10  -1    1.65    1.53
 -15   0   2    5.97    1.69
 -15   0   2    5.13    1.65
 -14   0   2    2.44    1.47
 -14   0   2    1.71    1.40
 -13   0   2   11.14    1.61
 -13   0   2   11.48    1.55
 -13   0   2   12.03    1.79
 -12   0   2    7.21    1.42
 -12   0   2    5.97    1.14
 -12   0   2    6.40    1.36
 -11   0   2    3.90    1.18
 -11   0   2    1.81    0.76
 -11   0   2    2.91    0.76
 -11   0   2    2.97    0.92
 -11   0   2    1.41    1.00
  10   0  -2   30.03    1.60
 -10   0   2   31.61    2.03
 -10   0   2   28.16    1.68
 -10   0   2   28.11    1.89
  10   0  -2   30.79    1.87
 -10   0   2   32.02    1.69
 -10   0   2   34.37    2.04
  10   0  -2   28.03    2.14
  -9   0   2   -0.06    0.68
   9   0  -2    1.37    0.64
  -9   0   2   -0.44    0.68
   9   0  -2    0.22    0.67
  -9   0   2    0.70    0.53
  -9   0   2    0.36    0.61
   9   0  -2    0.46    0.48
  -9   0   2    1.13    0.61
   9   0  -2   -0.37    0.63
   8   0  -2   76.67    3.21
   8   0  -2   78.46    3.03
   8   0  -2   75.88    3.27
  -8   0   2   77.11    3.35
  -8   0   2   81.52    3.30
  -8   0   2   72.50    3.12
  -8   0   2   78.40    3.06
   8   0  -2   83.52    3.31
  -7   0   2  499.79   17.13
   7   0  -2  480.38   17.20
  -7   0   2  532.68   17.35
  -7   0   2  539.65   17.27
   7   0  -2  502.59   17.29
   7   0  -2  498.68   17.19
  -7   0   2  522.86   17.08
   7   0  -2  523.48   17.05
  -6   0   2   35.29    1.64
   6   0  -2   37.82    1.72
  -6   0   2   35.58    1.75
   6   0  -2   37.35    1.60
   6   0  -2   35.73    1.76
  -6   0   2   42.74    1.79
   6   0  -2   35.54    1.68
  -6   0   2   37.52    1.62
  -5   0   2  257.36    8.62
   5   0  -2  247.72    8.59
   5   0  -2  263.29    8.54
  -5   0   2  245.14    8.56
  -5   0   2  248.48    8.67
   5   0  -2  254.39    8.62
  -5   0   2  252.16    8.54
   5   0  -2  251.08    8.67
   4   0  -2   38.81    1.53
  -4   0   2   37.31    1.60
   4   0  -2   34.78    1.56
   4   0  -2   36.52    1.53
  -4   0   2   37.53    1.54
   4   0  -2   36.26    1.48
  -4   0   2   36.39    1.50
  -4   0   2   37.92    1.51
  -2   0   2   54.87    1.92
   2   0  -2   52.39    1.89
   2   0  -2   50.81    1.90
  -2   0   2   51.20    1.85
  -2   0   2   51.52    1.89
   2   0  -2   52.92    1.89
   2   0  -2   52.55    1.85
  -2   0   2   52.07    1.89
  -1   0   2   20.08    0.76
   1   0  -2   19.98    0.81
  -1   0   2   22.14    0.83
  -1   0   2   21.85    0.83
   1   0  -2   21.42    0.82
   1   0  -2   19.06    0.79
  -1   0   2   20.46    0.80
   1   0  -2   20.79    0.77
  -1   0  -2  148.62    4.98
   1   0   2  147.48    4.96
  -3   0  -2  169.06    5.61
   3   0   2  159.17    5.62
   3   0   2  161.75    5.60
  -3   0  -2  162.98    5.45
  -3   0  -2  173.41    5.66
   3   0   2  156.89    5.64
   3   0   2  162.99    5.45
  -3   0  -2  168.32    5.67
   4   0   2  558.81   20.23
  -4   0  -2  560.22   20.16
  -5   0  -2  318.61   10.57
   5   0   2  324.83   10.85
  -5   0  -2  322.86   10.84
  -5   0  -2  321.64   10.85
   5   0   2  313.78   10.88
  -5   0  -2  314.37   10.85
   5   0   2  323.78   10.57
  -6   0  -2    0.91    0.41
  -6   0  -2    1.78    0.55
  -6   0  -2    1.55    0.31
   6   0   2    0.80    0.49
   6   0   2    1.45    0.31
   6   0   2    1.23    0.47
  -6   0  -2    1.74    0.53
  -6   0  -2    2.90    0.66
  -7   0  -2  110.96    4.28
  -7   0  -2  116.24    3.93
  -7   0  -2  110.45    4.22
  -7   0  -2  120.26    4.42
   7   0   2  108.03    4.27
  -7   0  -2  109.85    4.30
   7   0   2  106.38    4.30
   7   0   2  111.17    3.91
  -8   0  -2    0.23    0.59
   8   0   2    1.33    0.61
  -8   0  -2    1.51    0.75
  -8   0  -2    0.18    0.62
   8   0   2    1.14    0.37
   8   0   2    0.72    0.59
  -8   0  -2    0.52    0.49
  -8   0  -2    0.59    0.36
   9   0   2   82.63    3.07
  -9   0  -2   81.14    3.44
  -9   0  -2   82.00    3.59
   9   0   2   83.58    3.61
  -9   0  -2   81.07    3.56
  -9   0  -2   84.71    3.08
  -9   0  -2   87.27    3.72
   9   0   2   84.59    3.59
 -10   0  -2   -0.49    0.53
 -10   0  -2   -0.70    0.74
 -10   0  -2   -0.07    0.67
 -10   0  -2   -0.49    0.75
  10   0   2    0.66    0.75
 -11   0  -2   66.10    3.34
 -11   0  -2   66.86    3.25
 -11   0  -2   70.14    3.49
 -12   0  -2   14.57    1.86
 -12   0  -2   16.58    1.85
 -12   0  -2   14.40    1.65
 -13   0  -2    2.88    1.35
 -13   0  -2   -0.10    0.97
 -13   0  -2    2.14    1.28
 -14   0  -2    1.31    1.48
 -14   0  -2    3.42    1.52
 -15   0  -2    2.49    1.67
 -15   0  -2    3.25    1.71
 -15  -1   2   -2.53    1.28
 -15  -1   2    0.71    1.46
 -15   1   2   -0.90    1.22
 -15   1   2   -0.72    1.35
 -14  -1   2    4.68    1.60
 -14  -1   2    4.76    1.54
 -14  -1   2    3.84    1.38
 -14   1   2    1.68    1.28
 -14   1   2    2.46    1.49
 -13  -1   2    4.46    1.39
 -13  -1   2    3.68    1.42
 -13  -1   2    0.83    0.98
 -13   1   2   -0.20    1.10
 -13   1   2    0.70    1.20
 -12  -1   2    2.54    1.14
 -12  -1   2    3.25    1.05
 -12  -1   2    1.58    1.25
 -12   1   2    3.08    1.01
 -12   1   2    3.26    1.16
 -12   1   2    0.79    1.09
 -11  -1   2   22.72    1.80
 -11  -1   2   19.76    1.82
 -11  -1   2   18.31    1.82
 -11  -1   2   16.55    1.49
 -11   1   2   23.04    1.66
 -11   1   2   22.50    1.85
 -11   1   2   22.61    1.55
 -11   1   2   23.93    1.80
  10  -1  -2    8.64    1.15
 -10  -1   2    6.82    1.02
 -10  -1   2   10.12    1.31
  10  -1  -2    8.92    1.02
 -10  -1   2    9.71    0.92
 -10  -1   2    7.89    1.26
 -10  -1   2    8.29    1.28
 -10   1   2    8.34    1.06
 -10   1   2   11.74    1.44
  10   1  -2    7.16    1.22
 -10   1   2    9.18    0.97
  10   1  -2    7.52    1.28
 -10   1   2    9.21    1.21
 -10   1   2    8.64    1.05
  10   1  -2    8.67    1.19
  -9  -1   2   65.90    3.12
  -9  -1   2   65.33    2.96
  -9  -1   2   70.01    2.72
   9  -1  -2   68.95    2.96
  -9  -1   2   69.60    3.15
   9  -1  -2   70.72    2.88
   9  -1  -2   65.39    3.10
   9   1  -2   65.59    3.09
  -9   1   2   66.70    3.02
   9   1  -2   64.77    3.11
   9   1  -2   70.56    2.72
  -9   1   2   68.82    2.89
  -9   1   2   71.16    3.21
   9   1  -2   70.78    3.09
  -9   1   2   71.09    2.90
  -9   1   2   66.75    2.80
   8  -1  -2   32.31    1.66
   8  -1  -2   31.63    1.69
  -8  -1   2   38.12    1.92
  -8  -1   2   33.97    1.52
  -8  -1   2   30.96    1.75
  -8  -1   2   29.15    1.69
   8  -1  -2   30.40    1.65
   8  -1  -2   29.77    1.73
  -8   1   2   35.60    1.75
  -8   1   2   35.24    1.77
   8   1  -2   29.46    1.47
   8   1  -2   32.14    1.78
  -8   1   2   34.37    1.59
  -8   1   2   34.65    1.92
   8   1  -2   32.88    1.83
   8   1  -2   30.65    1.84
  -7  -1   2   15.46    1.17
   7  -1  -2   14.78    1.01
  -7  -1   2   14.83    1.16
   7  -1  -2   14.91    1.01
   7  -1  -2   15.19    1.03
   7  -1  -2   13.41    1.11
  -7  -1   2   14.38    1.06
  -7  -1   2   15.67    0.92
  -7   1   2   14.87    1.06
   7   1  -2   12.86    1.06
  -7   1   2   13.24    0.86
  -7   1   2   11.97    1.01
   7   1  -2   10.84    1.14
   7   1  -2   13.58    1.02
  -7   1   2   15.43    1.11
   7   1  -2   13.05    0.84
   6  -1  -2  174.77    5.89
   6  -1  -2  164.48    6.04
  -6  -1   2  165.11    5.80
   6  -1  -2  168.85    5.93
  -6  -1   2  171.83    6.05
  -6  -1   2  169.00    6.00
   6  -1  -2  169.79    5.91
  -6  -1   2  169.27    6.07
   6   1  -2  167.87    6.05
   6   1  -2  166.02    5.79
  -6   1   2  171.42    5.97
  -6   1   2  168.09    5.82
   6   1  -2  159.94    5.98
  -6   1   2  161.94    6.05
   6   1  -2  165.61    6.07
  -6   1   2  174.79    5.96
  -5  -1   2   49.09    2.00
  -5  -1   2   48.11    1.99
   5  -1  -2   47.24    1.83
  -5  -1   2   48.34    1.81
   5  -1  -2   43.70    1.97
   5  -1  -2   49.83    1.93
  -5  -1   2   42.69    1.93
   5  -1  -2   44.96    1.86
   5   1  -2   51.13    2.06
  -5   1   2   46.60    1.88
  -5   1   2   46.50    2.01
   5   1  -2   39.21    1.93
   5   1  -2   39.81    1.90
   5   1  -2   46.69    1.80
  -5   1   2   44.00    1.91
  -5   1   2   46.40    1.79
  -4  -1   2  416.32   13.63
   4  -1  -2  406.21   13.72
  -4  -1   2  411.69   13.76
   4   1  -2  408.99   13.73
   4   1  -2  413.00   13.63
  -4   1   2  416.69   13.74
   3  -1  -2  543.01   19.32
  -3  -1   2  542.90   18.97
  -3   1   2  556.14   19.29
   3   1  -2  547.32   18.99
   1  -1  -2   68.84    2.42
  -1  -1   2   71.83    2.49
  -1  -1   2   70.61    2.49
   1  -1  -2   73.46    2.43
  -1  -1   2   71.34    2.49
   1  -1  -2   70.73    2.49
  -1  -1   2   68.00    2.47
  -1  -1   2   72.09    2.49
  -1   1   2   70.22    2.42
   1   1  -2   68.41    2.48
  -1   1   2   70.67    2.50
  -1   1   2   68.52    2.42
   1   1  -2   69.79    2.48
   1   1  -2   72.15    2.49
   1   1  -2   68.14    2.48
   0  -1   2    1.37    0.23
   0  -1  -2    0.99    0.11
   0  -1   2    1.17    0.21
   0  -1  -2    1.18    0.19
   0  -1  -2    1.12    0.18
   0  -1   2    1.01    0.17
   0  -1  -2    1.50    0.14
   0  -1   2    1.35    0.21
   0   1   2    1.00    0.12
   0   1  -2    0.71    0.19
   0   1  -2    1.50    0.21
   0   1  -2    1.19    0.20
   0   1   2    1.51    0.12
   0   1   2    0.57    0.16
   0   1  -2    0.96    0.19
   0   1   2    1.07    0.18
   2  -1   2  448.09   16.43
  -2  -1  -2  464.64   16.17
   2   1   2  480.14   16.20
  -2   1  -2  468.50   16.46
   3  -1   2  242.49    8.21
   3  -1   2  229.92    8.11
   3  -1   2  238.95    8.08
  -3  -1  -2  252.33    8.27
  -3  -1  -2  246.75    8.22
  -3  -1  -2  244.81    8.11
   3  -1   2  248.65    8.21
  -3   1  -2  239.75    8.20
  -3   1  -2  246.31    8.20
   3   1   2  236.89    8.10
  -3   1  -2  243.59    8.13
   3   1   2  238.99    8.20
  -3   1  -2  243.16    8.09
   3   1   2  240.03    8.24
  -4  -1  -2   85.82    3.30
   4  -1   2   87.99    3.13
  -4  -1  -2   86.35    3.15
   4  -1   2   85.56    3.24
  -4  -1  -2   85.89    3.27
   4  -1   2   84.75    3.23
  -4  -1  -2   92.80    3.30
   4  -1   2   84.10    3.09
   4   1   2   84.09    3.24
  -4   1  -2   85.19    3.11
  -4   1  -2   91.21    3.27
   4   1   2   88.94    3.17
  -4   1  -2   85.76    3.22
  -4   1  -2   84.01    3.11
   5  -1   2  363.18   12.57
  -5  -1  -2  382.85   12.64
   5  -1   2  367.40   12.41
   5  -1   2  373.87   12.59
  -5  -1  -2  379.16   12.63
  -5  -1  -2  370.21   12.51
  -5  -1  -2  380.12   12.66
   5   1   2  362.15   12.58
  -5   1  -2  370.02   12.42
  -5   1  -2  370.47   12.59
  -5   1  -2  375.31   12.44
   5   1   2  370.01   12.50
  -5   1  -2  372.30   12.41
   6  -1   2  135.08    5.14
  -6  -1  -2  151.73    5.26
   6  -1   2  137.14    4.93
  -6  -1  -2  140.65    4.60
  -6  -1  -2  139.26    5.21
   6  -1   2  139.29    5.14
  -6  -1  -2  141.56    5.18
   6   1   2  142.33    5.18
  -6   1  -2  142.31    5.02
  -6   1  -2  141.96    4.94
   6   1   2  141.04    4.60
   6   1   2  136.00    5.07
  -6   1  -2  142.37    5.16
  -6   1  -2  130.15    4.95
  -6   1  -2  138.07    5.14
  -7  -1  -2    0.91    0.16
  -7  -1  -2    0.66    0.54
  -7  -1  -2    0.22    0.56
   7  -1   2    0.74    0.54
   7  -1   2    1.63    0.47
  -7  -1  -2    1.07    0.55
  -7  -1  -2    0.99    0.67
   7  -1   2    0.75    0.52
   7   1   2    0.58    0.17
  -7   1  -2    0.70    0.40
  -7   1  -2    0.72    0.46
  -7   1  -2    0.58    0.57
  -7   1  -2    1.67    0.44
   7   1   2    1.13    0.53
   7   1   2    0.84    0.45
  -7   1  -2    0.72    0.60
  -8  -1  -2   86.11    3.67
  -8  -1  -2   90.03    3.02
  -8  -1  -2   88.48    3.79
   8  -1   2   85.08    3.67
   8  -1   2   86.99    3.70
  -8  -1  -2   92.85    3.80
   8  -1   2   91.88    3.41
  -8  -1  -2   94.24    3.72
   8   1   2   88.20    3.71
  -8   1  -2   87.98    3.40
  -8   1  -2   87.78    3.72
   8   1   2   90.65    3.03
  -8   1  -2   85.73    3.47
  -8   1  -2   90.35    3.55
  -8   1  -2   94.09    3.78
   8   1   2   89.44    3.67
  -9  -1  -2    1.27    0.83
  -9  -1  -2    1.83    0.76
   9  -1   2    1.29    0.73
  -9  -1  -2    2.42    0.76
   9  -1   2    0.52    0.70
   9  -1   2    1.61    0.53
  -9  -1  -2    1.18    0.85
   9   1   2    1.11    0.64
  -9   1  -2    1.22    0.65
  -9   1  -2    0.68    0.80
   9   1   2    1.41    0.71
  -9   1  -2    1.34    0.62
  -9   1  -2    0.88    0.65
  -9   1  -2    2.70    0.61
 -10  -1  -2   39.71    2.32
 -10  -1  -2   41.34    2.42
 -10  -1  -2   37.44    2.20
 -10  -1  -2   33.78    2.12
 -10   1  -2   38.53    2.30
 -10   1  -2   41.13    2.37
 -10   1  -2   37.71    2.08
 -10   1  -2   33.65    2.32
  10   1   2   34.51    2.10
 -10   1  -2   37.48    1.82
 -11  -1  -2   -0.15    0.87
 -11  -1  -2    0.37    1.00
 -11  -1  -2   -0.13    0.85
 -11   1  -2   -0.72    0.91
 -11   1  -2    0.22    0.85
 -11   1  -2   -0.31    0.77
 -12  -1  -2    2.29    1.11
 -12  -1  -2    1.80    1.12
 -12  -1  -2    1.59    1.23
 -12   1  -2    1.73    1.16
 -12   1  -2    1.84    1.21
 -12   1  -2    2.10    0.96
 -13  -1  -2    1.14    1.16
 -13  -1  -2    2.93    1.17
 -13  -1  -2    4.74    1.51
 -13   1  -2    4.63    1.45
 -13   1  -2    1.53    1.24
 -14  -1  -2    2.27    1.23
 -14  -1  -2   -0.85    1.34
 -14  -1  -2    2.75    1.36
 -14   1  -2    0.37    1.30
 -14   1  -2    0.11    1.24
 -15  -1  -2   -0.41    1.40
 -15  -1  -2    3.87    1.61
 -15   1  -2    2.04    1.55
 -15   1  -2    2.91    1.55
 -15  -2   2   -0.02    1.41
 -15  -2   2    1.39    1.60
 -15  -2   2    0.59    1.36
 -15   2   2    0.55    1.35
 -15   2   2    0.55    1.45
 -14  -2   2    0.90    1.35
 -14  -2   2   -0.14    1.20
 -14  -2   2   -1.01    1.09
 -14   2   2   -0.19    1.41
 -14   2   2    0.92    1.08
 -13  -2   2    0.35    1.11
 -13  -2   2    2.35    1.33
 -13  -2   2   -0.36    1.03
 -13   2   2   -0.64    1.14
 -13   2   2    0.61    0.95
 -12  -2   2   13.23    1.71
 -12  -2   2   13.18    1.68
 -12  -2   2   16.74    1.79
 -12   2   2   15.73    1.59
 -12   2   2   17.99    1.79
 -12   2   2   13.55    1.80
 -11  -2   2   -0.55    0.85
 -11  -2   2    0.25    0.84
 -11  -2   2    0.39    0.96
 -11   2   2    0.44    0.95
 -11   2   2    0.09    0.65
 -11   2   2    0.15    0.81
 -11   2   2    0.37    0.79
 -10  -2   2    1.36    0.80
 -10  -2   2    2.11    0.58
  10  -2  -2    2.03    0.72
 -10  -2   2    0.86    0.85
  10  -2  -2    1.95    0.70
 -10  -2   2    2.19    1.03
 -10  -2   2    2.85    0.97
 -10   2   2    3.07    0.69
 -10   2   2    2.86    0.87
 -10   2   2    1.81    0.83
  10   2  -2    3.05    1.06
 -10   2   2    2.20    0.98
  -9  -2   2    7.97    1.06
  -9  -2   2    7.09    0.75
   9  -2  -2    6.96    0.93
  -9  -2   2    9.60    1.16
  -9  -2   2    6.91    1.01
   9  -2  -2    5.64    1.02
   9  -2  -2    8.04    0.96
   9   2  -2    7.75    1.07
  -9   2   2    5.61    0.70
  -9   2   2    7.95    1.00
  -9   2   2    5.82    1.12
  -9   2   2    7.12    1.00
   9   2  -2    7.68    1.07
   9   2  -2    6.57    1.13
  -9   2   2    6.06    0.79
   9   2  -2    7.67    0.75
   8  -2  -2   11.87    1.17
  -8  -2   2   14.88    1.30
  -8  -2   2   14.76    1.27
  -8  -2   2   12.75    0.86
   8  -2  -2   13.35    1.20
  -8  -2   2   12.02    1.04
   8  -2  -2   10.97    0.99
  -8   2   2   13.80    1.10
  -8   2   2   12.37    0.83
  -8   2   2   11.62    1.15
  -8   2   2   12.32    1.30
  -8   2   2   11.21    0.88
   8   2  -2   14.60    1.20
   8   2  -2   12.21    1.22
   8   2  -2   10.85    1.29
   8   2  -2   11.14    0.83
  -7  -2   2   28.64    1.66
  -7  -2   2   31.35    1.39
   7  -2  -2   30.60    1.51
   7  -2  -2   27.17    1.65
   7  -2  -2   29.36    1.60
   7  -2  -2   31.05    1.41
  -7  -2   2   29.65    1.72
  -7  -2   2   30.30    1.73
  -7   2   2   31.03    1.36
   7   2  -2   31.73    1.41
  -7   2   2   33.88    1.59
   7   2  -2   29.57    1.67
  -7   2   2   31.64    1.68
   7   2  -2   30.80    1.82
  -7   2   2   32.02    1.71
   7   2  -2   28.12    1.64
   6  -2  -2   28.94    1.44
  -6  -2   2   29.43    1.63
   6  -2  -2   29.44    1.63
  -6  -2   2   34.49    1.41
  -6  -2   2   30.56    1.58
   6  -2  -2   31.78    1.59
  -6  -2   2   28.55    1.60
   6  -2  -2   33.06    1.35
   6   2  -2   28.63    1.37
   6   2  -2   30.71    1.66
  -6   2   2   30.70    1.30
  -6   2   2   32.12    1.47
   6   2  -2   32.27    1.63
   6   2  -2   32.00    1.63
  -6   2   2   31.10    1.63
  -6   2   2   33.26    1.71
   5  -2  -2   70.21    2.73
  -5  -2   2   69.87    2.93
  -5  -2   2   76.99    2.95
  -5  -2   2   77.06    2.95
   5  -2  -2   75.94    2.62
  -5  -2   2   72.48    2.72
  -5  -2   2   72.49    2.93
   5  -2  -2   65.66    2.88
   5  -2  -2   79.02    2.94
  -5   2   2   71.17    2.60
  -5   2   2   79.07    2.77
  -5   2   2   75.43    2.98
   5   2  -2   74.60    2.90
   5   2  -2   72.98    2.73
  -5   2   2   71.94    2.93
   5   2  -2   71.07    2.91
   5   2  -2   75.10    3.03
  -4  -2   2   11.15    0.83
   4  -2  -2   12.27    0.56
  -4  -2   2   11.40    0.83
   4  -2  -2   11.86    0.83
  -4  -2   2   11.25    0.69
  -4  -2   2   12.41    0.86
  -4  -2   2   14.52    0.89
   4  -2  -2   10.66    0.82
   4  -2  -2   11.47    0.65
  -4   2   2   12.20    0.86
  -4   2   2   11.40    0.56
  -4   2   2   12.35    0.67
   4   2  -2   12.24    0.72
  -4   2   2   12.09    0.85
   4   2  -2   11.91    0.90
   4   2  -2   12.05    0.83
  -3  -2   2  225.02    7.34
   3  -2  -2  204.78    7.19
  -3  -2   2  221.02    7.43
   3  -2  -2  219.52    7.14
  -3  -2   2  210.92    7.43
  -3  -2   2  219.35    7.43
   3  -2  -2  213.95    7.44
   3  -2  -2  212.25    7.40
  -3  -2   2  214.48    7.43
  -3   2   2  218.75    7.42
   3   2  -2  224.24    7.35
  -3   2   2  217.49    7.20
  -3   2   2  212.09    7.46
   3   2  -2  215.86    7.42
  -3   2   2  212.46    7.13
   3   2  -2  223.20    7.49
   2   2  -2  425.88   14.12
   1  -2  -2  288.73    9.69
  -1  -2   2  278.08    9.65
   1  -2  -2  285.83    9.60
  -1   2   2  302.99    9.72
   1   2  -2  291.62    9.69
  -1   2   2  286.94    9.55
   0  -2   2  242.03    8.19
   0  -2  -2  233.61    8.01
   0  -2  -2  237.91    8.04
   0  -2   2  248.83    8.19
   0  -2   2  234.27    8.13
   0  -2  -2  249.40    8.13
   0  -2  -2  241.75    8.01
   0  -2  -2  233.46    8.13
   0   2  -2  251.80    8.20
   0   2   2  236.31    8.11
   0   2   2  253.12    8.16
   0   2  -2  246.86    8.09
   0   2  -2  245.44    8.15
   0   2   2  242.88    8.05
   1  -2   2   28.26    1.23
   1  -2   2   28.17    1.09
  -1  -2  -2   25.35    1.12
   1  -2   2   28.56    1.27
   1  -2   2   25.86    1.16
   1  -2   2   27.71    1.24
  -1  -2  -2   26.36    1.08
  -1  -2  -2   26.55    1.08
  -1  -2  -2   28.33    1.15
  -1  -2  -2   28.63    1.23
   1   2   2   29.60    1.16
  -1   2  -2   29.70    1.09
  -1   2  -2   29.00    1.26
  -1   2  -2   29.75    1.26
  -1   2  -2   28.48    1.20
   1   2   2   26.60    1.21
   1   2   2   29.79    1.15
   2  -2   2  156.23    5.39
   2  -2   2  153.30    5.38
  -2  -2  -2  159.51    5.33
   2  -2   2  154.30    5.33
  -2  -2  -2  150.62    5.21
   2  -2   2  154.89    5.15
  -2  -2  -2  158.47    5.43
  -2  -2  -2  147.29    5.18
  -2   2  -2  155.54    5.15
  -2   2  -2  152.49    5.39
   2   2   2  153.37    5.22
   2   2   2  153.27    5.31
  -2   2  -2  159.76    5.34
   2   2   2  153.99    5.40
  -2   2  -2  152.74    5.37
   2   2   2  152.80    5.18
  -3  -2  -2   41.67    1.52
  -3  -2  -2   41.65    1.66
   3  -2   2   41.69    1.54
   3  -2   2   40.00    1.77
  -3  -2  -2   44.32    1.81
  -3  -2  -2   44.81    1.87
   3  -2   2   41.72    1.75
   3  -2   2   44.25    1.84
  -3  -2  -2   42.16    1.52
  -3  -2  -2   42.21    1.86
  -3   2  -2   40.99    1.75
   3   2   2   45.43    1.80
  -3   2  -2   42.20    1.82
  -3   2  -2   41.85    1.78
  -3   2  -2   42.63    1.55
   3   2   2   43.13    1.66
  -4  -2  -2  254.57    8.23
   4  -2   2  228.49    8.04
   4  -2   2  232.34    8.13
  -4  -2  -2  240.29    8.19
  -4  -2  -2  230.63    7.68
   4  -2   2  226.10    7.80
  -4  -2  -2  243.66    7.98
  -4  -2  -2  232.28    8.11
  -4  -2  -2  231.49    7.68
   4  -2   2  234.24    8.06
  -4   2  -2  228.21    8.05
  -4   2  -2  231.07    7.81
  -4   2  -2  239.03    8.06
  -4   2  -2  231.14    8.13
   4   2   2  232.40    7.97
   4   2   2  238.21    8.10
   5  -2   2    8.63    0.84
  -5  -2  -2    7.10    0.74
  -5  -2  -2    7.60    0.83
   5  -2   2    7.43    0.84
  -5  -2  -2    6.66    0.79
   5  -2   2    7.16    0.76
  -5  -2  -2    8.53    0.89
  -5   2  -2    7.64    0.53
  -5   2  -2    7.50    0.85
   5   2   2    7.64    0.74
  -5   2  -2    7.15    0.74
   5   2   2    8.70    0.86
  -5   2  -2    6.38    0.54
  -5   2  -2    7.49    0.76
  -6  -2  -2  145.73    5.34
   6  -2   2  142.97    5.25
  -6  -2  -2  134.38    5.23
  -6  -2  -2  139.35    5.25
   6  -2   2  141.99    5.17
   6  -2   2  143.30    5.09
  -6   2  -2  133.89    4.86
  -6   2  -2  140.03    4.90
  -6   2  -2  138.16    5.24
  -6   2  -2  135.02    5.07
   6   2   2  137.15    5.07
  -6   2  -2  149.02    5.19
   6   2   2  138.28    5.21
  -7  -2  -2  188.05    7.03
   7  -2   2  185.43    6.94
  -7  -2  -2  195.29    7.01
  -7  -2  -2  192.33    6.99
  -7  -2  -2  195.93    6.84
   7  -2   2  183.05    6.73
   7  -2   2  195.86    6.88
  -7   2  -2  185.39    6.95
  -7   2  -2  180.35    6.54
   7   2   2  187.84    6.92
   7   2   2  182.27    6.77
  -7   2  -2  193.92    6.61
  -7   2  -2  193.95    6.76
  -7   2  -2  197.18    6.90
  -8  -2  -2   20.42    1.57
  -8  -2  -2   24.26    1.52
   8  -2   2   23.34    1.53
   8  -2   2   23.68    1.62
   8  -2   2   25.40    1.43
  -8  -2  -2   20.33    1.63
  -8  -2  -2   21.36    1.67
   8   2   2   22.88    1.47
  -8   2  -2   21.80    1.51
   8   2   2   22.51    1.55
  -8   2  -2   22.62    1.24
  -8   2  -2   23.05    1.44
  -8   2  -2   23.66    1.33
  -8   2  -2   24.75    1.61
  -9  -2  -2    9.46    1.15
   9  -2   2    8.37    1.21
  -9  -2  -2    9.60    1.21
  -9  -2  -2   10.50    1.24
   9  -2   2    9.28    0.98
   9  -2   2   11.98    1.29
  -9  -2  -2   11.10    1.31
  -9   2  -2    9.56    1.07
  -9   2  -2    8.90    0.88
  -9   2  -2   12.30    1.08
  -9   2  -2    9.83    1.23
  -9   2  -2    9.51    1.31
   9   2   2    8.40    1.04
 -10  -2  -2    6.84    1.12
 -10  -2  -2    6.07    1.28
 -10  -2  -2    6.45    1.28
  10   2   2    6.09    1.03
 -10   2  -2    6.47    1.22
 -10   2  -2    8.12    0.99
 -10   2  -2    5.78    0.91
 -10   2  -2    6.19    1.08
 -11  -2  -2    7.19    1.38
 -11  -2  -2    5.55    1.36
 -11  -2  -2    6.31    1.22
 -11   2  -2    7.38    1.34
 -11   2  -2    6.64    1.36
 -12  -2  -2    7.57    1.47
 -12  -2  -2    8.32    1.65
 -12  -2  -2    5.79    1.41
 -12   2  -2    9.80    1.59
 -12   2  -2    5.47    1.37
 -13  -2  -2   -1.17    1.14
 -13  -2  -2    0.17    1.07
 -13  -2  -2    1.47    1.27
 -13   2  -2   -0.23    1.19
 -13   2  -2   -0.30    1.25
 -14  -2  -2    1.31    1.30
 -14  -2  -2    0.93    1.20
 -14  -2  -2    2.63    1.66
 -14   2  -2   -0.97    1.39
 -14   2  -2    1.52    1.37
 -15  -3   2    0.53    1.38
 -15  -3   2   -1.61    1.47
 -15  -3   2    2.74    1.31
 -15   3   2    0.19    1.41
 -14  -3   2   -0.92    1.37
 -14  -3   2    1.60    1.48
 -14  -3   2    1.15    1.27
 -14   3   2   -0.50    1.45
 -14   3   2    0.82    1.23
 -13  -3   2    4.85    1.35
 -13  -3   2    5.32    1.60
 -13  -3   2    4.99    1.46
 -13   3   2    4.69    1.62
 -13   3   2    3.31    1.28
 -12  -3   2    0.31    1.06
 -12  -3   2    1.44    1.23
 -12  -3   2    1.76    1.16
 -12   3   2   -0.59    0.89
 -12   3   2   -0.32    1.08
 -12   3   2   -0.28    0.99
 -11  -3   2   -1.22    0.93
 -11  -3   2    0.15    0.89
 -11  -3   2    1.22    0.84
 -11   3   2   -0.17    1.01
 -11   3   2    1.45    0.99
 -11   3   2    0.61    0.81
  10  -3  -2    1.03    0.79
 -10  -3   2   -0.01    0.90
 -10  -3   2   -0.04    0.76
 -10  -3   2   -0.65    0.92
  10  -3  -2    0.54    0.66
 -10   3   2   -0.17    0.72
  10   3  -2    0.01    0.98
 -10   3   2    1.61    1.02
 -10   3   2   -0.29    0.85
  -9  -3   2   70.42    2.81
  -9  -3   2   74.76    3.43
  -9  -3   2   70.84    3.39
  -9  -3   2   74.29    3.36
   9  -3  -2   74.74    3.26
  -9  -3   2   64.20    3.51
   9  -3  -2   73.30    3.08
  -9   3   2   67.45    3.39
   9   3  -2   66.61    3.23
  -9   3   2   73.70    3.12
   9   3  -2   80.48    3.54
  -9   3   2   78.04    3.39
  -9   3   2   72.64    2.76
   8  -3  -2   52.78    2.37
   8  -3  -2   51.48    2.56
   8  -3  -2   50.20    2.51
  -8  -3   2   52.70    2.59
  -8  -3   2   53.95    2.18
  -8  -3   2   51.74    2.61
  -8  -3   2   54.91    2.59
  -8  -3   2   53.22    2.65
   8   3  -2   50.10    2.54
  -8   3   2   51.59    2.02
  -8   3   2   55.22    2.06
   8   3  -2   56.75    2.82
  -8   3   2   54.18    2.70
  -8   3   2   56.81    2.64
   8   3  -2   53.82    2.57
   8   3  -2   53.96    2.20
  -8   3   2   50.04    2.38
  -7  -3   2    0.07    0.63
  -7  -3   2    0.35    0.60
  -7  -3   2    0.67    0.41
  -7  -3   2   -0.15    0.39
  -7  -3   2   -1.40    0.44
   7  -3  -2   -0.10    0.54
   7  -3  -2    0.20    0.51
   7  -3  -2    0.09    0.38
  -7   3   2   -0.06    0.23
   7   3  -2    0.17    0.40
  -7   3   2    0.14    0.63
  -7   3   2   -0.04    0.26
   7   3  -2    0.42    0.66
   7   3  -2    2.52    0.69
  -7   3   2    0.30    0.59
  -7   3   2    0.16    0.50
   6  -3  -2   57.59    2.29
   6  -3  -2   53.88    2.53
  -6  -3   2   60.16    2.57
  -6  -3   2   57.12    2.26
  -6  -3   2   54.53    2.53
  -6  -3   2   59.04    2.60
  -6  -3   2   55.98    2.56
   6  -3  -2   56.51    2.54
  -6   3   2   59.39    2.32
   6   3  -2   56.25    2.62
  -6   3   2   55.35    1.98
   6   3  -2   57.14    2.51
  -6   3   2   56.47    2.57
   6   3  -2   52.93    2.25
  -6   3   2   54.31    2.57
  -6   3   2   56.70    1.98
   5  -3  -2   12.86    0.80
  -5  -3   2   13.96    1.06
   5  -3  -2   13.08    1.04
  -5  -3   2   12.92    1.04
  -5  -3   2   14.16    1.11
   5  -3  -2   12.07    1.03
  -5  -3   2   13.46    0.87
  -5  -3   2   12.43    1.05
  -5   3   2   13.05    0.51
   5   3  -2   13.52    1.02
  -5   3   2   15.31    0.86
  -5   3   2   12.13    0.96
   5   3  -2   12.67    0.86
   5   3  -2   13.57    1.16
  -5   3   2   13.81    1.10
  -5   3   2   12.93    0.50
  -4  -3   2  109.20    4.00
   4  -3  -2  106.03    4.02
   4  -3  -2  100.74    3.69
   4  -3  -2  105.63    3.95
  -4  -3   2   95.78    3.93
  -4  -3   2   98.75    3.94
  -4  -3   2  105.44    4.01
  -4  -3   2  109.00    3.85
   4   3  -2  102.62    3.83
   4   3  -2  108.22    4.08
  -4   3   2  107.72    4.06
  -4   3   2  105.86    3.70
   4   3  -2  107.26    3.97
  -4   3   2  111.35    4.02
  -3  -3   2  135.39    4.94
   3  -3  -2  137.84    5.01
  -3  -3   2  142.07    4.99
   3  -3  -2  135.68    4.92
   3  -3  -2  132.25    4.67
  -3  -3   2  142.07    4.97
  -3  -3   2  138.16    4.95
   3  -3  -2  137.71    4.56
  -3  -3   2  138.56    4.96
  -3  -3   2  132.18    4.87
  -3   3   2  138.11    5.02
   3   3  -2  139.45    4.99
   3   3  -2  130.38    4.86
  -3   3   2  140.49    4.96
  -3   3   2  135.27    4.55
  -3   3   2  140.17    4.68
   3   3  -2  139.08    5.02
   2  -3  -2   16.78    0.73
   2  -3  -2   16.56    0.92
  -2  -3   2   15.96    0.94
   2  -3  -2   14.94    0.98
  -2  -3   2   16.34    0.96
  -2  -3   2   15.90    0.93
   2  -3  -2   15.74    0.73
  -2  -3   2   17.55    0.97
  -2  -3   2   14.79    0.92
  -2  -3   2   17.45    0.95
  -2   3   2   16.45    0.94
   2   3  -2   17.02    0.99
  -2   3   2   17.20    0.76
  -2   3   2   16.64    1.04
   2   3  -2   16.91    1.01
  -2   3   2   17.40    0.73
   1  -3  -2   89.60    3.19
  -1  -3   2   88.34    3.35
  -1  -3   2   85.93    3.35
  -1  -3   2   95.10    3.41
  -1  -3   2   88.25    3.28
   1  -3  -2   86.94    3.26
   1  -3  -2   91.23    3.38
   1  -3  -2   93.99    3.20
   1  -3  -2   85.27    3.11
  -1  -3   2   82.86    3.29
  -1   3   2   94.24    3.14
   1   3  -2   92.83    3.31
   1   3  -2   93.67    3.38
  -1   3   2   95.07    3.30
   1   3  -2   86.60    3.32
  -1   3   2   92.26    3.18
  -1   3   2   89.12    3.39
   0  -3  -2   61.99    2.41
   0  -3  -2   64.09    2.36
   0  -3  -2   59.66    2.31
   0  -3  -2   62.06    2.25
   0  -3   2   59.67    2.42
   0  -3  -2   61.13    2.25
   0  -3   2   63.29    2.46
   0  -3   2   61.00    2.47
   0  -3   2   59.15    2.29
   0  -3   2   61.67    2.37
   0  -3  -2   59.11    2.33
   0   3   2   66.22    2.45
   0   3  -2   65.24    2.48
   0   3  -2   61.20    2.31
   0   3   2   61.61    2.32
   0   3  -2   63.05    2.40
  -1  -3  -2  126.26    4.58
  -1  -3  -2  128.35    4.47
  -1  -3  -2  123.92    4.46
   1  -3   2  130.47    4.66
   1  -3   2  126.17    4.53
   1  -3   2  124.10    4.39
   1  -3   2  127.42    4.62
  -1  -3  -2  139.31    4.62
  -1  -3  -2  125.40    4.52
  -1  -3  -2  124.14    4.44
  -1   3  -2  127.94    4.62
  -1   3  -2  133.80    4.56
   1   3   2  125.31    4.53
  -1   3  -2  130.32    4.39
  -1   3  -2  129.63    4.65
   1   3   2  129.32    4.47
   2  -3   2   71.65    2.73
  -2  -3  -2   69.06    2.73
  -2  -3  -2   66.09    2.53
   2  -3   2   69.17    2.62
  -2  -3  -2   67.62    2.61
   2  -3   2   60.28    2.68
  -2  -3  -2   67.64    2.62
   2  -3   2   66.85    2.40
  -2  -3  -2   67.97    2.55
  -2  -3  -2   73.84    2.76
  -2  -3  -2   68.82    2.55
  -2   3  -2   72.47    2.65
  -2   3  -2   72.28    2.76
  -2   3  -2   68.77    2.74
  -2   3  -2   65.63    2.39
   2   3   2   67.51    2.54
   2   3   2   70.23    2.60
  -3  -3  -2  471.01   16.18
  -3  -3  -2  470.00   15.93
  -3  -3  -2  483.62   15.88
   3  -3   2  489.92   16.16
   3  -3   2  480.45   16.15
  -3  -3  -2  465.36   15.93
  -3  -3  -2  455.89   15.85
  -3  -3  -2  495.71   16.20
  -3  -3  -2  490.56   16.06
   3  -3   2  470.91   16.02
   3   3   2  482.14   15.94
   3   3   2  497.49   16.05
  -3   3  -2  474.50   16.15
  -3   3  -2  505.92   16.18
   3   3   2  480.20   15.86
  -4  -3  -2    9.34    0.76
  -4  -3  -2    9.71    0.59
   4  -3   2    9.62    0.47
   4  -3   2   10.17    0.97
   4  -3   2   10.37    1.00
  -4  -3  -2   10.01    0.61
  -4  -3  -2   10.15    0.90
  -4  -3  -2   10.57    1.02
   4  -3   2    8.78    0.77
  -4  -3  -2   10.29    0.89
  -4   3  -2   10.25    0.99
  -4   3  -2    9.14    0.47
   4   3   2    9.51    0.83
   4   3   2   11.47    0.78
  -4   3  -2   11.03    1.04
  -4   3  -2   10.27    0.81
   5  -3   2   76.56    3.19
  -5  -3  -2   78.47    3.20
  -5  -3  -2   76.58    2.71
  -5  -3  -2   78.00    3.29
  -5  -3  -2   73.80    3.23
   5  -3   2   76.36    3.08
   5  -3   2   76.29    3.15
  -5  -3  -2   80.72    3.05
  -5  -3  -2   77.94    2.72
   5   3   2   84.49    3.05
  -5   3  -2   75.96    2.69
  -5   3  -2   79.60    3.19
  -5   3  -2   76.27    2.68
  -5   3  -2   73.70    3.06
  -5   3  -2   78.35    3.23
   5   3   2   79.28    3.13
  -6  -3  -2   35.10    1.82
   6  -3   2   34.69    1.83
  -6  -3  -2   33.90    1.91
   6  -3   2   35.48    1.83
  -6  -3  -2   35.94    1.74
  -6  -3  -2   36.57    1.25
   6  -3   2   31.11    1.72
  -6  -3  -2   32.48    1.94
  -6  -3  -2   32.40    1.24
   6   3   2   34.56    1.77
  -6   3  -2   33.79    1.36
  -6   3  -2   34.68    1.77
  -6   3  -2   33.36    1.34
  -6   3  -2   32.86    1.89
  -6   3  -2   34.87    1.82
   6   3   2   34.99    1.68
   7  -3   2    0.47    0.56
  -7  -3  -2    0.30    0.70
   7  -3   2    0.41    0.66
  -7  -3  -2    0.45    0.60
  -7  -3  -2    1.17    0.58
  -7  -3  -2    0.31    0.51
   7  -3   2    0.15    0.53
   7   3   2    0.44    0.48
  -7   3  -2    0.59    0.33
  -7   3  -2    0.49    0.29
   7   3   2   -0.37    0.57
  -7   3  -2    0.29    0.60
  -7   3  -2    0.71    0.62
  -7   3  -2    0.53    0.72
  -8  -3  -2   16.64    1.39
   8  -3   2   14.63    1.24
  -8  -3  -2   15.16    1.38
   8  -3   2   13.63    1.24
  -8  -3  -2   14.82    1.53
   8  -3   2   16.00    1.56
  -8  -3  -2   16.61    1.70
   8   3   2   15.71    1.22
  -8   3  -2   17.83    1.44
  -8   3  -2   16.15    0.95
  -8   3  -2   19.19    1.75
  -8   3  -2   18.51    1.41
  -8   3  -2   13.08    0.87
   8   3   2   13.39    1.41
  -9  -3  -2   -0.09    0.89
   9  -3   2    1.84    0.74
   9  -3   2    1.77    0.77
  -9  -3  -2    1.13    0.95
  -9  -3  -2    1.11    0.76
   9   3   2    1.43    0.66
  -9   3  -2    1.28    0.52
  -9   3  -2    2.18    0.89
  -9   3  -2   -0.25    0.79
  -9   3  -2    1.02    0.89
 -10  -3  -2   13.89    1.68
 -10  -3  -2   13.00    1.69
 -10  -3  -2   12.25    1.41
 -10   3  -2   12.56    1.50
 -10   3  -2   14.54    1.40
  10   3   2   13.93    1.46
 -10   3  -2   15.04    1.63
 -11  -3  -2    9.51    1.63
 -11  -3  -2    7.49    1.31
 -11  -3  -2   11.37    1.69
 -11   3  -2    8.38    1.38
 -11   3  -2    8.36    1.48
 -11   3  -2    7.50    1.15
 -12  -3  -2    4.23    1.21
 -12  -3  -2    2.20    1.34
 -12  -3  -2    1.31    1.24
 -12   3  -2    4.09    1.37
 -12   3  -2    2.81    1.34
 -13  -3  -2    0.70    1.25
 -13  -3  -2    0.34    1.38
 -13  -3  -2    0.45    1.15
 -13   3  -2   -1.60    1.19
 -13   3  -2    0.37    1.17
 -14  -3  -2    0.49    1.30
 -14  -3  -2    1.85    1.54
 -14   3  -2    1.84    1.53
 -14   3  -2    0.42    1.34
 -14  -4   2   -0.88    1.42
 -14  -4   2    1.70    1.47
 -14  -4   2    0.85    1.37
 -14   4   2    0.89    1.51
 -13  -4   2   -0.32    1.23
 -13  -4   2   -0.40    1.26
 -13  -4   2    1.65    1.38
 -13   4   2    0.13    1.31
 -12  -4   2    0.75    1.31
 -12  -4   2    0.96    1.24
 -12  -4   2    0.38    1.14
 -12   4   2    0.78    1.00
 -12   4   2    0.24    1.15
 -12   4   2   -1.47    1.16
 -11  -4   2    4.56    1.21
 -11  -4   2    4.42    1.39
 -11  -4   2    3.44    1.25
 -11   4   2    5.28    1.29
 -11   4   2    6.94    1.21
 -11   4   2    3.55    1.26
 -10  -4   2   11.03    1.57
 -10  -4   2   10.57    1.63
 -10  -4   2    8.91    1.36
 -10   4   2    7.96    1.31
 -10   4   2   10.37    1.25
 -10   4   2    8.77    1.45
  -9  -4   2   41.47    2.68
  -9  -4   2   41.56    2.56
   9  -4  -2   51.66    2.55
  -9  -4   2   47.53    2.54
   9   4  -2   43.66    2.46
  -9   4   2   48.51    2.26
   9   4  -2   46.40    2.80
  -9   4   2   43.34    2.53
  -9   4   2   45.12    2.66
   8  -4  -2    3.05    0.69
   8  -4  -2    2.48    0.78
  -8  -4   2    0.70    0.85
  -8  -4   2    3.02    0.90
  -8  -4   2    3.75    0.65
   8   4  -2    4.32    0.91
  -8   4   2    2.62    0.94
   8   4  -2    3.73    1.00
  -8   4   2    5.14    1.09
  -8   4   2    2.78    0.72
  -7  -4   2   10.56    1.23
   7  -4  -2    7.67    0.87
   7  -4  -2    6.93    1.07
  -7  -4   2    9.60    0.90
  -7  -4   2    8.48    1.10
  -7  -4   2   10.29    1.15
   7  -4  -2    9.48    1.14
  -7  -4   2    9.02    0.85
  -7  -4   2    8.29    1.14
  -7   4   2    9.38    1.25
  -7   4   2    9.20    0.90
  -7   4   2    7.55    1.14
   7   4  -2   10.92    1.17
   7   4  -2    8.90    1.27
  -6  -4   2    3.38    0.62
   6  -4  -2    1.60    0.48
  -6  -4   2    2.68    0.54
  -6  -4   2    2.84    0.73
  -6  -4   2    2.82    0.75
  -6  -4   2    2.98    0.78
   6  -4  -2    3.26    0.70
  -6  -4   2    2.66    0.64
   6  -4  -2    3.18    0.77
  -6   4   2    2.14    0.77
   6   4  -2    3.30    0.93
  -6   4   2    1.34    0.58
  -6   4   2    1.73    0.53
   6   4  -2    1.19    0.61
  -5  -4   2   79.57    3.40
   5  -4  -2   81.05    3.42
  -5  -4   2   85.20    3.36
  -5  -4   2   78.16    3.32
  -5  -4   2   80.00    3.37
   5  -4  -2   81.67    3.37
   5  -4  -2   80.56    3.04
  -5  -4   2   81.01    3.36
  -5  -4   2   87.97    3.21
  -5  -4   2   81.74    3.19
   5   4  -2   86.45    3.55
  -5   4   2   76.61    3.03
  -5   4   2   83.13    3.43
  -5   4   2   80.09    3.47
   5   4  -2   77.32    3.31
   4  -4  -2   15.54    1.14
   4  -4  -2   16.14    0.90
  -4  -4   2   15.53    1.17
  -4  -4   2   17.67    1.11
  -4  -4   2   16.24    1.10
  -4  -4   2   15.27    1.01
   4  -4  -2   15.78    1.21
  -4  -4   2   14.99    1.16
  -4  -4   2   18.17    1.19
  -4  -4   2   15.02    1.13
  -4   4   2   16.20    0.90
  -4   4   2   14.03    1.22
  -4   4   2   14.83    1.17
   4   4  -2   15.13    1.25
  -3  -4   2   44.58    1.98
   3  -4  -2   43.44    1.58
   3  -4  -2   44.32    1.58
   3  -4  -2   40.69    1.70
  -3  -4   2   44.43    2.02
   3  -4  -2   42.59    2.07
  -3  -4   2   46.98    2.06
  -3  -4   2   41.68    1.97
  -3  -4   2   40.69    1.92
  -3  -4   2   45.42    2.03
   3  -4  -2   44.73    2.00
  -3  -4   2   43.63    2.01
   3   4  -2   46.52    2.09
  -3   4   2   46.02    2.04
  -3   4   2   42.00    2.11
  -3   4   2   43.56    1.73
   3   4  -2   39.46    2.02
  -2  -4   2   10.28    0.84
  -2  -4   2   10.36    0.84
   2  -4  -2    9.04    0.93
  -2  -4   2    9.60    0.84
   2  -4  -2    9.17    0.61
  -2  -4   2    9.44    0.94
   2  -4  -2   11.26    0.62
   2  -4  -2   10.75    0.64
  -2  -4   2    9.74    0.86
  -2  -4   2   11.80    0.92
   2  -4  -2   10.66    0.83
  -2   4   2   12.35    0.91
  -2   4   2    9.99    0.67
   2   4  -2   10.46    0.99
  -2   4   2   10.69    0.89
   2   4  -2    9.16    0.84
   1  -4  -2   36.54    1.78
   1  -4  -2   36.48    1.66
  -1  -4   2   37.58    1.69
  -1  -4   2   35.88    1.74
   1  -4  -2   36.05    1.49
  -1  -4   2   39.33    1.84
   1  -4  -2   39.51    1.58
  -1  -4   2   36.59    1.64
  -1  -4   2   36.94    1.74
   1  -4  -2   35.96    1.55
   1   4  -2   37.29    1.78
  -1   4   2   36.65    1.69
  -1   4   2   36.12    1.81
   1   4  -2   37.55    1.74
  -1   4   2   36.32    1.52
   1   4  -2   37.89    1.68
   0  -4   2    0.39    0.36
   0  -4  -2    0.49    0.33
   0  -4  -2    0.75    0.31
   0  -4   2    0.27    0.30
   0  -4   2    0.12    0.44
   0  -4   2    0.27    0.31
   0  -4  -2    0.27    0.36
   0  -4   2    0.37    0.42
   0  -4  -2    0.55    0.38
   0  -4  -2    0.38    0.31
   0  -4  -2    0.40    0.33
   0   4   2    0.55    0.45
   0   4   2    0.22    0.35
   0   4   2    0.39    0.34
   0   4  -2    0.31    0.30
   0   4  -2    0.69    0.48
   0   4  -2    0.21    0.41
   1  -4   2  171.21    6.08
   1  -4   2  173.17    6.35
  -1  -4  -2  183.35    6.32
  -1  -4  -2  176.01    6.17
  -1  -4  -2  174.39    6.16
   1  -4   2  188.64    6.45
   1  -4   2  157.41    6.19
  -1  -4  -2  180.34    6.30
  -1  -4  -2  178.95    6.19
  -1  -4  -2  189.20    6.32
  -1   4  -2  176.23    6.38
  -1   4  -2  177.90    6.08
  -1   4  -2  180.33    6.42
   1   4   2  178.73    6.30
   1   4   2  185.79    6.23
  -1   4  -2  176.61    6.25
   2  -4   2  124.98    4.89
   2  -4   2  130.96    4.50
  -2  -4  -2  126.93    4.67
  -2  -4  -2  135.34    4.74
  -2  -4  -2  129.26    4.85
  -2  -4  -2  136.54    4.90
   2  -4   2  124.08    4.71
  -2  -4  -2  131.22    4.73
  -2  -4  -2  131.82    4.73
  -2  -4  -2  139.21    4.72
   2  -4   2  139.68    4.92
  -2   4  -2  127.37    4.48
  -2   4  -2  132.79    4.92
  -2   4  -2  127.27    4.74
  -2   4  -2  128.78    4.90
   2   4   2  133.21    4.75
   3  -4   2  133.69    5.01
   3  -4   2  133.75    5.19
  -3  -4  -2  142.47    5.22
  -3  -4  -2  131.52    5.03
  -3  -4  -2  137.80    4.94
  -3  -4  -2  142.30    4.99
  -3  -4  -2  136.64    4.96
  -3  -4  -2  150.06    5.26
  -3  -4  -2  138.20    5.06
  -3  -4  -2  149.45    5.01
   3  -4   2  143.95    5.22
   3  -4   2  139.53    4.66
  -3   4  -2  135.54    5.21
  -3   4  -2  132.52    4.64
  -3   4  -2  135.40    5.17
   3   4   2  142.58    4.95
  -4  -4  -2   10.10    0.75
   4  -4   2   11.46    1.12
  -4  -4  -2    9.58    0.75
  -4  -4  -2   11.01    0.86
  -4  -4  -2    9.43    1.03
  -4  -4  -2   10.23    1.11
   4  -4   2    9.52    0.93
  -4  -4  -2   10.71    1.02
   4  -4   2    9.92    1.06
  -4  -4  -2   10.55    1.03
  -4  -4  -2   10.66    0.87
   4   4   2    9.93    0.96
  -4   4  -2    9.67    0.97
  -4   4  -2   11.66    1.18
  -4   4  -2   10.62    1.06
  -5  -4  -2    3.37    0.70
   5  -4   2    3.10    0.63
   5  -4   2    3.71    0.70
  -5  -4  -2    2.88    0.78
  -5  -4  -2    1.70    0.78
  -5  -4  -2    4.57    0.55
  -5  -4  -2    3.81    0.69
  -5  -4  -2    3.20    0.47
   5  -4   2    4.05    0.80
  -5  -4  -2    1.63    0.67
  -5   4  -2    3.99    0.74
  -5   4  -2    3.30    0.75
   5   4   2    3.08    0.63
  -5   4  -2    2.83    0.81
   5   4   2    3.32    0.62
  -6  -4  -2    6.24    1.02
   6  -4   2    6.03    0.96
   6  -4   2    6.51    1.03
  -6  -4  -2    6.30    0.56
   6  -4   2    6.45    0.89
  -6  -4  -2    6.09    0.56
  -6  -4  -2    7.48    0.89
  -6  -4  -2    5.77    0.93
  -6  -4  -2    6.21    0.98
  -6   4  -2    7.32    1.04
  -6   4  -2    6.20    0.89
  -6   4  -2    7.26    1.08
   6   4   2    5.50    0.81
   6   4   2    5.33    0.92
  -7  -4  -2  184.72    7.05
  -7  -4  -2  174.00    6.62
  -7  -4  -2  186.69    6.90
   7  -4   2  177.59    6.80
   7  -4   2  184.44    6.71
  -7  -4  -2  186.10    6.99
  -7  -4  -2  189.18    6.13
   7  -4   2  180.31    6.89
   7   4   2  179.68    6.63
  -7   4  -2  186.48    6.69
   7   4   2  178.90    6.78
  -7   4  -2  180.76    6.92
  -7   4  -2  181.67    6.84
  -8  -4  -2   -0.11    0.63
   8  -4   2   -0.57    0.57
  -8  -4  -2   -0.12    0.85
  -8  -4  -2    0.35    0.90
   8  -4   2   -0.05    0.69
  -8   4  -2    0.34    0.80
  -8   4  -2    0.89    0.76
   8   4   2    0.72    0.60
  -8   4  -2    0.28    0.71
   9  -4   2    8.22    1.16
  -9  -4  -2    6.86    1.11
  -9  -4  -2    9.14    1.44
  -9  -4  -2    6.48    1.31
   9  -4   2    7.77    1.21
  -9   4  -2    9.09    1.27
  -9   4  -2   12.07    1.38
   9   4   2    9.06    1.16
  -9   4  -2    9.39    1.41
 -10  -4  -2   -0.63    0.93
 -10  -4  -2   -0.90    0.85
 -10  -4  -2    0.16    1.04
 -10   4  -2   -0.65    0.90
 -10   4  -2   -0.29    0.86
 -10   4  -2    0.11    1.04
 -11  -4  -2    1.79    1.26
 -11  -4  -2   -0.16    1.08
 -11  -4  -2    1.04    1.06
 -11   4  -2    2.01    1.01
 -11   4  -2    0.92    0.89
 -11   4  -2    2.03    1.26
 -12  -4  -2   -0.16    1.10
 -12  -4  -2    2.37    1.55
 -12  -4  -2    1.72    1.42
 -12   4  -2    1.40    1.18
 -12   4  -2    3.51    1.51
 -13  -4  -2    1.34    1.41
 -13  -4  -2   -1.81    1.35
 -13   4  -2    2.54    1.43
 -13   4  -2    0.45    1.18
 -14  -4  -2    2.66    1.71
 -14  -4  -2   -2.70    1.39
 -14   4  -2    0.03    1.27
 -14   4  -2    0.29    1.54
 -14  -5   2    1.25    1.56
 -14  -5   2   -0.50    1.60
 -14  -5   2    0.73    1.31
 -14   5   2    1.59    1.57
 -13  -5   2    0.09    1.47
 -13  -5   2   -0.37    1.21
 -13  -5   2    2.92    1.57
 -13   5   2    1.05    1.57
 -12  -5   2   -2.58    1.20
 -12  -5   2   -1.35    1.28
 -12  -5   2   -0.71    1.04
 -12   5   2    0.25    1.16
 -12   5   2    0.16    1.24
 -11  -5   2    2.92    1.13
 -11  -5   2    0.82    1.22
 -11  -5   2    1.59    1.28
 -11   5   2    1.72    1.11
 -11   5   2   -1.01    1.06
 -10  -5   2    0.43    0.96
 -10  -5   2    0.75    1.09
 -10  -5   2    2.53    1.21
 -10   5   2    0.40    0.98
 -10   5   2   -0.51    1.11
 -10   5   2    1.40    0.82
  -9  -5   2   -0.68    0.77
  -9  -5   2    0.38    0.96
  -9  -5   2    0.45    0.83
  -9   5   2    1.29    0.97
  -9   5   2   -0.08    0.67
  -9   5   2   -0.67    0.94
   9   5  -2    0.25    0.86
  -8  -5   2    1.13    0.87
  -8  -5   2    1.73    0.65
  -8  -5   2    1.59    0.96
  -8  -5   2    1.20    0.82
   8   5  -2    0.21    0.94
  -8   5   2    0.75    0.93
  -8   5   2    0.32    0.61
  -8   5   2    1.38    0.77
   8   5  -2   -0.52    0.63
   7  -5  -2    6.16    1.10
  -7  -5   2    7.46    0.90
  -7  -5   2    5.87    1.13
  -7  -5   2    4.56    0.94
  -7  -5   2    7.13    1.09
   7   5  -2    6.34    1.01
   7   5  -2    7.17    1.33
  -7   5   2    9.51    0.94
  -7   5   2    8.88    1.32
  -7   5   2    7.48    1.22
   6  -5  -2    0.67    0.49
  -6  -5   2    0.92    0.55
  -6  -5   2    0.87    0.53
  -6  -5   2    0.44    0.53
  -6  -5   2    1.04    0.60
   6  -5  -2    0.54    0.70
   6  -5  -2   -0.10    0.66
  -6  -5   2    0.72    0.62
  -6  -5   2    3.98    0.91
  -6  -5   2    0.49    0.75
  -6   5   2   -0.19    0.56
  -6   5   2    0.83    0.50
   6   5  -2   -0.38    0.79
  -6   5   2    0.63    0.78
  -5  -5   2   28.81    1.65
  -5  -5   2   27.92    1.83
  -5  -5   2   30.11    1.86
  -5  -5   2   34.49    1.86
  -5  -5   2   34.67    1.79
  -5  -5   2   33.35    1.86
   5  -5  -2   34.83    1.54
  -5  -5   2   33.01    1.88
   5  -5  -2   34.32    1.99
   5  -5  -2   30.03    1.84
  -5   5   2   32.92    1.54
  -5   5   2   34.70    1.97
   5   5  -2   32.57    2.02
  -5   5   2   30.96    2.02
  -4  -5   2    9.28    1.07
  -4  -5   2   11.10    1.07
  -4  -5   2   10.78    1.13
   4  -5  -2   10.13    1.09
   4  -5  -2   10.16    1.11
  -4  -5   2   10.42    1.13
  -4  -5   2    9.46    1.00
  -4  -5   2   10.77    1.12
   4  -5  -2    9.73    0.77
  -4  -5   2   11.33    1.14
  -4   5   2    9.65    0.83
  -4   5   2   10.99    1.25
  -4   5   2    8.74    1.07
   4   5  -2   11.32    1.24
   3  -5  -2    5.10    0.80
   3  -5  -2    4.23    0.41
  -3  -5   2    4.13    0.75
   3  -5  -2    5.43    0.46
  -3  -5   2    5.39    0.81
   3  -5  -2    5.14    0.90
  -3  -5   2    4.11    0.79
  -3  -5   2    4.43    0.81
   3  -5  -2    3.87    0.53
  -3  -5   2    6.07    0.83
  -3  -5   2    5.23    0.81
  -3  -5   2    4.47    0.80
  -3   5   2    5.52    0.84
  -3   5   2    3.96    0.78
  -3   5   2    4.77    0.59
   3   5  -2    4.11    0.85
   3   5  -2    4.32    0.83
  -2  -5   2    6.82    0.87
   2  -5  -2    6.51    0.86
   2  -5  -2    6.25    0.61
   2  -5  -2    3.88    0.71
  -2  -5   2    5.27    0.84
  -2  -5   2    6.89    0.89
   2  -5  -2    5.71    0.58
  -2  -5   2    5.44    0.82
   2  -5  -2    5.53    0.57
  -2  -5   2    6.00    0.89
  -2  -5   2    6.55    0.87
   2   5  -2    5.58    0.87
  -2   5   2    5.82    0.65
  -2   5   2    5.99    0.94
   2   5  -2    6.13    0.84
  -2   5   2    6.10    0.84
  -1  -5   2   14.16    1.14
  -1  -5   2   14.82    1.06
  -1  -5   2   13.51    1.30
   1  -5  -2   14.07    1.04
  -1  -5   2   11.08    1.10
   1  -5  -2   13.76    0.89
  -1  -5   2   13.23    0.96
   1  -5  -2   11.16    0.97
   1  -5  -2   12.78    0.91
   1  -5  -2   13.56    0.85
  -1   5   2   13.54    1.06
   1   5  -2   13.57    1.10
   1   5  -2   16.65    1.11
  -1   5   2   12.64    1.17
   1   5  -2   10.82    1.01
  -1   5   2   15.37    0.94
   0  -5  -2    0.14    0.49
   0  -5  -2   -0.09    0.37
   0  -5  -2   -0.03    0.39
   0  -5   2   -0.84    0.45
   0  -5  -2    0.20    0.41
   0  -5  -2   -0.46    0.38
   0  -5   2    0.02    0.44
   0  -5   2    0.21    0.43
   0  -5   2    0.07    0.36
   0  -5  -2    0.39    0.37
   0  -5   2    0.12    0.46
   0   5   2    0.23    0.37
   0   5  -2   -0.06    0.38
   0   5   2   -0.12    0.48
   0   5  -2   -0.17    0.51
   0   5   2    0.67    0.58
   0   5  -2    0.44    0.51
   1  -5   2    0.56    0.54
  -1  -5  -2    0.92    0.49
  -1  -5  -2   -0.01    0.45
   1  -5   2   -0.70    0.50
  -1  -5  -2    0.69    0.44
   1  -5   2    0.04    0.33
  -1  -5  -2    1.19    0.54
   1  -5   2    0.41    0.45
  -1  -5  -2    0.59    0.43
   1  -5   2    1.05    0.65
  -1  -5  -2    0.76    0.42
   1   5   2    0.85    0.55
  -1   5  -2    0.58    0.52
  -1   5  -2    0.81    0.38
  -1   5  -2    1.09    0.65
  -1   5  -2    1.16    0.65
   1   5   2    0.17    0.50
  -2  -5  -2   -0.54    0.48
  -2  -5  -2   -0.13    0.50
   2  -5   2    0.29    0.44
  -2  -5  -2    0.23    0.47
  -2  -5  -2    0.01    0.41
   2  -5   2    0.38    0.41
  -2  -5  -2    0.13    0.46
  -2  -5  -2    0.39    0.46
   2  -5   2   -0.27    0.39
  -2  -5  -2    0.47    0.54
   2  -5   2   -0.24    0.26
  -2   5  -2   -0.31    0.45
  -2   5  -2   -0.40    0.60
   2   5   2    0.09    0.51
  -2   5  -2    0.31    0.59
  -2   5  -2    0.06    0.28
  -3  -5  -2   11.56    1.07
  -3  -5  -2   13.39    1.08
  -3  -5  -2   11.76    0.99
  -3  -5  -2   12.70    0.96
   3  -5   2   12.88    0.66
  -3  -5  -2   12.30    1.04
  -3  -5  -2   13.96    1.04
  -3  -5  -2   12.46    1.26
   3  -5   2   13.66    1.02
   3  -5   2   14.19    1.24
   3  -5   2   10.60    1.15
  -3  -5  -2   14.04    1.18
  -3   5  -2   11.20    1.02
  -3   5  -2   14.52    1.42
  -3   5  -2   12.26    1.25
  -4  -5  -2   11.48    1.11
  -4  -5  -2    9.55    0.96
  -4  -5  -2   10.31    1.00
  -4  -5  -2   10.31    0.98
   4  -5   2    9.03    0.96
  -4  -5  -2    8.78    1.16
   4  -5   2    8.45    1.01
  -4  -5  -2    9.82    0.89
   4  -5   2    8.78    1.08
  -4  -5  -2   10.22    1.08
  -4  -5  -2   11.31    1.05
  -4   5  -2   10.84    1.24
  -4   5  -2   12.14    1.20
  -4   5  -2   11.19    1.07
  -5  -5  -2    1.58    0.87
  -5  -5  -2    2.37    0.78
  -5  -5  -2    1.79    0.62
  -5  -5  -2    1.07    0.63
  -5  -5  -2    0.78    0.71
   5  -5   2    1.11    0.64
  -5  -5  -2    1.58    0.55
  -5  -5  -2    1.29    0.53
   5  -5   2    0.70    0.68
   5  -5   2    0.62    0.63
  -5  -5  -2    1.61    0.57
  -5   5  -2    1.54    0.65
  -5   5  -2    1.35    0.62
  -5   5  -2   -0.39    0.72
  -6  -5  -2    0.51    0.60
  -6  -5  -2    0.97    0.70
  -6  -5  -2    1.50    0.79
   6  -5   2    1.42    0.77
  -6  -5  -2    0.81    0.61
  -6  -5  -2    1.79    0.81
  -6  -5  -2    0.62    0.47
  -6  -5  -2    1.86    0.78
   6  -5   2    0.06    0.53
  -6   5  -2   -0.68    0.72
  -6   5  -2    0.82    0.68
  -6   5  -2    0.37    0.62
   7  -5   2    1.72    0.86
  -7  -5  -2    6.45    1.28
   7  -5   2    5.00    0.97
  -7  -5  -2    5.10    0.87
  -7  -5  -2    5.52    1.10
  -7  -5  -2    4.09    0.83
  -7   5  -2    3.11    0.89
  -7   5  -2    3.53    1.09
  -7   5  -2    5.71    1.11
   7   5   2    4.58    0.80
  -8  -5  -2    8.07    1.15
  -8  -5  -2    9.15    1.54
   8  -5   2   11.50    1.30
  -8  -5  -2   10.00    1.45
  -8   5  -2    7.87    1.33
  -8   5  -2    7.37    1.23
  -8   5  -2   10.91    1.24
  -9  -5  -2    4.56    1.23
  -9  -5  -2    4.08    0.97
  -9  -5  -2    4.60    1.30
  -9   5  -2    3.57    1.10
  -9   5  -2    2.84    0.95
  -9   5  -2    2.87    1.17
 -10  -5  -2   -0.50    0.79
 -10  -5  -2    0.79    0.97
 -10  -5  -2    0.40    1.11
 -10   5  -2    0.87    0.94
 -10   5  -2    1.10    1.19
 -10   5  -2    0.37    0.98
 -11  -5  -2    0.68    1.35
 -11  -5  -2   -0.07    1.54
 -11  -5  -2    0.47    1.37
 -11   5  -2   -0.45    0.93
 -11   5  -2    0.73    1.27
 -11   5  -2   -0.45    1.08
 -12  -5  -2    1.74    1.51
 -12  -5  -2   -0.54    1.08
 -12   5  -2   -2.18    1.28
 -12   5  -2   -0.40    1.11
 -13  -5  -2    1.06    1.57
 -13  -5  -2   -0.51    1.18
 -13   5  -2    0.29    1.50
 -13  -6   2    1.15    1.30
 -13  -6   2    0.49    1.59
 -13  -6   2   -0.67    1.51
 -13   6   2   -0.70    1.53
 -13   6   2    0.04    1.25
 -12  -6   2   -0.18    1.33
 -12  -6   2   -0.33    1.09
 -12  -6   2   -0.69    1.46
 -12   6   2    2.93    1.38
 -12   6   2    1.31    1.41
 -11  -6   2    1.26    1.15
 -11  -6   2    0.69    1.37
 -11  -6   2   -0.31    1.43
 -11   6   2    1.33    1.25
 -11   6   2   -0.30    1.11
 -10  -6   2   -1.21    1.20
 -10  -6   2    0.29    0.99
 -10  -6   2   -0.28    1.03
 -10   6   2    0.03    1.02
 -10   6   2    0.82    1.25
  -9  -6   2    3.32    1.14
  -9  -6   2   -0.37    1.14
  -9  -6   2    4.39    1.25
  -9   6   2    1.77    1.14
  -9   6   2    0.71    1.00
  -8  -6   2    2.94    1.02
  -8  -6   2    4.06    1.33
  -8  -6   2    2.14    1.15
  -8   6   2    3.11    1.23
  -8   6   2    4.96    1.27
  -8   6   2    3.35    1.27
  -7  -6   2   -0.05    0.90
  -7  -6   2   -0.69    0.67
  -7  -6   2   -0.13    0.78
  -7  -6   2   -1.11    0.61
  -7   6   2   -0.92    0.58
  -7   6   2    0.22    0.97
   7   6  -2    0.57    0.81
  -7   6   2    0.87    0.96
  -6  -6   2    2.92    1.08
  -6  -6   2    1.34    0.78
  -6  -6   2    0.16    0.71
  -6  -6   2    1.02    0.87
  -6  -6   2    0.65    0.81
  -6   6   2    1.56    0.66
  -6   6   2    1.60    0.92
  -6   6   2    1.67    1.04
   6   6  -2    1.97    1.04
  -5  -6   2    8.79    1.24
  -5  -6   2   10.96    1.23
   5  -6  -2    8.63    1.18
  -5  -6   2    9.82    1.28
  -5  -6   2    8.73    1.09
  -5  -6   2    9.15    1.17
  -5  -6   2   12.38    1.27
  -5  -6   2    6.39    1.12
   5   6  -2   10.67    1.42
  -5   6   2    9.62    1.28
  -5   6   2    9.93    0.93
  -5   6   2    7.74    1.18
  -4  -6   2    3.05    0.84
  -4  -6   2    4.00    0.78
  -4  -6   2    0.86    0.68
  -4  -6   2    2.47    0.77
  -4  -6   2    2.16    0.79
   4  -6  -2    3.60    0.88
   4  -6  -2    2.95    0.58
  -4  -6   2    2.58    0.83
   4  -6  -2    3.21    0.91
  -4  -6   2    2.75    0.74
   4   6  -2    1.34    0.84
  -4   6   2    1.33    0.85
  -4   6   2    1.81    0.58
  -4   6   2    3.62    0.92
  -3  -6   2   -0.43    0.61
  -3  -6   2   -0.08    0.63
   3  -6  -2   -0.04    0.30
  -3  -6   2   -0.11    0.57
  -3  -6   2   -0.17    0.57
  -3  -6   2   -0.33    0.55
  -3  -6   2    0.39    0.58
   3  -6  -2   -0.19    0.31
   3  -6  -2   -0.62    0.36
   3  -6  -2    0.85    0.64
  -3  -6   2    0.76    0.67
   3  -6  -2    0.06    0.65
   3   6  -2   -0.54    0.67
  -3   6   2   -0.61    0.45
  -3   6   2   -0.10    0.74
   3   6  -2   -0.59    0.64
  -3   6   2    0.45    0.71
   2  -6  -2    0.32    0.40
  -2  -6   2    0.30    0.69
  -2  -6   2   -0.30    0.52
  -2  -6   2    0.38    0.64
   2  -6  -2    0.66    0.45
  -2  -6   2    0.31    0.52
  -2  -6   2   -0.16    0.52
   2  -6  -2    0.58    0.70
   2  -6  -2    0.33    0.58
  -2  -6   2    0.45    0.67
   2  -6  -2    0.10    0.41
   2   6  -2    0.25    0.68
  -2   6   2    0.04    0.76
   2   6  -2    1.05    0.71
  -2   6   2    0.22    0.50
  -2   6   2    0.62    0.66
   1  -6  -2   16.73    1.28
  -1  -6   2   18.54    1.46
  -1  -6   2   20.03    1.58
  -1  -6   2   17.32    1.27
   1  -6  -2   18.16    1.17
   1  -6  -2   18.85    1.46
  -1  -6   2   18.98    1.39
  -1  -6   2   17.56    1.27
   1  -6  -2   17.65    1.20
   1  -6  -2   17.48    1.12
   1   6  -2   19.22    1.43
  -1   6   2   23.02    1.26
  -1   6   2   17.14    1.37
   1   6  -2   17.84    1.48
  -1   6   2   20.10    1.55
   1   6  -2   17.51    1.32
   0  -6  -2    2.56    0.65
   0  -6   2    3.02    0.87
   0  -6  -2    1.83    0.65
   0  -6   2    1.58    0.72
   0  -6  -2    2.34    0.64
   0  -6  -2    1.61    0.59
   0  -6   2    1.92    0.58
   0  -6   2    2.38    0.87
   0  -6   2    2.63    0.66
   0  -6  -2    3.56    0.82
   0  -6  -2    2.55    0.59
   0   6  -2    2.90    0.63
   0   6  -2    1.94    0.86
   0   6  -2    2.77    0.80
   0   6   2    3.89    0.92
   0   6   2    1.48    0.68
  -1  -6  -2    1.40    0.57
  -1  -6  -2    0.37    0.64
  -1  -6  -2    0.91    0.65
  -1  -6  -2    0.32    0.54
  -1  -6  -2    0.19    0.58
   1  -6   2    0.28    0.45
   1  -6   2    1.20    0.58
   1  -6   2    2.26    0.77
   1  -6   2    1.03    0.87
  -1  -6  -2    1.49    0.63
   1  -6   2    1.04    0.68
   1   6   2    1.44    0.65
  -1   6  -2    0.53    0.72
  -1   6  -2    1.30    0.48
  -1   6  -2    0.85    0.67
  -1   6  -2    1.30    0.79
   1   6   2    1.94    0.75
  -2  -6  -2    0.21    0.56
  -2  -6  -2    0.64    0.50
   2  -6   2    0.67    0.59
   2  -6   2    0.31    0.37
   2  -6   2    0.01    0.56
   2  -6   2    0.33    0.41
  -2  -6  -2   -0.58    0.51
  -2  -6  -2   -0.01    0.55
  -2  -6  -2   -0.11    0.61
   2  -6   2    1.11    0.71
   2  -6   2    1.10    0.68
  -2  -6  -2    1.12    0.62
  -2  -6  -2    0.74    0.55
  -2   6  -2   -0.02    0.58
   2   6   2    0.28    0.67
  -2   6  -2    1.31    0.64
  -2   6  -2    0.68    0.59
  -3  -6  -2    0.40    0.63
  -3  -6  -2    0.36    0.72
  -3  -6  -2   -0.12    0.60
  -3  -6  -2    0.73    0.62
   3  -6   2    0.40    0.59
  -3  -6  -2    0.90    0.58
   3  -6   2    0.94    0.70
  -3  -6  -2    1.22    0.72
   3  -6   2    0.64    0.32
  -3  -6  -2    0.06    0.60
   3  -6   2    0.70    0.71
  -3  -6  -2    0.14    0.59
  -3   6  -2    0.53    0.76
  -3   6  -2   -0.06    0.57
  -3   6  -2    0.15    0.67
  -4  -6  -2    9.18    1.16
   4  -6   2    5.68    0.88
  -4  -6  -2    9.38    1.04
  -4  -6  -2    6.78    0.95
   4  -6   2    6.51    1.24
  -4  -6  -2    9.25    1.07
  -4  -6  -2    7.56    0.99
  -4  -6  -2    7.70    0.94
  -4  -6  -2    7.40    1.11
  -4  -6  -2    6.81    1.17
  -4   6  -2    8.02    1.28
  -4   6  -2    8.36    1.26
  -4   6  -2    6.47    0.97
  -5  -6  -2   16.22    1.49
  -5  -6  -2   19.55    1.42
  -5  -6  -2   20.66    1.83
  -5  -6  -2   18.67    1.45
   5  -6   2   18.71    1.39
  -5  -6  -2   21.14    1.44
  -5  -6  -2   19.43    1.41
  -5   6  -2   20.37    1.54
  -5   6  -2   21.40    1.81
  -5   6  -2   20.88    1.77
  -6  -6  -2    0.34    0.86
  -6  -6  -2    0.72    1.07
  -6  -6  -2    0.88    0.78
  -6  -6  -2    1.72    0.69
   6  -6   2    2.03    0.76
  -6   6  -2    2.12    1.05
  -6   6  -2    2.46    0.80
  -6   6  -2    1.08    0.96
  -7  -6  -2    0.81    0.91
  -7  -6  -2    2.33    0.90
  -7  -6  -2    0.22    0.81
  -7   6  -2    0.40    0.94
  -7   6  -2    0.27    0.95
  -7   6  -2    0.86    0.78
  -8  -6  -2    0.77    0.96
  -8  -6  -2    0.24    1.13
  -8  -6  -2    0.34    0.77
  -8   6  -2    1.13    0.90
  -8   6  -2    1.49    1.10
  -8   6  -2    1.86    1.07
  -9  -6  -2    2.74    1.28
  -9  -6  -2    1.99    0.93
  -9  -6  -2    0.59    1.25
  -9   6  -2    0.62    1.11
  -9   6  -2    2.30    1.26
  -9   6  -2    1.27    0.92
 -10  -6  -2   -0.99    0.85
 -10  -6  -2    0.24    1.23
 -10   6  -2    0.84    1.26
 -10   6  -2    1.41    1.00
 -10   6  -2    2.72    1.19
 -11  -6  -2    0.81    1.16
 -11  -6  -2    2.37    1.54
 -11   6  -2   -1.09    1.22
 -11   6  -2    1.27    1.08
 -12  -6  -2   -0.86    1.55
 -12  -6  -2    0.27    1.52
 -12   6  -2    1.75    1.61
 -12  -7   2   -2.28    1.45
 -12  -7   2    0.71    1.68
 -12   7   2   -0.37    1.40
 -12   7   2    0.56    1.37
 -11  -7   2   -0.13    1.16
 -11  -7   2    2.29    1.56
 -11  -7   2   -2.73    1.42
 -11   7   2    1.37    1.47
 -11   7   2    0.36    1.39
 -10  -7   2    0.36    1.20
 -10  -7   2   -0.32    1.51
 -10  -7   2    2.01    1.43
 -10   7   2    1.15    1.40
 -10   7   2    0.76    1.28
  -9  -7   2    0.96    1.47
  -9  -7   2    2.58    1.39
  -9  -7   2    0.40    1.22
  -9   7   2    0.45    1.27
  -9   7   2    3.89    1.43
  -8  -7   2   -0.32    1.17
  -8  -7   2    1.85    1.08
  -8  -7   2    0.07    1.21
  -8   7   2   -0.27    1.03
  -8   7   2    2.52    1.25
  -7  -7   2   -0.50    1.04
  -7  -7   2    0.95    0.93
  -7  -7   2    0.68    1.08
  -7   7   2   -0.46    0.96
  -7   7   2    2.71    1.23
  -6  -7   2    7.89    1.39
  -6  -7   2    8.21    1.43
  -6  -7   2    7.21    1.26
  -6  -7   2    7.28    1.15
  -6   7   2    6.22    1.27
  -6   7   2    7.82    1.38
  -5  -7   2    9.15    1.32
  -5  -7   2    9.78    1.48
  -5  -7   2    7.50    1.26
  -5  -7   2    6.54    1.11
   5   7  -2   11.44    1.54
  -5   7   2    8.29    0.98
  -5   7   2    8.77    1.37
  -5   7   2    8.10    1.44
  -4  -7   2   23.07    1.88
  -4  -7   2   21.95    1.76
  -4  -7   2   20.84    1.74
  -4  -7   2   22.73    1.74
  -4  -7   2   23.85    1.88
  -4  -7   2   21.53    1.99
  -4   7   2   23.84    1.89
  -4   7   2   19.87    1.75
  -4   7   2   21.54    1.40
   4   7  -2   23.27    1.88
  -3  -7   2   13.84    1.53
   3  -7  -2    8.83    1.22
  -3  -7   2    8.45    1.27
  -3  -7   2   10.50    1.26
  -3  -7   2   10.64    1.31
  -3  -7   2    9.54    1.17
  -3  -7   2   13.25    1.44
  -3  -7   2   13.17    1.51
  -3  -7   2    9.77    1.32
  -3   7   2    9.37    1.31
  -3   7   2   11.79    1.08
   3   7  -2   10.71    1.39
  -3   7   2   16.21    1.75
   2  -7  -2   10.61    0.97
  -2  -7   2   10.20    1.35
  -2  -7   2    7.94    1.26
  -2  -7   2   10.47    1.31
  -2  -7   2   10.52    1.20
  -2  -7   2    7.38    1.12
  -2  -7   2    8.60    1.24
  -2  -7   2   10.77    1.22
   2  -7  -2    8.50    1.12
   2   7  -2   12.03    1.38
   2   7  -2   10.63    1.27
  -2   7   2   12.09    1.54
  -2   7   2    9.56    1.28
  -2   7   2   11.47    1.09
  -1  -7   2   14.59    1.20
  -1  -7   2   15.53    1.69
  -1  -7   2   16.64    1.32
  -1  -7   2   12.75    1.41
   1  -7  -2   18.03    1.47
   1  -7  -2   17.34    1.24
  -1  -7   2   14.25    1.38
  -1  -7   2   14.00    1.53
  -1   7   2   15.33    1.48
   1   7  -2   17.31    1.32
  -1   7   2   15.83    1.42
   1   7  -2   18.77    1.66
   1   7  -2   14.86    1.48
  -1   7   2   16.48    1.24
   0  -7  -2    1.94    0.72
   0  -7  -2    2.12    0.71
   0  -7  -2    1.95    0.82
   0  -7   2    2.14    0.78
   0  -7  -2    2.44    0.71
   0  -7  -2    2.72    0.69
   0  -7   2    1.46    0.81
   0  -7   2    2.93    0.87
   0  -7  -2    2.60    0.80
   0  -7   2    2.62    0.73
   0   7  -2    2.13    0.77
   0   7  -2    1.70    0.84
   0   7   2    3.74    0.94
   0   7   2    2.86    0.99
  -1  -7  -2    4.56    0.87
   1  -7   2    4.48    0.89
  -1  -7  -2    7.53    0.98
  -1  -7  -2    4.32    0.84
  -1  -7  -2    3.47    0.70
  -1  -7  -2    3.31    0.86
  -1  -7  -2    3.16    0.89
   1  -7   2    3.95    0.72
   1  -7   2    4.46    1.22
   1   7   2    2.71    0.84
  -1   7  -2    4.20    1.01
   1   7   2    4.38    1.11
  -1   7  -2    3.97    1.07
  -2  -7  -2    0.02    0.80
   2  -7   2    1.04    0.70
  -2  -7  -2    1.19    0.66
  -2  -7  -2    0.54    0.75
  -2  -7  -2    0.25    0.65
  -2  -7  -2    1.12    0.88
  -2  -7  -2    1.60    0.75
  -2  -7  -2    1.33    0.77
  -2  -7  -2    2.56    0.85
   2  -7   2    0.51    1.01
  -2   7  -2    0.68    0.88
  -2   7  -2    3.36    1.03
   2   7   2    0.17    0.84
  -2   7  -2    1.65    0.87
  -3  -7  -2   46.80    2.48
  -3  -7  -2   41.05    2.20
   3  -7   2   41.07    2.67
  -3  -7  -2   39.19    2.27
  -3  -7  -2   37.08    2.04
   3  -7   2   38.70    2.11
  -3  -7  -2   37.19    2.19
  -3  -7  -2   39.88    2.15
  -3  -7  -2   41.34    2.39
  -3  -7  -2   39.18    2.13
  -3   7  -2   37.76    2.17
  -3   7  -2   40.63    2.52
  -3   7  -2   36.88    2.44
  -4  -7  -2    0.43    0.64
  -4  -7  -2    2.31    1.03
  -4  -7  -2    2.14    0.89
  -4  -7  -2    1.60    0.84
  -4  -7  -2    1.28    0.78
  -4   7  -2    3.19    0.93
  -4   7  -2   -0.47    0.93
  -4   7  -2    3.26    1.10
  -5  -7  -2    0.36    0.92
  -5  -7  -2    2.08    0.94
  -5  -7  -2    1.99    0.84
  -5  -7  -2    1.52    0.89
  -5   7  -2    1.01    0.85
  -5   7  -2    1.55    0.90
  -5   7  -2    1.43    1.14
  -6  -7  -2    2.16    1.00
  -6  -7  -2    1.71    1.21
  -6  -7  -2    0.70    0.79
  -6   7  -2    2.02    0.90
  -6   7  -2    2.25    1.08
  -6   7  -2    0.60    0.88
  -7  -7  -2    0.25    0.98
  -7  -7  -2    0.93    0.91
  -7  -7  -2    0.85    1.23
  -7   7  -2    1.24    1.14
  -7   7  -2    0.15    0.80
  -7   7  -2    1.37    1.20
  -8  -7  -2   11.81    1.98
  -8  -7  -2    7.93    1.51
  -8   7  -2   10.28    1.73
  -8   7  -2    9.08    1.62
  -8   7  -2    9.05    1.38
  -9  -7  -2   -0.27    1.17
  -9  -7  -2    0.78    1.44
  -9   7  -2   -0.30    1.16
  -9   7  -2    0.02    0.95
 -10  -7  -2   -0.60    1.32
 -10  -7  -2    1.90    1.65
 -10   7  -2    3.91    1.40
 -10   7  -2   -0.59    1.33
 -11  -7  -2   -0.36    1.65
 -11  -7  -2    2.65    1.56
 -11   7  -2    1.37    1.15
 -11   7  -2    0.63    1.23
 -10  -8   2   -0.89    1.42
 -10  -8   2    2.96    1.79
 -10   8   2    2.60    1.58
 -10   8   2    5.62    1.71
  -9  -8   2    3.35    1.53
  -9  -8   2    3.20    1.80
  -9  -8   2    4.33    1.43
  -9   8   2    2.67    1.52
  -9   8   2    2.09    1.53
  -8  -8   2    2.03    1.22
  -8  -8   2    1.35    1.42
  -8  -8   2   -1.08    1.43
  -8   8   2    2.04    1.42
  -8   8   2    1.97    1.38
  -7  -8   2    1.97    1.16
  -7  -8   2    2.63    1.53
  -7  -8   2    2.46    1.24
  -7   8   2    0.33    1.36
  -7   8   2    3.79    1.43
  -6  -8   2   -0.02    1.04
  -6  -8   2   -0.94    0.91
  -6  -8   2   -0.84    1.12
  -6  -8   2   -1.00    1.09
  -6   8   2    0.20    1.09
  -6   8   2    1.26    0.96
  -5  -8   2   13.56    1.72
  -5  -8   2   11.64    1.54
  -5  -8   2   12.30    1.73
  -5  -8   2   14.39    1.77
  -5   8   2   16.07    1.83
  -5   8   2   12.57    1.81
  -4  -8   2   -1.37    1.01
  -4  -8   2    1.18    0.98
  -4  -8   2    0.90    1.05
  -4  -8   2   -0.70    0.84
  -4   8   2    0.30    1.12
  -4   8   2   -0.65    1.05
  -3  -8   2    3.54    1.21
  -3  -8   2    3.88    1.10
  -3  -8   2    5.36    1.24
  -3  -8   2    1.75    1.02
  -3   8   2    5.03    1.39
  -3   8   2    3.72    1.13
  -2  -8   2    2.00    1.10
  -2  -8   2    1.92    1.04
  -2  -8   2    2.58    1.03
  -2  -8   2    3.70    1.11
  -2   8   2    2.58    0.98
   2   8  -2    0.21    1.06
  -2   8   2    2.38    1.13
  -1  -8   2    4.62    1.07
  -1  -8   2    2.61    1.10
   1  -8  -2    4.16    0.85
  -1  -8   2    1.82    1.03
   1   8  -2    3.63    1.12
   1   8  -2    3.60    1.19
  -1   8   2    3.16    1.12
  -1   8   2    3.53    1.19
   0  -8   2   11.96    1.46
   0  -8  -2   10.44    1.17
   0  -8  -2   12.87    1.34
   0  -8   2   10.31    1.45
   0   8  -2    9.19    1.40
   0   8   2   12.61    1.64
   0   8   2   11.87    1.51
   0   8  -2   10.35    1.50
   1  -8   2    0.40    1.14
  -1  -8  -2   -0.24    0.76
  -1  -8  -2   -0.05    0.91
  -1  -8  -2    0.32    0.88
  -1  -8  -2   -0.57    0.72
   1   8   2    0.10    0.98
  -1   8  -2    0.13    1.02
   1   8   2    0.44    0.83
  -1   8  -2    0.37    0.91
  -2  -8  -2   26.62    1.96
   2  -8   2   17.44    2.12
  -2  -8  -2   21.74    1.94
  -2  -8  -2   24.07    1.99
  -2  -8  -2   22.38    1.69
  -2   8  -2   23.13    1.87
  -2   8  -2   22.63    2.08
  -3  -8  -2    0.55    0.85
   3  -8   2   -1.95    0.92
  -3  -8  -2   -0.68    0.78
  -3  -8  -2   -0.48    0.83
  -3  -8  -2   -0.02    0.96
  -3   8  -2    0.88    0.95
  -3   8  -2    0.06    1.04
  -4  -8  -2   14.95    1.79
  -4  -8  -2   11.35    1.48
  -4  -8  -2   13.89    1.57
  -4  -8  -2   11.32    1.49
  -4   8  -2   12.96    1.45
  -4   8  -2   11.07    1.65
  -5  -8  -2    3.01    1.15
   5  -8   2    0.01    1.07
  -5  -8  -2    3.43    1.18
  -5  -8  -2    4.31    1.35
  -5   8  -2    2.43    1.21
  -5   8  -2    3.78    1.07
  -5   8  -2    2.92    1.27
   6  -8   2    3.01    1.62
  -6  -8  -2    4.35    1.45
  -6  -8  -2    4.68    1.42
  -6   8  -2    3.48    1.17
  -6   8  -2    2.44    1.39
   7  -8   2    4.64    1.80
  -7  -8  -2    7.38    1.79
  -7  -8  -2    8.27    1.51
  -7   8  -2    4.85    1.58
  -7   8  -2    4.47    1.53
  -8  -8  -2    0.94    1.62
  -8  -8  -2   -1.54    1.16
   8  -8   2    2.26    1.72
  -8   8  -2   -1.52    1.36
  -8   8  -2    0.10    1.30
  -9  -8  -2    7.12    2.01
  -9  -8  -2    4.26    1.56
   9  -8   2    8.08    2.15
  -9   8  -2    7.25    1.84
  -9   8  -2    6.41    1.48
 -10  -8  -2    2.64    1.93
  10  -8   2    3.59    2.04
 -10  -8  -2    2.05    1.51
 -10   8  -2    2.70    1.60
 -10   8  -2    1.39    1.55
  -8  -9   2    1.73    1.68
  -8  -9   2    1.45    1.41
  -8   9   2    4.63    1.64
  -8   9   2    4.69    1.77
  -7  -9   2    0.99    1.47
  -7  -9   2    3.46    1.31
  -7  -9   2    2.81    1.40
  -7   9   2    1.90    1.64
  -7   9   2    4.26    1.69
  -6  -9   2    4.92    1.68
  -6  -9   2    6.26    1.52
  -6  -9   2    6.95    1.62
  -6   9   2    2.93    1.38
  -6   9   2    4.72    1.61
  -5  -9   2    0.99    1.11
  -5  -9   2    0.28    1.16
  -5  -9   2   -0.79    1.20
  -5  -9   2   -1.61    1.08
  -5   9   2    1.42    1.34
  -5   9   2    0.90    1.44
  -4  -9   2    4.94    1.30
  -4  -9   2    9.67    1.55
  -4  -9   2   10.47    1.71
  -4  -9   2    8.73    1.59
  -4   9   2   13.69    2.01
  -4   9   2   10.15    1.67
  -3  -9   2    6.23    1.47
  -3  -9   2    5.40    1.30
  -3  -9   2    6.06    1.42
  -3  -9   2    9.22    1.62
  -3   9   2    4.11    1.53
  -3   9   2    6.25    1.40
  -2  -9   2    4.21    1.33
  -2  -9   2    3.05    1.30
  -2  -9   2    3.46    1.45
  -2   9   2    4.24    1.49
  -2   9   2    3.85    1.25
  -1  -9   2    7.94    1.42
  -1  -9   2    9.08    1.59
  -1  -9   2    7.86    1.65
   1   9  -2    4.29    1.32
  -1   9   2    5.79    1.45
  -1   9   2    9.41    1.64
   1   9  -2    7.31    1.50
   0  -9  -2    2.81    1.27
   0  -9   2    3.31    1.40
   0   9  -2    2.74    1.12
   0   9  -2    2.60    1.25
   0   9   2    1.50    1.16
   0   9   2    2.45    1.12
  -1  -9  -2   16.66    2.00
   1  -9   2   21.21    2.28
  -1  -9  -2   21.18    1.91
  -1   9  -2   16.66    1.81
  -2  -9  -2    2.24    1.16
  -2  -9  -2    0.93    0.99
   2  -9   2    1.73    1.49
  -2  -9  -2    0.60    0.91
  -2   9  -2    2.04    1.23
  -2   9  -2    1.24    1.04
  -3  -9  -2   12.35    1.77
  -3  -9  -2   12.79    1.88
   3  -9   2   11.77    2.13
  -3  -9  -2    8.63    1.72
  -3   9  -2    9.10    1.71
  -4  -9  -2    5.95    1.51
   4  -9   2    3.29    1.71
  -4  -9  -2    4.98    1.28
  -4   9  -2    5.49    1.58
  -5  -9  -2    2.19    1.14
   5  -9   2    3.41    1.72
  -5  -9  -2    3.78    1.58
  -5   9  -2    4.90    1.53
  -6  -9  -2    3.57    1.62
  -6  -9  -2    0.89    1.16
   6  -9   2    5.51    1.86
  -6   9  -2    2.15    1.46
   7  -9   2   -0.90    1.59
  -7  -9  -2   -0.24    1.10
  -7  -9  -2    1.71    1.57
  -7   9  -2   -0.50    1.31
  -8  -9  -2    1.24    1.40
  -8  -9  -2   -0.90    1.48
   8  -9   2    4.98    2.08
  -8   9  -2   -0.27    1.47
  -6 -10   2    0.76    1.60
  -6 -10   2    0.50    1.34
  -6  10   2    1.58    1.61
  -6  10   2    0.50    1.33
  -5 -10   2    1.25    1.27
  -5 -10   2    3.60    1.51
  -5  10   2    1.66    1.23
  -5  10   2    3.59    1.54
  -4 -10   2    0.47    1.20
  -4 -10   2    2.59    1.31
  -4 -10   2    1.15    1.31
  -4  10   2   -0.75    1.14
  -4  10   2    1.83    1.51
  -3 -10   2    3.90    1.55
   3 -10  -2    2.77    1.46
  -3 -10   2    2.47    1.29
  -3 -10   2    4.14    1.50
  -3  10   2    5.21    1.57
  -3  10   2    4.26    1.38
  -2 -10   2    0.04    1.26
   2 -10  -2    1.95    1.46
  -2 -10   2    2.58    1.52
  -2  10   2    3.01    1.31
  -2  10   2    0.38    1.46
  -1 -10   2    1.01    1.27
   1 -10  -2    0.59    1.45
  -1 -10   2    4.28    1.48
  -1  10   2    1.87    1.35
   0 -10   2    4.95    1.74
   0 -10  -2    6.75    2.32
   0 -10  -2    4.04    1.61
   0 -10   2    4.42    1.74
   0  10   2    6.31    1.61
   0  10  -2    3.94    1.54
  -1 -10  -2    1.13    1.33
   1 -10   2   -0.32    1.47
  -1  10  -2    1.61    1.33
  -2 -10  -2    9.91    1.78
   2 -10   2    4.52    1.85
  -2  10  -2    6.84    1.75
   3 -10   2   -0.23    1.64
  -3  10  -2   -0.19    1.25
   4 -10   2    3.22    1.96
  -4  10  -2    0.99    1.47
   5 -10   2    2.62    1.88
  -5 -10  -2    4.67    1.59
  -5  10  -2    4.54    1.56
 -15   0   3   -0.21    1.33
 -15   0   3   -0.15    1.45
 -14   0   3    1.06    1.25
 -14   0   3   -2.57    1.18
 -13   0   3   -1.74    1.01
 -13   0   3   -0.04    0.93
 -13   0   3    0.39    1.13
 -12   0   3    0.41    1.08
 -12   0   3   -0.12    0.78
 -12   0   3    1.35    1.07
 -11   0   3   -1.02    0.77
 -11   0   3    1.07    0.70
 -11   0   3    1.52    0.66
 -11   0   3   -1.54    0.87
 -11   0   3    0.04    0.86
 -10   0   3   -0.53    0.57
  10   0  -3    0.74    0.84
 -10   0   3    0.35    0.60
  10   0  -3   -0.26    0.50
 -10   0   3   -1.01    0.74
  10   0  -3   -0.14    0.62
 -10   0   3    0.82    0.82
  -9   0   3    0.80    0.54
  -9   0   3    1.34    0.75
  -9   0   3    0.50    0.67
   9   0  -3    0.63    0.51
   9   0  -3    0.38    0.66
  -9   0   3    0.39    0.49
   9   0  -3    0.69    0.60
   9   0  -3   -0.29    0.72
   8   0  -3    0.88    0.58
  -8   0   3   -0.19    0.54
   8   0  -3    0.43    0.49
   8   0  -3   -0.32    0.38
   8   0  -3   -0.05    0.54
  -8   0   3    0.04    0.43
  -8   0   3   -0.63    0.45
  -8   0   3    0.08    0.54
  -7   0   3   -0.02    0.40
   7   0  -3    0.09    0.48
  -7   0   3   -0.40    0.46
  -7   0   3   -0.26    0.36
   7   0  -3    0.03    0.46
   7   0  -3    0.19    0.42
  -7   0   3    0.31    0.42
   7   0  -3    0.14    0.45
   6   0  -3   -0.26    0.31
  -6   0   3    0.00    0.30
  -6   0   3    0.51    0.43
  -6   0   3   -0.15    0.37
   6   0  -3   -0.54    0.25
  -6   0   3    0.46    0.44
   6   0  -3   -0.01    0.33
   6   0  -3    0.12    0.44
   5   0  -3    0.07    0.29
  -5   0   3    0.14    0.29
  -5   0   3   -0.08    0.29
  -5   0   3   -0.36    0.27
   5   0  -3    0.04    0.33
  -5   0   3   -0.20    0.34
   5   0  -3    0.04    0.30
   5   0  -3    0.27    0.31
   4   0  -3    0.17    0.23
  -4   0   3   -0.09    0.23
   4   0  -3    0.13    0.27
  -4   0   3    0.02    0.22
   4   0  -3    0.08    0.27
  -4   0   3    0.33    0.28
   4   0  -3    0.32    0.23
  -4   0   3   -0.07    0.24
   3   0  -3    0.16    0.23
  -3   0   3    0.18    0.20
   3   0  -3   -0.04    0.20
   3   0  -3   -0.24    0.20
  -3   0   3   -0.27    0.17
   3   0  -3   -0.29    0.13
  -3   0   3    0.19    0.23
  -3   0   3    0.11    0.23
  -3   0   3   -0.16    0.19
  -2   0   3    0.08    0.17
  -2   0   3    0.18    0.19
  -2   0   3   -0.04    0.12
   2   0  -3    0.18    0.18
  -2   0   3    0.22    0.17
   2   0  -3   -0.12    0.14
   2   0  -3    0.13    0.17
   2   0  -3    0.03    0.16
   1   0  -3    0.08    0.11
   1   0  -3    0.33    0.12
  -1   0   3   -0.22    0.09
   1   0  -3    0.04    0.14
  -1   0   3    0.04    0.11
   1   0  -3    0.06    0.15
  -1   0   3   -0.06    0.11
  -1   0   3    0.00    0.14
   0   0  -3   -0.03    0.08
   0   0   3    0.12    0.12
   0   0  -3    0.30    0.13
   0   0   3   -0.02    0.08
   0   0  -3   -0.02    0.11
   0   0   3   -0.07    0.11
   0   0   3    0.10    0.14
   0   0  -3    0.03    0.14
  -1   0  -3    0.11    0.11
   1   0   3    0.17    0.13
   1   0   3   -0.05    0.16
  -1   0  -3   -0.02    0.15
   1   0   3    0.20    0.18
   1   0   3    0.03    0.10
  -1   0  -3   -0.15    0.15
  -1   0  -3    0.07    0.12
   2   0   3    0.07    0.20
  -2   0  -3    0.09    0.13
  -2   0  -3    0.13    0.20
  -2   0  -3    0.11    0.12
   2   0   3   -0.17    0.18
   2   0   3   -0.18    0.14
   2   0   3    0.02    0.12
  -2   0  -3   -0.02    0.21
   3   0   3    0.09    0.13
   3   0   3    0.25    0.23
   3   0   3   -0.15    0.13
  -3   0  -3    0.36    0.27
  -3   0  -3   -0.08    0.22
  -3   0  -3    0.40    0.30
   3   0   3    0.27    0.27
   3   0   3    0.36    0.25
   4   0   3   -0.19    0.26
  -4   0  -3    0.16    0.30
   4   0   3    0.12    0.17
   4   0   3    0.26    0.17
  -4   0  -3    0.17    0.27
  -4   0  -3    0.05    0.28
   4   0   3    0.11    0.26
   4   0   3   -0.02    0.24
   5   0   3    0.01    0.36
   5   0   3    0.06    0.20
   5   0   3    0.24    0.20
  -5   0  -3    0.01    0.36
  -5   0  -3   -0.23    0.32
  -5   0  -3   -0.10    0.32
   5   0   3   -0.04    0.32
   5   0   3    0.69    0.36
  -6   0  -3   -0.83    0.46
   6   0   3    0.05    0.24
   6   0   3    0.62    0.39
  -6   0  -3    0.55    0.44
   6   0   3    0.09    0.22
  -6   0  -3    0.72    0.45
  -6   0  -3   -0.35    0.40
   6   0   3    0.17    0.39
  -7   0  -3    0.29    0.47
  -7   0  -3    0.71    0.54
   7   0   3    0.04    0.49
  -7   0  -3   -0.06    0.51
   7   0   3   -0.44    0.43
   7   0   3   -0.19    0.27
  -7   0  -3    0.26    0.52
  -8   0  -3    0.11    0.56
  -8   0  -3    0.58    0.59
   8   0   3   -0.36    0.55
   8   0   3   -0.66    0.46
   8   0   3    0.04    0.28
  -8   0  -3   -0.12    0.56
  -8   0  -3    0.69    0.73
   9   0   3   -0.15    0.36
   9   0   3    0.38    0.55
  -9   0  -3   -0.43    0.65
  -9   0  -3    0.00    0.62
   9   0   3   -0.59    0.56
  -9   0  -3   -0.51    0.64
  -9   0  -3   -0.83    0.77
  10   0   3   -1.19    0.56
 -10   0  -3    0.30    0.91
 -10   0  -3    0.35    0.64
 -10   0  -3   -1.32    0.69
 -10   0  -3   -0.26    0.71
 -11   0  -3   -0.09    0.89
 -11   0  -3    0.58    0.80
 -11   0  -3    1.13    0.91
 -12   0  -3   -0.58    0.85
 -12   0  -3    1.64    1.08
 -12   0  -3    0.95    1.16
 -13   0  -3    0.62    1.28
 -13   0  -3   -0.33    0.94
 -13   0  -3   -0.24    1.09
 -14   0  -3    1.39    1.26
 -14   0  -3   -1.74    1.29
 -15   0  -3    1.17    1.40
 -15  -1   3   -1.63    1.87
 -15  -1   3    2.99    1.60
 -15  -1   3   -2.80    1.31
 -15   1   3    2.23    1.60
 -15   1   3   -0.28    1.13
 -14  -1   3    0.07    1.37
 -14  -1   3    1.88    1.20
 -14  -1   3    2.37    1.41
 -14   1   3    1.32    1.44
 -14   1   3    0.55    1.16
 -13  -1   3    2.68    1.15
 -13  -1   3    1.80    1.29
 -13  -1   3    4.56    1.40
 -13   1   3    2.10    1.13
 -13   1   3    1.46    1.28
 -12  -1   3    1.36    0.89
 -12  -1   3    0.94    0.96
 -12  -1   3    1.68    1.15
 -12   1   3    2.92    1.24
 -12   1   3    2.72    0.94
 -12   1   3    3.30    1.16
  11  -1  -3    0.07    0.80
 -11  -1   3    1.15    0.82
 -11  -1   3    1.55    0.72
 -11  -1   3    0.63    0.95
 -11  -1   3   -0.37    0.78
 -11  -1   3   -0.14    0.86
  11   1  -3    0.44    0.88
 -11   1   3   -0.41    0.71
 -11   1   3    0.81    0.91
 -11   1   3    0.84    0.97
 -11   1   3    0.08    0.64
  10  -1  -3    7.10    1.01
 -10  -1   3   10.19    1.27
 -10  -1   3    7.15    1.08
  10  -1  -3    8.86    1.03
 -10  -1   3    9.64    0.94
 -10  -1   3    8.92    1.31
  10  -1  -3   10.60    1.15
  10   1  -3    8.28    1.24
 -10   1   3    6.79    0.92
 -10   1   3    7.19    1.01
 -10   1   3    7.55    1.16
 -10   1   3    8.13    1.02
  10   1  -3    7.88    1.11
 -10   1   3    8.44    1.20
   9  -1  -3    3.53    0.74
   9  -1  -3    2.11    0.75
   9  -1  -3    3.08    0.75
  -9  -1   3    3.00    0.86
  -9  -1   3    1.72    0.66
  -9  -1   3    2.03    0.85
  -9  -1   3    2.77    0.60
   9  -1  -3    2.50    0.64
  -9   1   3    3.29    0.64
  -9   1   3    2.86    0.84
   9   1  -3    2.28    0.58
   9   1  -3    2.08    0.72
  -9   1   3    3.01    0.77
   9   1  -3    1.62    0.79
   9   1  -3    1.21    0.74
  -9   1   3    1.40    0.77
  -8  -1   3    8.76    0.98
   8  -1  -3    8.58    0.95
  -8  -1   3    9.15    1.02
   8  -1  -3   10.89    1.00
  -8  -1   3    8.95    0.86
  -8  -1   3    8.61    1.08
   8  -1  -3    8.16    1.03
   8  -1  -3    9.38    0.92
  -8   1   3    9.02    0.87
  -8   1   3   10.27    1.04
  -8   1   3    6.70    1.03
   8   1  -3    8.22    1.07
   8   1  -3    9.51    0.80
   8   1  -3    9.84    1.03
  -8   1   3    7.78    0.94
   8   1  -3    9.10    1.09
  -7  -1   3    2.05    0.63
   7  -1  -3    1.40    0.55
  -7  -1   3    1.21    0.45
  -7  -1   3    1.10    0.51
   7  -1  -3    1.83    0.58
  -7  -1   3    1.59    0.54
   7  -1  -3    1.74    0.53
   7  -1  -3    1.74    0.50
  -7   1   3    1.33    0.53
   7   1  -3    1.19    0.53
  -7   1   3    1.89    0.56
   7   1  -3    1.98    0.61
  -7   1   3    1.69    0.64
   7   1  -3    0.69    0.60
  -7   1   3    1.07    0.41
   7   1  -3    0.77    0.42
  -6  -1   3    3.04    0.58
  -6  -1   3    5.07    0.71
   6  -1  -3    4.80    0.58
   6  -1  -3    4.44    0.57
   6  -1  -3    5.23    0.66
  -6  -1   3    3.68    0.65
   6  -1  -3    3.55    0.65
  -6  -1   3    3.29    0.50
   6   1  -3    4.06    0.52
  -6   1   3    4.36    0.59
  -6   1   3    4.12    0.63
  -6   1   3    3.86    0.52
  -6   1   3    3.53    0.66
   6   1  -3    4.13    0.57
   6   1  -3    3.89    0.68
   6   1  -3    3.24    0.62
  -5  -1   3   38.22    1.73
   5  -1  -3   39.87    1.71
   5  -1  -3   36.83    1.57
  -5  -1   3   38.76    1.70
   5  -1  -3   37.01    1.73
  -5  -1   3   39.25    1.78
  -5  -1   3   37.64    1.62
   5  -1  -3   38.94    1.60
   5   1  -3   38.16    1.62
  -5   1   3   38.84    1.61
   5   1  -3   38.85    1.68
   5   1  -3   38.58    1.79
  -5   1   3   37.58    1.71
   5   1  -3   37.12    1.74
  -5   1   3   40.86    1.80
  -5   1   3   38.54    1.58
  -4  -1   3   36.47    1.49
  -4  -1   3   35.26    1.56
  -4  -1   3   36.78    1.60
  -4  -1   3   37.29    1.57
   4  -1  -3   33.96    1.54
  -4  -1   3   37.55    1.56
   4  -1  -3   34.76    1.43
   4  -1  -3   34.81    1.54
   4  -1  -3   33.00    1.40
   4   1  -3   33.40    1.56
  -4   1   3   35.63    1.43
  -4   1   3   36.00    1.42
   4   1  -3   36.58    1.61
  -4   1   3   35.46    1.58
  -4   1   3   37.55    1.59
   4   1  -3   34.58    1.48
   3  -1  -3  156.95    5.42
  -3  -1   3  165.45    5.57
   3  -1  -3  155.25    5.57
   3  -1  -3  160.03    5.61
  -3  -1   3  159.96    5.61
   3  -1  -3  161.33    5.50
  -3  -1   3  166.02    5.63
  -3  -1   3  166.55    5.59
  -3  -1   3  167.57    5.60
   3   1  -3  165.59    5.63
   3   1  -3  160.14    5.55
  -3   1   3  167.26    5.60
  -3   1   3  158.76    5.62
   3   1  -3  170.70    5.66
  -3   1   3  160.18    5.43
  -3   1   3  157.12    5.49
  -2  -1   3  522.01   18.10
   2  -1  -3  514.52   18.32
   2   1  -3  536.76   18.15
  -2   1   3  528.12   18.31
  -1  -1   3   21.84    0.93
   1  -1  -3   20.26    0.89
  -1  -1   3   21.93    0.94
  -1  -1   3   20.66    0.92
  -1  -1   3   22.42    0.93
  -1  -1   3   21.74    0.94
   1  -1  -3   20.94    0.92
   1  -1  -3   20.74    0.82
   1  -1  -3   20.46    0.72
  -1   1   3   22.16    0.94
   1   1  -3   21.32    0.94
  -1   1   3   20.92    0.89
   1   1  -3   21.24    0.90
  -1   1   3   20.08    0.82
  -1   1   3   20.66    0.72
   1   1  -3   19.26    0.91
   0  -1  -3    4.01    0.26
   0  -1  -3    4.88    0.35
   0  -1   3    4.55    0.38
   0  -1  -3    4.17    0.32
   0  -1   3    3.88    0.34
   0  -1   3    4.13    0.35
   0  -1   3    4.51    0.37
   0  -1  -3    4.03    0.19
   0   1  -3    3.60    0.32
   0   1   3    4.08    0.36
   0   1   3    3.77    0.32
   0   1   3    4.05    0.19
   0   1  -3    4.22    0.35
   0   1  -3    4.29    0.35
   0   1  -3    4.18    0.36
   0   1   3    3.77    0.25
   1  -1   3   58.79    2.10
  -1  -1  -3   56.66    1.92
   1  -1   3   56.70    2.13
  -1  -1  -3   58.83    2.07
   1  -1   3   59.83    2.13
  -1  -1  -3   56.16    2.16
  -1  -1  -3   56.08    2.01
   1  -1   3   57.90    2.12
   1   1   3   58.97    2.08
   1   1   3   58.35    2.02
   1   1   3   58.34    1.92
  -1   1  -3   57.29    2.11
  -1   1  -3   58.04    2.09
  -1   1  -3   55.06    2.11
  -1   1  -3   58.25    2.13
   1   1   3   56.39    2.16
  -2  -1  -3  151.75    5.17
   2  -1   3  155.25    5.38
   2  -1   3  159.42    5.37
  -2  -1  -3  165.35    5.40
   2  -1   3  149.58    5.32
   2  -1   3  157.28    5.35
  -2  -1  -3  159.67    5.46
   2  -1   3  156.91    5.41
  -2  -1  -3  156.58    5.23
   2   1   3  154.32    5.44
  -2   1  -3  160.35    5.39
  -2   1  -3  158.09    5.41
  -2   1  -3  158.06    5.34
   2   1   3  157.36    5.38
   2   1   3  155.86    5.23
   2   1   3  156.22    5.18
   3  -1   3  166.39    6.02
  -3  -1  -3  183.65    6.21
   3  -1   3  177.47    6.14
   3  -1   3  183.88    6.06
  -3  -1  -3  177.50    6.14
  -3  -1  -3  170.88    5.98
   3  -1   3  179.24    6.12
   3  -1   3  176.24    6.04
  -3   1  -3  177.14    6.14
   3   1   3  179.38    6.18
  -3   1  -3  180.50    6.05
   3   1   3  178.18    6.13
   3   1   3  175.18    5.98
  -3   1  -3  177.63    6.12
   4  -1   3  179.12    6.21
  -4  -1  -3  188.60    6.24
   4  -1   3  185.70    6.35
   4  -1   3  158.16    6.31
  -4  -1  -3  191.84    6.45
  -4  -1  -3  193.87    6.42
   4  -1   3  175.20    6.23
  -4   1  -3  178.57    6.20
  -4   1  -3  183.84    6.35
   4   1   3  176.16    6.35
   4   1   3  184.06    6.40
   4   1   3  185.26    6.23
  -4   1  -3  181.84    6.37
  -4   1  -3  182.32    6.25
   5  -1   3    4.21    0.64
  -5  -1  -3    3.89    0.54
  -5  -1  -3    5.31    0.70
  -5  -1  -3    3.12    0.62
   5  -1   3    5.22    0.57
  -5  -1  -3    5.03    0.69
   5  -1   3    4.75    0.52
   5  -1   3    4.51    0.63
   5   1   3    5.03    0.69
  -5   1  -3    3.06    0.54
  -5   1  -3    3.44    0.52
  -5   1  -3    4.98    0.66
   5   1   3    4.63    0.59
  -5   1  -3    4.09    0.49
  -6  -1  -3  100.39    3.67
   6  -1   3   95.28    3.72
  -6  -1  -3   93.70    3.79
  -6  -1  -3   95.43    3.79
   6  -1   3   92.94    3.73
  -6  -1  -3   96.66    3.77
   6  -1   3   93.53    3.49
   6   1   3   95.29    3.63
  -6   1  -3   98.23    3.63
   6   1   3   90.64    3.70
  -6   1  -3   92.15    3.56
  -6   1  -3  101.49    3.79
  -6   1  -3   93.81    3.72
  -6   1  -3   95.04    3.49
   7  -1   3   -0.20    0.34
  -7  -1  -3   -0.16    0.47
  -7  -1  -3   -0.59    0.50
  -7  -1  -3    0.55    0.62
   7  -1   3    0.82    0.45
  -7  -1  -3   -0.15    0.53
   7  -1   3    0.00    0.51
  -7   1  -3   -0.17    0.52
  -7   1  -3    0.73    0.67
  -7   1  -3    0.25    0.42
   7   1   3   -0.01    0.36
  -7   1  -3    0.40    0.40
   7   1   3   -0.32    0.49
  -7   1  -3   -0.34    0.46
   8  -1   3    3.34    0.79
  -8  -1  -3    5.25    0.97
  -8  -1  -3    4.48    0.86
  -8  -1  -3    3.36    0.79
   8  -1   3    4.88    0.65
  -8  -1  -3    2.54    0.75
   8  -1   3    3.29    0.81
   8   1   3    3.86    0.75
  -8   1  -3    3.95    0.60
  -8   1  -3    3.44    0.75
   8   1   3    4.61    0.80
  -8   1  -3    4.03    0.88
  -8   1  -3    2.84    0.62
  -8   1  -3    2.74    0.87
   9  -1   3   10.42    1.25
   9  -1   3    8.97    1.22
  -9  -1  -3   10.82    1.36
  -9  -1  -3    9.70    1.28
  -9  -1  -3   13.59    1.36
  -9  -1  -3   13.34    1.35
  -9   1  -3   11.24    0.96
  -9   1  -3   11.60    1.09
  -9   1  -3   11.39    1.31
  -9   1  -3   11.94    1.18
   9   1   3   11.37    1.23
  -9   1  -3   13.16    1.47
 -10  -1  -3   -0.84    0.71
 -10  -1  -3   -0.13    0.63
 -10  -1  -3    0.38    0.87
 -10  -1  -3   -1.09    0.81
 -10   1  -3    1.20    0.90
 -10   1  -3    0.23    0.88
  10   1   3    0.63    0.68
 -10   1  -3    1.05    0.79
 -11  -1  -3    4.02    1.31
 -11  -1  -3    5.17    1.15
 -11  -1  -3    3.63    1.17
 -11   1  -3    5.49    1.28
 -11   1  -3    5.36    1.25
 -11   1  -3    5.12    1.04
 -12  -1  -3    0.97    1.08
 -12  -1  -3    0.00    1.08
 -12  -1  -3   -0.21    1.18
 -12   1  -3    1.37    1.08
 -12   1  -3    1.15    1.32
 -12   1  -3   -0.80    0.98
 -13  -1  -3   -1.24    1.16
 -13  -1  -3   -0.56    1.01
 -13  -1  -3   -0.48    1.18
 -13   1  -3    0.57    1.37
 -13   1  -3    2.61    1.35
 -14  -1  -3   -1.09    1.09
 -14  -1  -3    0.61    1.39
 -14  -1  -3    2.45    1.39
 -14   1  -3   -2.10    1.37
 -14   1  -3   -0.33    1.33
 -15  -2   3    1.24    1.38
 -15  -2   3    0.01    1.52
 -15  -2   3    2.15    1.49
 -15   2   3   -0.42    1.50
 -15   2   3    2.11    1.51
 -14  -2   3   -0.18    1.11
 -14  -2   3   -1.03    1.33
 -14  -2   3    0.90    1.33
 -14   2   3    1.54    1.22
 -14   2   3   -0.19    1.29
 -13  -2   3    1.93    1.31
 -13  -2   3    0.26    1.03
 -13  -2   3   -1.57    0.98
 -13   2   3    2.28    1.37
 -13   2   3   -0.48    0.98
 -12  -2   3    0.63    0.98
 -12  -2   3    1.59    1.20
 -12  -2   3   -0.81    1.01
 -12   2   3   -2.54    0.90
 -12   2   3    1.22    0.82
 -12   2   3    1.22    1.02
  11  -2  -3    8.35    1.15
 -11  -2   3    9.32    1.49
 -11  -2   3    7.26    1.33
 -11  -2   3    7.69    1.33
 -11   2   3    9.67    1.23
 -11   2   3    9.15    1.25
 -11   2   3    8.64    1.02
 -11   2   3    7.26    1.38
  11   2  -3    6.54    1.33
  10  -2  -3    0.70    0.71
 -10  -2   3   -0.05    0.82
 -10  -2   3    0.51    0.56
  10  -2  -3    0.35    0.68
 -10  -2   3    0.61    0.75
 -10  -2   3    2.67    1.00
 -10   2   3    0.42    0.74
 -10   2   3    1.71    0.60
 -10   2   3    0.45    0.74
 -10   2   3    1.71    1.00
  10   2  -3    1.63    0.95
  -9  -2   3   29.26    1.92
   9  -2  -3   28.63    1.87
  -9  -2   3   31.02    1.93
   9  -2  -3   30.29    1.72
  -9  -2   3   29.12    1.80
  -9  -2   3   29.23    1.52
   9  -2  -3   29.01    1.66
   9  -2  -3   28.97    1.58
  -9   2   3   26.61    1.44
  -9   2   3   31.46    1.99
   9   2  -3   26.93    1.72
  -9   2   3   31.32    1.80
   9   2  -3   30.34    1.49
  -9   2   3   30.20    1.55
  -9   2   3   28.84    1.69
   9   2  -3   25.31    1.90
   9   2  -3   28.33    1.78
  -8  -2   3   24.41    1.30
   8  -2  -3   23.46    1.47
   8  -2  -3   25.80    1.61
   8  -2  -3   23.98    1.35
  -8  -2   3   24.51    1.63
   8  -2  -3   23.31    1.31
  -8  -2   3   21.53    1.50
  -8  -2   3   25.98    1.65
  -8   2   3   23.80    1.41
   8   2  -3   23.12    1.53
  -8   2   3   23.49    1.25
  -8   2   3   24.81    1.56
  -8   2   3   24.58    1.67
   8   2  -3   23.25    1.26
   8   2  -3   26.72    1.62
   8   2  -3   24.92    1.73
   7  -2  -3   15.87    1.23
  -7  -2   3   18.18    1.21
   7  -2  -3   17.73    1.22
  -7  -2   3   18.33    1.24
   7  -2  -3   16.59    1.05
  -7  -2   3   18.78    1.33
   7  -2  -3   17.93    1.02
  -7  -2   3   16.86    1.03
  -7  -2   3   14.80    1.22
   7   2  -3   17.71    1.28
   7   2  -3   17.73    1.28
  -7   2   3   17.32    0.96
   7   2  -3   19.23    1.09
  -7   2   3   19.97    1.14
   7   2  -3   18.78    1.19
  -7   2   3   19.95    1.30
  -7   2   3   17.42    1.35
  -6  -2   3   82.80    3.38
   6  -2  -3   83.17    3.36
   6  -2  -3   83.90    3.13
  -6  -2   3   87.91    3.39
  -6  -2   3   86.96    3.39
  -6  -2   3   81.02    3.13
   6  -2  -3   84.23    3.33
  -6  -2   3   78.33    3.33
   6  -2  -3   88.86    3.07
   6   2  -3   84.01    3.45
  -6   2   3   86.61    3.38
  -6   2   3   80.33    3.02
   6   2  -3   80.02    3.14
   6   2  -3   82.45    3.37
  -6   2   3   83.54    3.15
  -6   2   3   87.24    3.42
  -5  -2   3    1.91    0.52
   5  -2  -3    2.13    0.51
  -5  -2   3    3.14    0.61
  -5  -2   3    2.36    0.54
   5  -2  -3    2.56    0.35
  -5  -2   3    2.66    0.57
   5  -2  -3    2.48    0.39
  -5  -2   3    3.14    0.48
   5  -2  -3    3.34    0.55
   5   2  -3    2.16    0.43
  -5   2   3    2.79    0.58
  -5   2   3    2.72    0.64
  -5   2   3    2.68    0.42
  -5   2   3    2.24    0.33
   5   2  -3    2.97    0.57
   5   2  -3    2.29    0.52
  -4  -2   3   78.66    3.04
   4  -2  -3   75.06    3.01
   4  -2  -3   77.74    2.78
   4  -2  -3   78.31    2.77
  -4  -2   3   82.83    3.07
  -4  -2   3   72.09    3.01
   4  -2  -3   79.64    3.06
  -4  -2   3   81.27    2.96
  -4  -2   3   76.96    3.05
   4   2  -3   81.91    2.96
  -4   2   3   84.55    3.07
   4   2  -3   78.95    3.04
   4   2  -3   79.19    3.11
  -4   2   3   79.30    2.78
  -4   2   3   83.29    3.09
  -4   2   3   75.36    2.78
   3  -2  -3   53.74    2.22
   3  -2  -3   58.67    2.07
  -3  -2   3   58.58    2.29
  -3  -2   3   59.63    2.32
   3  -2  -3   56.62    2.31
   3  -2  -3   55.42    2.01
  -3  -2   3   57.09    2.23
  -3  -2   3   57.35    2.30
  -3   2   3   56.93    2.25
  -3   2   3   57.68    2.34
   3   2  -3   60.36    2.31
  -3   2   3   59.53    2.02
  -3   2   3   57.97    2.07
   3   2  -3   60.57    2.36
   3   2  -3   56.69    2.23
   3   2  -3   56.58    2.29
  -2  -2   3    3.02    0.41
   2  -2  -3    2.46    0.16
   2  -2  -3    2.54    0.34
  -2  -2   3    3.14    0.43
  -2  -2   3    3.11    0.44
  -2  -2   3    2.65    0.41
   2  -2  -3    2.12    0.40
  -2  -2   3    2.53    0.41
   2  -2  -3    2.78    0.30
   2   2  -3    3.08    0.47
  -2   2   3    2.60    0.17
   2   2  -3    3.19    0.43
   2   2  -3    2.74    0.40
  -2   2   3    3.21    0.32
  -2   2   3    2.91    0.45
  -2   2   3    2.70    0.36
   2   2  -3    2.56    0.41
   1  -2  -3   71.64    2.63
  -1  -2   3   70.03    2.59
   1  -2  -3   70.61    2.35
  -1  -2   3   69.84    2.61
  -1  -2   3   71.39    2.63
   1  -2  -3   65.53    2.48
   1  -2  -3   71.34    2.53
   1  -2  -3   68.76    2.34
  -1  -2   3   68.43    2.63
  -1   2   3   68.67    2.52
   1   2  -3   71.39    2.61
   1   2  -3   68.25    2.63
   1   2  -3   72.74    2.61
  -1   2   3   71.41    2.50
   1   2  -3   70.50    2.63
  -1   2   3   73.90    2.65
   0  -2   3   41.40    1.68
   0  -2   3   41.18    1.61
   0  -2  -3   38.06    1.61
   0  -2   3   42.88    1.70
   0  -2  -3   41.13    1.64
   0  -2   3   40.48    1.65
   0  -2  -3   41.75    1.49
   0  -2  -3   40.92    1.49
   0   2  -3   40.94    1.68
   0   2   3   42.00    1.49
   0   2  -3   43.34    1.68
   0   2   3   40.17    1.63
   0   2   3   41.71    1.64
   0   2   3   39.89    1.49
   0   2  -3   41.15    1.61
   1  -2   3  230.10    8.09
   1  -2   3  234.98    8.19
  -1  -2  -3  229.41    8.09
  -1  -2  -3  240.94    8.00
   1  -2   3  246.43    8.26
  -1  -2  -3  240.65    8.00
   1  -2   3  245.40    8.24
  -1  -2  -3  252.32    8.25
  -1  -2  -3  244.19    8.10
   1  -2   3  246.86    8.25
   1   2   3  244.10    8.10
  -1   2  -3  245.31    8.10
   1   2   3  245.39    8.11
  -1   2  -3  244.18    8.20
  -1   2  -3  244.31    8.24
   1   2   3  246.63    8.24
   2  -2   3  161.62    5.62
  -2  -2  -3  160.25    5.38
   2  -2   3  162.21    5.63
   2  -2   3  156.65    5.57
   2  -2   3  157.70    5.43
   2  -2   3  165.89    5.62
  -2  -2  -3  166.98    5.55
  -2  -2  -3  153.66    5.39
  -2  -2  -3  156.30    5.64
  -2   2  -3  160.07    5.42
  -2   2  -3  161.79    5.62
   2   2   3  160.38    5.39
   2   2   3  155.06    5.62
   2   2   3  165.48    5.53
  -2   2  -3  162.96    5.58
   2   2   3  160.80    5.39
   3  -2   3   22.17    1.13
   3  -2   3   21.10    0.95
  -3  -2  -3   20.96    0.84
   3  -2   3   21.03    1.12
   3  -2   3   23.76    1.16
  -3  -2  -3   22.47    1.15
  -3  -2  -3   22.55    0.98
  -3  -2  -3   22.69    1.19
  -3   2  -3   21.26    1.12
   3   2   3   21.63    0.97
  -3   2  -3   21.48    0.95
  -3   2  -3   23.46    1.20
   3   2   3   21.46    0.85
   3   2   3   23.23    1.17
  -3   2  -3   21.20    1.12
   3   2   3   21.12    1.10
  -4  -2  -3    1.56    0.51
  -4  -2  -3    0.43    0.43
  -4  -2  -3    1.58    0.36
   4  -2   3    1.59    0.30
   4  -2   3    0.68    0.36
   4  -2   3    0.34    0.40
  -4  -2  -3    1.83    0.50
   4  -2   3    1.22    0.42
   4   2   3    0.86    0.32
   4   2   3    0.78    0.36
  -4   2  -3    0.89    0.45
  -4   2  -3    1.01    0.29
  -4   2  -3    1.06    0.40
  -4   2  -3    0.53    0.43
  -5  -2  -3   59.25    2.59
  -5  -2  -3   60.64    2.38
   5  -2   3   59.56    2.42
   5  -2   3   58.50    2.25
   5  -2   3   58.10    2.53
  -5  -2  -3   58.38    2.51
   5  -2   3   57.24    2.49
  -5  -2  -3   59.82    2.57
   5   2   3   61.05    2.53
  -5   2  -3   58.09    2.49
  -5   2  -3   61.14    2.29
  -5   2  -3   60.56    2.43
   5   2   3   57.15    2.34
  -5   2  -3   59.03    2.55
  -6  -2  -3   55.65    2.61
   6  -2   3   55.73    2.40
  -6  -2  -3   62.98    2.61
  -6  -2  -3   58.18    2.65
   6  -2   3   59.75    2.56
  -6  -2  -3   59.01    2.43
   6  -2   3   60.70    2.62
   6   2   3   55.60    2.51
  -6   2  -3   56.27    2.43
  -6   2  -3   57.15    2.27
  -6   2  -3   58.17    2.30
   6   2   3   55.93    2.40
  -6   2  -3   59.42    2.61
  -6   2  -3   55.31    2.52
   7  -2   3    0.49    0.50
   7  -2   3    0.50    0.60
  -7  -2  -3    0.24    0.50
  -7  -2  -3    0.27    0.59
  -7  -2  -3    0.42    0.69
  -7  -2  -3    0.75    0.63
   7  -2   3    0.97    0.59
   7   2   3    0.72    0.53
  -7   2  -3   -0.08    0.60
  -7   2  -3    0.55    0.40
  -7   2  -3    1.36    0.48
   7   2   3    0.59    0.45
  -7   2  -3    1.33    0.64
  -7   2  -3    0.71    0.51
  -8  -2  -3   92.95    3.96
  -8  -2  -3   90.31    3.99
   8  -2   3   91.62    3.83
   8  -2   3   92.29    3.66
  -8  -2  -3   95.10    4.05
   8  -2   3   91.39    3.91
  -8  -2  -3   99.28    3.84
   8   2   3   90.45    3.86
  -8   2  -3   98.35    3.63
  -8   2  -3   95.61    3.91
   8   2   3   90.87    3.73
  -8   2  -3   92.16    3.93
  -8   2  -3   87.68    3.52
  -8   2  -3   95.36    3.68
  -9  -2  -3    6.96    1.21
  -9  -2  -3    5.27    1.02
  -9  -2  -3    6.59    1.07
   9  -2   3    5.65    1.01
   9  -2   3    5.97    0.89
  -9  -2  -3    6.39    1.21
   9  -2   3    4.80    0.99
  -9   2  -3    5.58    0.85
  -9   2  -3    4.63    1.05
   9   2   3    4.30    0.92
  -9   2  -3    4.58    0.82
  -9   2  -3    6.00    1.11
 -10  -2  -3   23.77    1.97
 -10  -2  -3   17.44    1.58
 -10  -2  -3   22.71    1.93
  10   2   3   19.52    1.57
 -10   2  -3   23.31    1.48
 -10   2  -3   20.95    1.83
 -10   2  -3   21.12    1.52
 -10   2  -3   20.67    1.88
 -11  -2  -3    1.16    1.03
 -11  -2  -3    0.14    0.91
 -11  -2  -3    0.62    1.09
 -11   2  -3   -0.48    0.96
 -11   2  -3    1.44    1.01
 -12  -2  -3   -0.62    1.05
 -12  -2  -3   -1.31    1.11
 -12  -2  -3    1.17    1.10
 -12   2  -3   -0.56    1.03
 -12   2  -3   -1.41    1.06
 -13  -2  -3    1.26    1.17
 -13  -2  -3    2.02    1.23
 -13  -2  -3    3.59    1.54
 -13   2  -3    0.41    1.21
 -13   2  -3    1.66    1.32
 -14  -2  -3    2.29    1.60
 -14  -2  -3    1.42    1.32
 -14  -2  -3    0.46    1.42
 -14   2  -3    0.15    1.32
 -14   2  -3    2.12    1.39
 -15  -3   3    0.20    1.53
 -15  -3   3    0.75    1.17
 -15  -3   3   -0.03    1.52
 -15   3   3    0.18    1.57
 -14  -3   3    0.23    1.27
 -14  -3   3   -1.11    1.37
 -14  -3   3    1.32    1.27
 -14   3   3   -1.16    1.35
 -13  -3   3    1.40    1.32
 -13  -3   3   -0.26    1.18
 -13  -3   3    0.10    1.24
 -13   3   3    0.05    1.13
 -13   3   3    2.66    1.09
 -12  -3   3    4.71    1.31
 -12  -3   3    6.19    1.45
 -12  -3   3    5.28    1.41
 -12   3   3    5.96    1.47
 -12   3   3    5.08    1.19
 -12   3   3    7.13    1.23
 -11  -3   3    1.11    1.09
 -11  -3   3    1.37    1.12
 -11  -3   3    0.76    0.91
 -11   3   3    0.60    1.00
 -11   3   3    0.53    0.87
  11   3  -3    0.82    1.07
 -11   3   3    0.45    0.81
  10  -3  -3   19.25    2.16
 -10  -3   3   15.08    1.63
  10  -3  -3   16.19    1.47
 -10  -3   3   17.86    1.77
  10   3  -3   18.06    1.87
 -10   3   3   15.43    1.72
 -10   3   3   17.16    1.46
 -10   3   3   11.84    1.47
   9  -3  -3    4.10    0.98
  -9  -3   3    4.42    1.05
   9  -3  -3    5.30    0.83
  -9  -3   3    3.53    1.03
  -9  -3   3    6.93    1.14
  -9  -3   3    4.64    0.71
  -9   3   3    6.04    1.06
   9   3  -3    6.03    1.11
  -9   3   3    4.11    0.60
  -9   3   3    7.75    1.24
   9   3  -3    5.57    1.01
  -9   3   3    7.03    1.01
  -8  -3   3    8.93    0.85
   8  -3  -3    8.53    1.08
  -8  -3   3   10.31    1.14
  -8  -3   3    8.46    1.10
   8  -3  -3    8.27    0.86
   8  -3  -3    8.05    1.09
  -8  -3   3    8.33    1.16
  -8  -3   3    8.26    1.14
   8   3  -3    7.66    0.85
  -8   3   3    8.87    0.67
   8   3  -3    9.78    1.29
  -8   3   3    8.51    0.96
  -8   3   3    7.41    1.13
  -8   3   3    8.98    1.14
  -8   3   3    8.52    0.68
   8   3  -3    8.42    1.08
  -7  -3   3   46.17    2.34
  -7  -3   3   47.04    2.34
  -7  -3   3   45.36    2.03
   7  -3  -3   52.29    2.08
   7  -3  -3   48.24    2.32
  -7  -3   3   44.07    2.30
   7  -3  -3   48.90    1.83
   7  -3  -3   41.29    2.21
  -7  -3   3   49.89    2.40
   7   3  -3   44.34    2.23
   7   3  -3   48.63    2.42
  -7   3   3   49.05    1.81
  -7   3   3   42.69    2.27
  -7   3   3   45.05    2.36
   7   3  -3   50.37    2.10
  -7   3   3   49.85    2.08
   6  -3  -3   16.22    0.74
  -6  -3   3   13.04    1.17
   6  -3  -3   15.13    1.19
   6  -3  -3   18.57    1.24
  -6  -3   3   14.99    1.00
  -6  -3   3   15.63    1.20
  -6  -3   3   14.17    1.16
  -6  -3   3   16.18    1.14
   6  -3  -3   15.16    0.91
   6   3  -3   14.32    1.00
  -6   3   3   16.89    1.26
   6   3  -3   16.42    1.23
  -6   3   3   15.02    0.72
  -6   3   3   14.90    1.24
   6   3  -3   16.61    1.20
  -6   3   3   15.11    0.94
   5  -3  -3  333.71   11.38
  -5  -3   3  339.97   11.43
   5  -3  -3  337.15   10.91
   5  -3  -3  318.51   11.05
  -5  -3   3  334.96   11.42
  -5  -3   3  346.74   11.25
   5  -3  -3  319.26   11.41
  -5  -3   3  334.14   11.41
  -5  -3   3  321.59   11.42
   5   3  -3  328.17   11.23
  -5   3   3  327.05   11.06
   5   3  -3  330.68   11.40
  -5   3   3  338.93   11.42
  -5   3   3  331.69   10.90
  -5   3   3  320.72   11.45
   5   3  -3  343.79   11.54
   4  -3  -3   45.78    1.77
  -4  -3   3   45.48    1.99
  -4  -3   3   48.75    2.12
  -4  -3   3   45.82    2.08
  -4  -3   3   46.85    2.12
   4  -3  -3   45.67    2.03
   4  -3  -3   49.86    1.71
  -4  -3   3   49.95    2.16
   4  -3  -3   45.07    2.10
  -4   3   3   50.83    2.13
   4   3  -3   50.83    2.23
   4   3  -3   47.28    2.03
  -4   3   3   47.69    1.79
  -4   3   3   48.60    2.16
  -4   3   3   46.28    1.70
   4   3  -3   46.63    2.11
  -3  -3   3  181.08    6.45
  -3  -3   3  183.78    6.49
  -3  -3   3  183.11    6.52
   3  -3  -3  185.54    6.18
  -3  -3   3  183.63    6.51
   3  -3  -3  182.15    6.55
   3  -3  -3  176.59    6.14
   3  -3  -3  186.43    6.44
  -3  -3   3  185.10    6.52
  -3   3   3  179.83    6.16
   3   3  -3  199.49    6.57
   3   3  -3  184.98    6.46
  -3   3   3  187.18    6.16
  -3   3   3  185.14    6.46
   3   3  -3  185.18    6.56
   2  -3  -3    8.01    0.67
   2  -3  -3    9.58    0.66
   2  -3  -3    9.73    0.57
  -2  -3   3    8.45    0.78
  -2  -3   3    8.90    0.72
  -2  -3   3   10.17    0.78
   2  -3  -3    8.90    0.46
  -2  -3   3    9.21    0.72
  -2  -3   3    9.50    0.70
   2   3  -3   11.97    0.77
  -2   3   3    8.58    0.55
  -2   3   3    9.87    0.83
  -2   3   3   10.17    0.70
  -2   3   3    9.78    0.48
   2   3  -3    8.79    0.75
   2   3  -3    8.86    0.73
  -1  -3   3  200.84    6.98
  -1  -3   3  191.87    6.88
  -1  -3   3  196.04    6.93
   1  -3  -3  193.28    6.81
   1  -3  -3  193.79    6.66
   1  -3  -3  202.57    6.97
   1  -3  -3  204.68    6.83
   1  -3  -3  191.21    6.66
  -1  -3   3  207.10    7.02
  -1  -3   3  201.93    6.99
  -1   3   3  207.93    7.00
   1   3  -3  209.16    6.93
  -1   3   3  198.61    6.81
  -1   3   3  204.31    6.84
   1   3  -3  206.31    7.00
   1   3  -3  202.54    6.96
   0  -3   3  141.51    5.14
   0  -3   3  135.83    4.98
   0  -3  -3  141.74    4.88
   0  -3  -3  146.38    5.05
   0  -3   3  143.30    5.07
   0  -3  -3  139.23    5.06
   0  -3  -3  141.61    4.92
   0  -3  -3  144.22    4.88
   0  -3   3  144.30    5.13
   0   3  -3  142.44    5.13
   0   3   3  149.49    4.96
   0   3  -3  144.62    5.09
   0   3   3  143.92    5.03
   0   3  -3  151.08    5.01
   0   3   3  142.93    5.09
   1  -3   3  234.60    8.63
  -1  -3  -3  236.07    8.46
   1  -3   3  238.09    8.44
   1  -3   3  257.43    8.73
  -1  -3  -3  259.80    8.64
  -1  -3  -3  260.54    8.48
  -1  -3  -3  242.06    8.41
   1  -3   3  251.61    8.58
   1  -3   3  255.57    8.70
  -1  -3  -3  242.76    8.53
  -1   3  -3  261.25    8.61
   1   3   3  250.77    8.61
   1   3   3  265.23    8.57
  -1   3  -3  251.07    8.67
   1   3   3  259.59    8.45
  -1   3  -3  264.41    8.46
   2  -3   3  597.61   19.77
   2  -3   3  610.79   19.82
  -2  -3  -3  587.76   19.76
  -2  -3  -3  589.29   19.54
   2  -3   3  612.62   19.77
   2   3   3  560.20   19.71
   3  -3   3    2.94    0.58
  -3  -3  -3    2.31    0.53
   3  -3   3    2.13    0.30
  -3  -3  -3    1.51    0.33
   3  -3   3    1.74    0.51
  -3  -3  -3    1.51    0.31
  -3  -3  -3    1.80    0.48
  -3  -3  -3    2.46    0.39
  -3  -3  -3    1.97    0.50
   3  -3   3    1.96    0.49
   3   3   3    1.46    0.33
  -3   3  -3    2.34    0.50
  -3   3  -3    1.70    0.29
  -3   3  -3    3.29    0.64
  -3   3  -3    1.18    0.49
   3   3   3    1.52    0.43
  -4  -3  -3   66.69    2.68
   4  -3   3   66.19    2.31
  -4  -3  -3   67.24    2.49
  -4  -3  -3   67.29    2.77
  -4  -3  -3   63.34    2.30
  -4  -3  -3   62.23    2.30
   4  -3   3   63.43    2.73
   4  -3   3   60.37    2.66
  -4  -3  -3   70.45    2.82
   4  -3   3   62.17    2.61
   4   3   3   64.07    2.47
  -4   3  -3   63.74    2.62
  -4   3  -3   58.56    2.65
  -4   3  -3   63.63    2.73
   4   3   3   61.19    2.61
  -4   3  -3   63.03    2.29
  -5  -3  -3   86.62    3.30
   5  -3   3   86.96    3.07
   5  -3   3   89.60    3.47
   5  -3   3   87.40    3.47
  -5  -3  -3   84.57    2.96
   5  -3   3   83.62    3.53
  -5  -3  -3   89.31    3.66
  -5  -3  -3   84.28    2.96
  -5  -3  -3   82.36    3.48
  -5  -3  -3   86.42    3.61
   5   3   3   88.21    3.30
  -5   3  -3   88.08    3.08
  -5   3  -3   95.38    3.49
   5   3   3   89.07    3.48
  -5   3  -3   85.34    3.55
  -5   3  -3   86.88    3.48
   6  -3   3   18.89    1.39
   6  -3   3   19.09    1.32
  -6  -3  -3   19.07    1.40
  -6  -3  -3   14.76    1.33
  -6  -3  -3   19.45    1.20
  -6  -3  -3   18.93    1.49
   6  -3   3   18.04    1.27
  -6   3  -3   18.18    1.28
  -6   3  -3   19.89    1.42
   6   3   3   17.99    1.17
  -6   3  -3   17.72    0.92
  -6   3  -3   18.61    0.90
  -6   3  -3   17.15    1.25
   6   3   3   17.56    1.29
  -7  -3  -3  221.02    7.69
  -7  -3  -3  199.91    7.38
   7  -3   3  218.21    7.72
   7  -3   3  203.51    7.49
  -7  -3  -3  204.48    7.70
  -7  -3  -3  206.62    7.78
   7  -3   3  206.13    7.54
  -7   3  -3  199.14    7.07
   7   3   3  208.47    7.40
  -7   3  -3  209.40    7.68
   7   3   3  205.30    7.59
  -7   3  -3  209.50    7.11
  -7   3  -3  212.35    7.53
  -7   3  -3  212.63    7.55
  -8  -3  -3   33.67    2.14
   8  -3   3   37.74    2.07
  -8  -3  -3   33.03    2.05
  -8  -3  -3   37.93    2.02
  -8  -3  -3   37.11    2.23
   8  -3   3   36.03    2.18
   8  -3   3   38.30    2.02
  -8   3  -3   38.56    2.11
   8   3   3   34.95    1.95
   8   3   3   33.40    2.21
  -8   3  -3   38.64    2.02
  -8   3  -3   41.24    2.28
  -8   3  -3   37.56    1.68
   9  -3   3   12.55    1.31
  -9  -3  -3   14.47    1.42
  -9  -3  -3   11.87    1.37
  -9  -3  -3   12.44    1.51
  -9   3  -3   11.81    1.08
  -9   3  -3   13.15    1.51
  -9   3  -3   11.82    1.28
   9   3   3   12.42    1.28
  -9   3  -3    9.68    1.31
 -10  -3  -3    4.04    1.22
 -10  -3  -3    2.34    1.06
 -10  -3  -3    3.86    1.03
 -10   3  -3    1.78    1.02
 -10   3  -3    3.44    0.99
 -10   3  -3    3.56    1.16
 -11  -3  -3    4.32    1.12
 -11  -3  -3    7.88    1.56
 -11  -3  -3    4.37    1.37
 -11   3  -3    6.75    1.44
 -11   3  -3    3.93    1.19
 -12  -3  -3    0.60    1.29
 -12  -3  -3    1.01    1.26
 -12  -3  -3   -0.41    0.89
 -12   3  -3    3.74    1.32
 -12   3  -3    0.32    1.20
 -13  -3  -3    0.02    1.32
 -13  -3  -3   -0.40    1.30
 -13   3  -3    0.26    1.40
 -13   3  -3    1.18    1.42
 -14  -3  -3    2.71    1.62
 -14  -3  -3    1.52    1.60
 -14   3  -3   -2.03    1.26
 -14   3  -3    0.17    1.49
 -14  -4   3    0.63    1.44
 -14  -4   3   -0.83    1.35
 -14  -4   3   -0.11    1.48
 -14   4   3   -1.93    1.28
 -13  -4   3    1.54    1.48
 -13  -4   3    2.42    1.42
 -13  -4   3    0.19    1.27
 -13   4   3    3.58    1.98
 -13   4   3    1.55    1.43
 -12  -4   3    3.55    1.40
 -12  -4   3    2.57    1.29
 -12  -4   3    7.04    1.60
 -12   4   3    3.01    1.23
 -12   4   3    4.88    1.40
 -11  -4   3    5.50    1.32
 -11  -4   3    5.02    1.37
 -11  -4   3    7.16    1.42
 -11   4   3    5.83    1.08
  11   4  -3    3.53    1.40
 -11   4   3    3.24    1.30
 -11   4   3    7.24    1.38
 -10  -4   3    6.56    1.35
 -10  -4   3    2.52    0.99
 -10  -4   3    5.77    1.30
 -10   4   3    5.03    1.16
 -10   4   3    4.08    1.20
  10   4  -3    4.22    1.33
 -10   4   3    6.38    1.02
  -9  -4   3   -1.12    0.72
   9  -4  -3    1.83    0.87
  -9  -4   3   -0.70    0.75
  -9  -4   3    0.54    0.53
  -9   4   3    1.58    0.94
  -9   4   3    0.03    0.84
  -9   4   3    1.02    0.69
   9   4  -3   -0.01    0.91
  -8  -4   3   39.41    1.91
   8  -4  -3   36.64    1.89
  -8  -4   3   38.05    2.30
  -8  -4   3   41.68    2.32
   8  -4  -3   46.75    2.66
   8  -4  -3   44.17    2.31
   8   4  -3   41.65    1.96
  -8   4   3   39.41    2.36
   8   4  -3   44.35    2.57
  -8   4   3   45.29    2.44
   8   4  -3   35.22    2.10
  -8   4   3   41.25    1.95
  -7  -4   3    1.63    0.74
  -7  -4   3    1.84    0.78
  -7  -4   3    1.45    0.55
  -7  -4   3    1.22    0.55
   7  -4  -3    1.85    0.73
   7  -4  -3    1.48    0.74
   7  -4  -3    1.29    0.51
  -7  -4   3    1.14    0.57
   7   4  -3    0.37    0.64
   7   4  -3    1.18    0.87
  -7   4   3    1.44    0.82
   7   4  -3    0.39    0.50
  -7   4   3    0.51    0.70
  -7   4   3    0.47    0.48
  -6  -4   3  121.75    4.85
   6  -4  -3  126.37    4.92
  -6  -4   3  118.33    4.83
  -6  -4   3  120.69    4.87
   6  -4  -3  117.52    4.44
  -6  -4   3  135.57    4.68
  -6  -4   3  124.88    4.91
   6  -4  -3  125.39    4.86
   6   4  -3  138.83    5.08
  -6   4   3  126.02    4.91
   6   4  -3  122.51    4.84
  -6   4   3  123.21    4.96
   6   4  -3  120.34    4.63
  -6   4   3  126.24    4.47
   5  -4  -3   24.35    1.49
  -5  -4   3   26.35    1.39
   5  -4  -3   23.41    1.54
  -5  -4   3   23.07    1.47
   5  -4  -3   23.64    1.15
  -5  -4   3   25.52    1.52
  -5  -4   3   22.99    1.51
  -5  -4   3   26.33    1.57
  -5  -4   3   23.84    1.54
   5   4  -3   22.55    1.40
  -5   4   3   23.61    1.17
  -5   4   3   25.47    1.57
  -5   4   3   28.93    1.70
   5   4  -3   23.70    1.35
   5   4  -3   27.94    1.71
  -4  -4   3  301.07   10.36
  -4  -4   3  290.75   10.24
   4  -4  -3  294.36    9.80
  -4  -4   3  302.92   10.27
   4  -4  -3  295.64    9.80
   4  -4  -3  301.61   10.31
   4  -4  -3  299.54    9.94
  -4  -4   3  296.20   10.35
  -4  -4   3  302.42   10.38
  -4  -4   3  304.52   10.37
  -4  -4   3  301.88   10.38
   4  -4  -3  304.17   10.43
   4   4  -3  292.35   10.43
   4   4  -3  287.26   10.25
  -4   4   3  303.95   10.48
  -4   4   3  297.92    9.95
  -4   4   3  294.66   10.32
  -3  -4   3    9.68    0.91
   3  -4  -3    7.71    0.82
  -3  -4   3    8.24    0.86
   3  -4  -3    8.28    0.96
  -3  -4   3    6.96    0.81
   3  -4  -3    7.98    0.54
  -3  -4   3    7.22    0.82
   3  -4  -3    7.25    0.51
  -3  -4   3    7.63    0.88
  -3  -4   3    7.81    0.86
   3   4  -3    8.16    0.96
   3   4  -3    7.54    0.93
  -3   4   3    8.48    0.57
  -3   4   3    8.32    0.86
  -3   4   3    8.40    0.97
  -2  -4   3  160.26    5.91
   2  -4  -3  170.70    5.83
  -2  -4   3  165.23    5.94
  -2  -4   3  165.19    5.89
   2  -4  -3  161.17    5.63
   2  -4  -3  171.27    5.64
  -2  -4   3  160.75    5.86
  -2  -4   3  167.45    5.96
   2  -4  -3  158.04    5.53
   2  -4  -3  163.20    5.96
  -2  -4   3  160.32    5.94
  -2   4   3  165.33    5.84
  -2   4   3  170.98    6.01
   2   4  -3  175.43    5.94
   2   4  -3  159.15    5.92
  -2   4   3  158.20    5.55
  -2   4   3  156.62    5.61
  -1  -4   3   61.61    2.58
  -1  -4   3   61.01    2.49
   1  -4  -3   60.32    2.41
   1  -4  -3   61.94    2.46
  -1  -4   3   60.12    2.58
   1  -4  -3   60.36    2.41
  -1  -4   3   64.85    2.57
   1  -4  -3   61.98    2.28
  -1  -4   3   61.51    2.65
   1  -4  -3   60.65    2.60
  -1   4   3   64.64    2.66
  -1   4   3   62.72    2.30
  -1   4   3   60.19    2.47
   1   4  -3   63.51    2.52
   1   4  -3   63.56    2.61
   1   4  -3   65.69    2.62
   0  -4   3   58.08    2.35
   0  -4  -3   62.37    2.28
   0  -4   3   60.73    2.55
   0  -4  -3   57.03    2.24
   0  -4   3   62.63    2.64
   0  -4  -3   57.83    2.47
   0  -4   3   56.95    2.42
   0  -4  -3   64.13    2.44
   0  -4  -3   59.60    2.41
   0  -4   3   56.98    2.49
   0  -4  -3   54.84    2.31
   0   4  -3   57.85    2.35
   0   4   3   61.75    2.38
   0   4   3   64.28    2.55
   0   4  -3   63.16    2.51
   0   4  -3   61.25    2.58
   1  -4   3   73.61    3.06
   1  -4   3   68.65    2.67
  -1  -4  -3   72.32    2.88
  -1  -4  -3   70.25    2.70
  -1  -4  -3   69.24    2.71
   1  -4   3   75.45    2.97
  -1  -4  -3   69.48    2.81
   1  -4   3   70.46    2.83
  -1  -4  -3   64.60    2.68
   1  -4   3   74.26    2.99
  -1  -4  -3   71.08    2.87
  -1   4  -3   69.09    2.66
   1   4   3   75.89    2.88
  -1   4  -3   70.87    2.93
  -1   4  -3   78.70    2.90
   1   4   3   74.01    2.75
  -2  -4  -3    6.54    0.63
  -2  -4  -3    7.89    0.76
   2  -4   3    7.39    0.77
  -2  -4  -3    6.09    0.64
  -2  -4  -3    6.49    0.82
  -2  -4  -3    6.44    0.69
  -2  -4  -3    6.97    0.85
   2  -4   3    6.41    0.87
   2  -4   3    5.72    0.89
  -2  -4  -3    6.45    0.71
   2  -4   3    7.51    0.54
   2  -4   3    8.35    0.92
  -2   4  -3    6.54    0.77
  -2   4  -3    8.35    0.94
  -2   4  -3    6.33    0.54
   2   4   3    7.46    0.76
  -2   4  -3    7.95    0.92
  -3  -4  -3   91.91    3.32
   3  -4   3   84.03    3.42
  -3  -4  -3   91.62    3.63
   3  -4   3   84.02    3.57
   3  -4   3   88.13    3.56
  -3  -4  -3   87.07    3.42
  -3  -4  -3   86.72    3.29
  -3  -4  -3   87.44    3.60
  -3  -4  -3   86.51    3.42
   3  -4   3   88.28    3.11
  -3  -4  -3   90.69    3.32
   3   4   3   88.39    3.30
  -3   4  -3   87.12    3.60
  -3   4  -3   91.20    3.47
  -3   4  -3   93.12    3.10
  -3   4  -3   93.02    3.63
   3   4   3   85.91    3.39
   4  -4   3   11.15    1.14
  -4  -4  -3    9.97    1.11
  -4  -4  -3    9.12    0.71
  -4  -4  -3   10.24    0.77
  -4  -4  -3    9.07    1.12
  -4  -4  -3   11.22    0.84
  -4  -4  -3   10.61    0.84
   4  -4   3   11.94    0.56
  -4  -4  -3    9.05    0.99
   4  -4   3    9.28    1.00
   4  -4   3   10.03    0.97
  -4   4  -3    9.70    0.98
  -4   4  -3   13.59    1.25
  -4   4  -3    9.79    0.53
  -4   4  -3    7.98    0.97
   4   4   3   10.67    1.04
  -5  -4  -3   38.62    2.13
   5  -4   3   39.28    2.02
  -5  -4  -3   38.29    1.55
   5  -4   3   40.51    2.09
   5  -4   3   37.65    1.89
  -5  -4  -3   37.58    1.78
  -5  -4  -3   37.22    1.55
  -5  -4  -3   33.06    2.00
  -5  -4  -3   34.97    1.93
   5  -4   3   38.87    1.36
  -5   4  -3   35.95    1.35
  -5   4  -3   35.97    1.88
  -5   4  -3   37.28    2.00
  -5   4  -3   37.91    2.06
   5   4   3   35.10    1.89
   5   4   3   38.84    1.77
  -6  -4  -3   46.24    2.37
   6  -4   3   46.52    2.42
  -6  -4  -3   46.66    2.46
   6  -4   3   46.35    2.35
  -6  -4  -3   45.92    1.76
  -6  -4  -3   46.61    1.76
   6  -4   3   47.89    2.27
  -6  -4  -3   48.90    2.57
  -6  -4  -3   47.89    2.18
  -6   4  -3   44.62    1.65
  -6   4  -3   45.75    1.65
  -6   4  -3   47.86    2.32
  -6   4  -3   48.78    2.39
  -6   4  -3   46.45    2.37
   6   4   3   50.84    2.15
   6   4   3   42.98    2.27
   7  -4   3  154.73    5.97
  -7  -4  -3  160.11    6.21
  -7  -4  -3  145.12    6.38
  -7  -4  -3  158.64    6.06
   7  -4   3  146.41    6.05
  -7  -4  -3  156.29    5.79
   7  -4   3  148.13    5.88
  -7   4  -3  159.53    6.01
  -7   4  -3  162.91    6.15
   7   4   3  152.54    5.75
   7   4   3  163.06    6.02
  -7   4  -3  158.10    5.24
  -7   4  -3  166.11    5.93
  -8  -4  -3   50.27    2.38
   8  -4   3   41.99    2.37
  -8  -4  -3   50.93    2.57
  -8  -4  -3   52.31    2.82
   8  -4   3   45.48    2.42
  -8   4  -3   44.61    2.45
  -8   4  -3   47.80    2.46
   8   4   3   45.95    2.27
  -8   4  -3   43.65    2.49
  -9  -4  -3    2.80    0.91
   9  -4   3    0.94    0.83
  -9  -4  -3    3.62    1.22
  -9  -4  -3    3.18    1.17
  -9   4  -3    0.75    1.02
  -9   4  -3    2.67    0.94
  -9   4  -3    3.44    0.99
 -10  -4  -3   14.39    1.55
 -10  -4  -3   19.25    1.98
 -10  -4  -3   14.87    1.95
 -10   4  -3   15.24    1.64
 -10   4  -3   13.27    1.51
 -10   4  -3   15.05    1.69
 -11  -4  -3    4.75    1.58
 -11  -4  -3    5.36    1.13
 -11  -4  -3    6.07    1.53
 -11   4  -3    4.31    1.26
 -11   4  -3    3.68    1.21
 -11   4  -3    2.67    1.31
 -12  -4  -3    3.86    1.60
 -12  -4  -3    4.15    1.35
 -12   4  -3    5.46    1.43
 -12   4  -3    3.09    1.50
 -13  -4  -3    5.88    1.88
 -13  -4  -3    8.55    1.92
 -13   4  -3    8.26    1.88
 -13   4  -3    6.81    1.57
 -14  -5   3    1.27    1.62
 -14  -5   3   -1.67    1.33
 -14  -5   3    1.44    1.40
 -14   5   3   -0.65    1.52
 -13  -5   3   -1.07    1.37
 -13  -5   3   -0.33    1.24
 -13  -5   3    0.60    1.38
 -13   5   3    1.13    1.16
 -13   5   3    1.79    1.19
 -12  -5   3    1.09    1.30
 -12  -5   3    1.28    1.24
 -12  -5   3   -0.04    1.34
 -12   5   3    1.39    1.15
 -12   5   3    0.64    1.27
 -11  -5   3   -0.16    1.12
 -11  -5   3    0.73    1.11
 -11  -5   3   -1.43    1.14
 -11   5   3    0.22    1.08
 -11   5   3    0.88    1.27
 -10  -5   3    3.77    1.22
 -10  -5   3    6.17    1.38
 -10  -5   3    5.93    1.18
  10   5  -3    4.88    1.30
 -10   5   3    5.77    1.40
 -10   5   3    5.61    1.14
  -9  -5   3    2.03    0.90
  -9  -5   3    2.42    1.01
   9   5  -3    2.39    1.23
  -9   5   3    2.94    0.76
  -9   5   3    2.33    1.14
  -9   5   3    4.64    1.15
  -8  -5   3   20.34    1.40
  -8  -5   3   19.07    1.68
  -8  -5   3   16.46    1.74
  -8   5   3   18.82    1.61
   8   5  -3   20.20    2.01
  -8   5   3   19.91    1.83
  -8   5   3   21.42    1.35
  -7  -5   3   20.55    1.56
  -7  -5   3   22.81    1.69
   7  -5  -3   18.22    1.64
  -7  -5   3   18.98    1.39
  -7  -5   3   23.20    1.43
  -7  -5   3   23.13    1.75
  -7   5   3   18.00    1.73
   7   5  -3   23.84    1.94
  -7   5   3   21.91    1.82
   7   5  -3   20.72    1.60
  -7   5   3   21.71    1.27
  -6  -5   3   34.72    2.10
   6  -5  -3   38.82    1.69
  -6  -5   3   38.34    2.12
  -6  -5   3   36.24    1.92
  -6  -5   3   34.36    1.85
  -6  -5   3   39.87    2.12
  -6  -5   3   37.92    2.11
  -6  -5   3   37.03    2.15
   6  -5  -3   35.79    2.08
   6  -5  -3   36.19    2.16
  -6   5   3   37.43    2.28
   6   5  -3   37.69    2.32
  -6   5   3   37.13    1.69
  -6   5   3   36.76    2.05
  -5  -5   3   58.32    2.53
  -5  -5   3   51.06    2.56
  -5  -5   3   57.27    2.50
   5  -5  -3   58.82    2.75
  -5  -5   3   53.28    2.62
   5  -5  -3   55.83    2.59
  -5  -5   3   56.85    2.60
   5  -5  -3   55.88    2.19
  -5  -5   3   50.31    2.55
  -5  -5   3   54.26    2.63
  -5   5   3   46.03    2.66
  -5   5   3   54.93    2.65
   5   5  -3   59.20    2.82
  -5   5   3   55.01    2.20
  -4  -5   3    8.22    1.05
   4  -5  -3    8.46    0.68
   4  -5  -3    8.76    0.48
   4  -5  -3   11.86    1.12
  -4  -5   3    9.06    1.06
  -4  -5   3    8.01    1.00
  -4  -5   3    8.79    1.06
  -4  -5   3    8.90    0.97
  -4  -5   3    8.58    1.00
   4  -5  -3    8.71    0.47
  -4  -5   3    9.16    1.00
   4  -5  -3    7.99    1.02
   4   5  -3   10.36    1.17
  -4   5   3    7.99    1.05
  -4   5   3    9.08    1.09
  -4   5   3    8.03    0.71
  -3  -5   3  164.25    6.02
   3  -5  -3  164.62    5.57
   3  -5  -3  162.83    5.57
  -3  -5   3  164.70    6.09
   3  -5  -3  150.07    6.06
   3  -5  -3  169.58    5.99
  -3  -5   3  160.82    6.04
  -3  -5   3  165.10    6.05
   3  -5  -3  162.06    5.59
  -3  -5   3  161.03    5.99
  -3  -5   3  161.66    5.97
  -3   5   3  159.44    5.98
   3   5  -3  165.61    6.07
   3   5  -3  159.87    6.06
  -3   5   3  163.30    6.15
  -3   5   3  165.54    5.62
   2  -5  -3   24.87    1.60
  -2  -5   3   26.07    1.50
   2  -5  -3   29.04    1.31
  -2  -5   3   25.24    1.62
  -2  -5   3   28.43    1.68
   2  -5  -3   25.98    1.22
  -2  -5   3   29.24    1.64
   2  -5  -3   28.85    1.55
  -2  -5   3   24.61    1.55
   2  -5  -3   25.81    1.30
  -2  -5   3   26.88    1.53
  -2   5   3   27.16    1.27
   2   5  -3   30.10    1.60
   2   5  -3   29.71    1.68
  -2   5   3   30.26    1.58
  -2   5   3   29.93    1.77
  -1  -5   3  176.33    6.40
  -1  -5   3  183.29    6.49
   1  -5  -3  181.53    6.41
  -1  -5   3  182.64    6.67
   1  -5  -3  182.16    6.19
   1  -5  -3  178.86    6.31
   1  -5  -3  179.28    6.19
   1  -5  -3  181.02    6.33
  -1  -5   3  173.67    6.53
  -1  -5   3  174.97    6.59
   1  -5  -3  175.34    6.56
   1   5  -3  179.23    6.53
  -1   5   3  181.70    6.22
   1   5  -3  181.08    6.44
  -1   5   3  183.35    6.62
  -1   5   3  183.54    6.46
   1   5  -3  177.93    6.59
   0  -5  -3  292.68    9.83
   0  -5  -3  274.02    9.63
   0  -5  -3  280.31    9.75
   0  -5   3  273.93    9.72
   0  -5  -3  275.25    9.63
   0  -5  -3  289.47    9.96
   0  -5   3  284.29    9.98
   0  -5   3  283.63   10.04
   0  -5   3  289.19    9.88
   0  -5   3  302.25   10.16
   0  -5  -3  279.39    9.81
   0   5  -3  283.98    9.75
   0   5   3  278.34    9.95
   0   5  -3  295.44    9.93
   0   5  -3  294.79   10.04
  -1  -5  -3   -0.16    0.46
   1  -5   3    0.93    0.39
  -1  -5  -3    0.80    0.45
   1  -5   3    0.62    0.49
   1  -5   3    1.18    0.70
  -1  -5  -3    0.69    0.44
  -1  -5  -3    0.48    0.52
   1  -5   3    0.38    0.57
  -1  -5  -3    0.33    0.42
  -1  -5  -3    0.32    0.48
   1  -5   3   -0.23    0.50
  -1   5  -3    0.14    0.53
  -1   5  -3    0.34    0.36
   1   5   3    0.26    0.49
  -1   5  -3    1.24    0.67
   1   5   3    0.60    0.52
   2  -5   3  163.48    6.23
   2  -5   3  169.21    6.31
  -2  -5  -3  168.62    5.94
   2  -5   3  162.21    5.73
  -2  -5  -3  160.68    5.88
  -2  -5  -3  163.80    6.12
  -2  -5  -3  171.36    6.02
   2  -5   3  166.16    6.02
  -2  -5  -3  171.12    6.16
  -2  -5  -3  165.00    5.93
   2  -5   3  162.10    6.16
  -2  -5  -3  173.68    5.97
  -2   5  -3  163.28    6.18
  -2   5  -3  162.19    6.02
   2   5   3  169.44    6.02
  -2   5  -3  161.63    5.71
  -2   5  -3  167.47    6.22
  -3  -5  -3    1.51    0.60
  -3  -5  -3    3.12    0.76
  -3  -5  -3    2.93    0.63
  -3  -5  -3    2.54    0.61
  -3  -5  -3    1.17    0.70
  -3  -5  -3    2.95    0.57
   3  -5   3    1.81    0.70
  -3  -5  -3    1.65    0.54
   3  -5   3    3.71    0.76
   3  -5   3    1.17    0.64
   3  -5   3    2.24    0.37
   3  -5   3    2.66    0.65
  -3   5  -3    1.96    0.67
   3   5   3    3.04    0.62
  -3   5  -3    2.20    0.35
  -3   5  -3    3.39    0.82
  -3   5  -3    2.16    0.66
  -4  -5  -3   60.86    2.57
   4  -5   3   64.81    2.14
  -4  -5  -3   57.76    2.70
  -4  -5  -3   57.61    2.80
  -4  -5  -3   66.88    2.57
  -4  -5  -3   60.82    2.93
  -4  -5  -3   60.22    2.69
  -4  -5  -3   63.76    2.60
   4  -5   3   61.76    2.89
  -4  -5  -3   63.51    2.59
   4  -5   3   63.61    2.71
   4  -5   3   57.65    2.86
  -4   5  -3   60.04    2.91
  -4   5  -3   61.38    2.71
  -4   5  -3   58.54    2.12
  -4   5  -3   61.19    2.84
  -5  -5  -3   35.91    2.02
  -5  -5  -3   36.22    2.11
   5  -5   3   35.50    2.09
  -5  -5  -3   36.97    2.10
   5  -5   3   34.01    2.06
   5  -5   3   33.74    1.92
  -5  -5  -3   36.60    1.66
  -5  -5  -3   32.09    1.61
  -5  -5  -3   34.55    1.91
  -5  -5  -3   35.87    1.81
  -5  -5  -3   37.05    1.80
  -5   5  -3   30.68    2.03
  -5   5  -3   34.88    2.01
  -5   5  -3   34.83    1.96
   6  -5   3    0.55    0.74
   6  -5   3    2.97    0.75
  -6  -5  -3    1.73    0.61
  -6  -5  -3    3.05    0.81
  -6  -5  -3    2.58    0.87
  -6  -5  -3    2.68    0.72
  -6  -5  -3    3.50    0.55
  -6  -5  -3    1.35    0.81
  -6   5  -3    3.04    0.85
  -6   5  -3    3.67    0.98
  -6   5  -3    1.36    0.73
   7  -5   3   29.42    2.19
   7  -5   3   27.99    1.83
  -7  -5  -3   31.31    1.80
  -7  -5  -3   26.56    2.17
  -7  -5  -3   31.53    2.05
  -7   5  -3   35.00    2.01
  -7   5  -3   30.79    2.01
  -7   5  -3   25.05    2.02
  -8  -5  -3   22.28    1.58
  -8  -5  -3   25.33    2.14
  -8  -5  -3   21.81    1.90
  -8   5  -3   25.82    2.05
  -8   5  -3   23.43    1.73
  -8   5  -3   20.75    1.77
  -9  -5  -3   39.13    2.50
  -9  -5  -3   33.50    2.38
  -9  -5  -3   35.58    2.12
  -9   5  -3   34.43    2.26
  -9   5  -3   31.10    2.44
  -9   5  -3   26.57    2.13
 -10  -5  -3    1.01    1.18
 -10  -5  -3    1.00    1.27
 -10   5  -3    0.32    0.90
 -10   5  -3   -0.46    1.09
 -10   5  -3   -0.22    0.89
 -11  -5  -3   10.34    1.81
 -11  -5  -3   10.11    1.90
 -11   5  -3    9.23    1.53
 -11   5  -3    7.19    1.64
 -11   5  -3    4.76    1.30
 -12  -5  -3    2.24    1.63
 -12  -5  -3    0.22    1.32
 -12   5  -3    0.38    1.33
 -12   5  -3    2.42    1.34
 -13  -5  -3    1.01    1.64
 -13  -5  -3    1.66    1.65
 -13   5  -3    1.12    1.32
 -13   5  -3    0.82    1.55
 -13  -6   3    2.05    1.60
 -13  -6   3    0.85    1.68
 -13  -6   3    1.52    1.36
 -13   6   3    0.66    1.22
 -13   6   3    2.50    1.62
 -12  -6   3    0.84    1.54
 -12  -6   3    0.28    1.24
 -12  -6   3   -0.48    1.42
 -12   6   3    0.55    1.49
 -12   6   3    0.58    1.22
 -11  -6   3    2.77    1.51
 -11  -6   3    4.52    1.35
 -11  -6   3    5.83    1.66
 -11   6   3    8.82    1.77
 -11   6   3    3.82    1.42
 -10  -6   3   -1.20    1.14
 -10  -6   3   -0.27    0.97
 -10  -6   3    1.08    1.02
 -10   6   3   -0.28    1.19
 -10   6   3   -0.81    1.11
  -9  -6   3    5.37    1.50
  -9  -6   3    8.15    1.34
  -9   6   3    5.65    1.41
   9   6  -3    5.38    1.50
  -9   6   3   11.14    1.71
  -8  -6   3    5.33    1.22
  -8  -6   3    9.46    1.58
  -8  -6   3   10.07    1.39
  -8  -6   3    7.86    1.64
   8   6  -3    8.48    1.57
  -8   6   3    9.75    1.59
  -8   6   3    8.87    1.48
  -7  -6   3   18.77    1.76
  -7  -6   3   22.88    1.64
  -7  -6   3   22.58    1.94
  -7   6   3   24.23    1.53
   7   6  -3   29.89    2.29
  -7   6   3   25.89    2.14
  -7   6   3   23.45    1.97
  -6  -6   3   27.52    1.93
  -6  -6   3   31.05    1.81
  -6  -6   3   29.52    1.99
  -6  -6   3   29.77    1.91
  -6  -6   3   28.65    1.91
  -6   6   3   35.10    2.19
   6   6  -3   33.07    2.28
  -6   6   3   31.42    1.58
  -6   6   3   32.16    2.27
  -5  -6   3    0.79    0.57
  -5  -6   3    0.77    0.81
  -5  -6   3    1.15    0.78
  -5  -6   3    1.33    0.77
  -5  -6   3    0.98    0.70
   5  -6  -3    0.44    0.67
  -5  -6   3    1.51    0.75
  -5  -6   3    0.94    0.78
  -5   6   3    0.15    0.85
  -5   6   3    1.20    0.53
   5   6  -3    3.90    1.06
  -5   6   3    2.17    0.90
   4  -6  -3   63.36    3.22
  -4  -6   3   66.30    3.10
   4  -6  -3   70.78    2.51
  -4  -6   3   66.95    3.14
  -4  -6   3   70.09    3.21
   4  -6  -3   73.83    3.15
  -4  -6   3   68.96    3.14
  -4  -6   3   69.29    3.15
  -4  -6   3   71.22    3.21
  -4  -6   3   69.17    3.23
  -4   6   3   75.34    3.24
   4   6  -3   69.42    3.28
  -4   6   3   74.23    2.77
  -4   6   3   69.68    3.38
  -3  -6   3   22.36    1.52
  -3  -6   3   19.96    1.51
   3  -6  -3   19.27    1.01
  -3  -6   3   18.93    1.44
   3  -6  -3   18.69    1.54
  -3  -6   3   16.93    1.42
   3  -6  -3   19.10    1.44
  -3  -6   3   19.10    1.45
  -3  -6   3   21.11    1.58
   3  -6  -3   19.34    1.03
   3  -6  -3   19.59    1.09
  -3   6   3   17.52    1.09
   3   6  -3   19.16    1.58
  -3   6   3   21.94    1.54
   3   6  -3   19.53    1.53
  -3   6   3   18.81    1.65
  -2  -6   3   52.40    2.53
  -2  -6   3   48.74    2.58
  -2  -6   3   50.82    2.60
  -2  -6   3   50.98    2.45
  -2  -6   3   48.35    2.41
   2  -6  -3   50.61    2.39
  -2  -6   3   50.35    2.55
   2  -6  -3   52.43    2.18
   2  -6  -3   50.72    2.60
   2  -6  -3   50.15    2.16
   2  -6  -3   56.55    2.14
   2   6  -3   50.62    2.55
  -2   6   3   52.39    2.66
  -2   6   3   52.36    2.14
   2   6  -3   51.30    2.47
  -2   6   3   51.19    2.46
  -1  -6   3   41.44    2.29
   1  -6  -3   43.75    2.03
   1  -6  -3   45.76    2.03
  -1  -6   3   39.05    2.09
   1  -6  -3   39.31    2.05
  -1  -6   3   42.92    2.25
   1  -6  -3   43.03    2.26
  -1  -6   3   40.34    2.35
  -1  -6   3   46.28    2.13
   1  -6  -3   45.03    1.89
   1  -6  -3   42.50    1.89
   1   6  -3   45.12    2.26
   1   6  -3   44.23    2.35
  -1   6   3   44.83    2.18
   1   6  -3   42.71    2.14
  -1   6   3   43.21    2.34
   0  -6   3   37.09    2.15
   0  -6   3   36.24    2.23
   0  -6   3   35.77    2.04
   0  -6  -3   39.52    1.76
   0  -6  -3   41.22    1.96
   0  -6   3   39.09    1.84
   0  -6   3   33.56    1.88
   0  -6  -3   36.00    2.02
   0  -6  -3   32.52    1.80
   0  -6  -3   37.53    1.88
   0   6   3   39.47    2.13
   0   6  -3   39.66    2.05
   0   6  -3   33.05    1.98
   0   6   3   40.21    2.02
   0   6  -3   37.01    1.84
   1  -6   3   84.77    3.76
  -1  -6  -3   93.15    3.72
  -1  -6  -3   87.75    3.49
   1  -6   3   88.56    3.41
   1  -6   3   94.46    3.97
   1  -6   3   93.07    3.66
  -1  -6  -3   90.07    3.47
  -1  -6  -3   84.56    3.50
  -1  -6  -3   86.94    3.66
   1  -6   3   85.59    3.84
  -1  -6  -3   92.38    3.74
  -1   6  -3   88.06    3.40
   1   6   3   85.99    3.60
  -1   6  -3   90.73    3.87
   1   6   3   88.93    3.76
  -1   6  -3   90.53    3.68
  -2  -6  -3    0.12    0.62
   2  -6   3    0.64    0.85
   2  -6   3    0.12    0.67
  -2  -6  -3   -0.17    0.64
  -2  -6  -3    0.29    0.49
  -2  -6  -3    0.20    0.46
  -2  -6  -3   -0.25    0.59
   2  -6   3   -0.32    0.60
   2  -6   3    0.15    0.39
  -2  -6  -3    0.03    0.58
  -2  -6  -3   -0.03    0.52
   2  -6   3   -0.33    0.49
   2   6   3    0.31    0.59
  -2   6  -3   -0.13    0.69
  -2   6  -3    0.28    0.38
  -2   6  -3   -0.84    0.66
  -3  -6  -3   96.33    4.00
  -3  -6  -3  109.22    4.13
  -3  -6  -3   99.23    3.97
   3  -6   3  104.48    4.05
   3  -6   3  107.79    4.52
   3  -6   3  102.00    4.28
  -3  -6  -3  105.68    3.97
  -3  -6  -3  100.04    4.24
   3  -6   3   92.68    4.26
  -3  -6  -3   98.87    4.01
  -3  -6  -3   98.12    4.19
  -3  -6  -3   98.51    3.97
  -3   6  -3  102.17    4.06
  -3   6  -3   95.57    3.55
   3   6   3  105.81    4.07
  -3   6  -3  103.69    4.32
  -3   6  -3   98.96    4.32
  -4  -6  -3    5.53    0.88
  -4  -6  -3    4.44    0.76
  -4  -6  -3    4.80    0.77
  -4  -6  -3    3.75    0.86
   4  -6   3    2.52    0.73
  -4  -6  -3    6.70    1.16
  -4  -6  -3    4.71    0.84
  -4  -6  -3    4.16    0.80
   4  -6   3    5.10    1.19
  -4  -6  -3    4.38    1.04
  -4   6  -3    5.10    0.99
  -4   6  -3    3.17    1.06
  -4   6  -3    3.81    0.94
  -5  -6  -3   32.75    1.74
  -5  -6  -3   31.76    2.19
  -5  -6  -3   31.96    1.87
  -5  -6  -3   31.35    1.94
   5  -6   3   29.65    1.82
  -5  -6  -3   27.57    1.69
  -5   6  -3   27.57    2.09
  -5   6  -3   38.08    2.04
  -5   6  -3   28.69    2.11
  -6  -6  -3   66.24    3.04
  -6  -6  -3   59.04    2.70
   6  -6   3   54.77    2.75
  -6  -6  -3   60.31    3.25
  -6   6  -3   58.53    3.11
  -6   6  -3   61.49    2.85
  -6   6  -3   50.36    2.98
  -7  -6  -3    5.73    1.21
  -7  -6  -3    7.09    1.04
  -7  -6  -3   10.63    1.70
  -7   6  -3    6.33    1.18
  -7   6  -3    6.78    1.34
  -7   6  -3    6.81    1.23
  -8  -6  -3   15.79    1.91
  -8  -6  -3   13.09    1.68
  -8  -6  -3   11.63    1.37
  -8   6  -3   15.97    1.84
  -8   6  -3   12.73    1.53
  -8   6  -3   15.70    1.75
  -9  -6  -3   -0.43    0.95
  -9  -6  -3   -0.16    1.12
  -9   6  -3    0.21    0.92
  -9   6  -3    1.16    1.13
  -9   6  -3    0.02    1.13
 -10  -6  -3   12.85    1.91
 -10  -6  -3   10.47    1.78
  10  -6   3   15.48    2.08
 -10   6  -3   12.63    1.60
 -10   6  -3    9.67    1.63
 -10   6  -3   16.23    2.11
  11  -6   3    1.02    1.39
 -11  -6  -3   -1.62    1.43
 -11  -6  -3    0.55    1.44
 -11   6  -3    0.08    1.47
 -11   6  -3   -0.65    1.07
 -11   6  -3    0.17    1.08
 -12  -6  -3    3.04    1.68
 -12  -6  -3    2.48    1.81
 -12   6  -3    2.41    1.68
 -12  -7   3    0.22    1.58
 -12  -7   3   -0.49    1.47
 -12  -7   3   -0.96    1.37
 -12   7   3   -1.11    1.34
 -12   7   3    1.67    1.42
 -11  -7   3   -0.25    1.52
 -11  -7   3    0.12    1.22
 -11  -7   3    2.43    1.51
 -11   7   3    1.66    1.51
 -11   7   3   -0.24    1.26
 -10  -7   3    1.48    1.44
 -10  -7   3    2.39    1.27
 -10  -7   3    1.35    1.64
 -10   7   3    0.25    1.39
 -10   7   3    1.10    1.34
  -9  -7   3   -1.16    1.30
  -9  -7   3    1.95    1.36
  -9  -7   3   -0.24    1.08
  -9   7   3    0.07    0.98
  -9   7   3    0.19    1.24
  -8  -7   3    5.38    1.46
  -8  -7   3    4.81    1.57
  -8  -7   3    8.48    1.57
  -8   7   3    2.65    1.31
  -8   7   3    9.08    1.65
  -7  -7   3   11.01    1.70
  -7  -7   3   12.61    1.60
  -7  -7   3    8.61    1.48
  -7  -7   3    9.77    1.31
  -7   7   3   10.52    1.66
  -7   7   3   14.35    1.74
   7   7  -3    7.25    1.54
  -6  -7   3    2.31    1.12
  -6  -7   3    0.02    0.77
  -6  -7   3    0.12    1.00
  -6  -7   3    1.28    0.99
   6   7  -3   -0.49    1.10
  -6   7   3   -1.05    0.92
  -6   7   3    0.91    1.09
  -5  -7   3   24.69    2.90
  -5  -7   3   22.11    1.71
  -5  -7   3   19.53    1.79
  -5  -7   3   24.63    1.80
  -5   7   3   23.95    1.94
   5   7  -3   19.79    1.95
  -5   7   3   20.45    2.11
  -4  -7   3    0.66    0.83
  -4  -7   3    0.01    0.78
  -4  -7   3    0.74    0.87
  -4  -7   3    1.26    0.78
  -4   7   3    0.75    0.85
  -4   7   3   -0.82    0.81
   4   7  -3    0.31    0.89
  -4   7   3   -0.08    0.83
  -3  -7   3  108.95    4.67
  -3  -7   3  103.94    4.73
  -3  -7   3  112.39    4.52
  -3  -7   3  112.03    4.64
   3  -7  -3  111.54    4.51
  -3  -7   3  111.46    4.69
  -3  -7   3  104.48    4.54
  -3   7   3  113.71    4.60
  -3   7   3  109.22    4.79
   3   7  -3  112.72    4.67
   3   7  -3  104.73    4.54
  -2  -7   3   10.42    1.21
   2  -7  -3   10.21    1.18
  -2  -7   3   14.36    1.56
   2  -7  -3   11.26    1.01
  -2  -7   3   10.45    1.51
  -2  -7   3   10.67    1.26
  -2  -7   3   11.26    1.45
   2   7  -3   12.97    1.47
  -2   7   3    9.94    0.99
  -2   7   3   13.75    1.55
   2   7  -3   10.85    1.27
  -2   7   3    9.41    1.25
  -1  -7   3    9.19    1.39
   1  -7  -3   10.68    1.20
  -1  -7   3   10.03    1.12
  -1  -7   3   10.68    1.20
   1  -7  -3   11.83    1.12
   1  -7  -3   10.11    1.00
   1   7  -3   10.61    1.41
   1   7  -3    9.61    1.12
   1   7  -3    9.48    1.30
  -1   7   3   13.77    1.43
  -1   7   3    9.21    1.36
   0  -7  -3    3.98    0.95
   0  -7  -3    1.70    0.73
   0  -7  -3    1.98    0.75
   0  -7  -3    1.23    0.75
   0  -7   3    2.23    0.85
   0  -7   3    1.88    0.72
   0  -7  -3    2.15    0.70
   0   7  -3    2.82    0.99
   0   7   3    2.20    0.77
   0   7   3    2.56    0.96
   0   7  -3   -0.11    0.74
   0   7  -3    0.91    0.61
  -1  -7  -3    0.34    0.66
  -1  -7  -3    1.14    0.63
   1  -7   3    0.70    0.69
  -1  -7  -3    1.14    0.79
   1  -7   3   -1.24    0.87
  -1  -7  -3   -0.36    0.61
  -1  -7  -3    0.05    0.67
  -1  -7  -3    0.44    0.65
   1   7   3    0.01    0.71
  -1   7  -3   -0.54    0.81
  -1   7  -3    0.18    0.68
   1   7   3    0.24    0.74
  -1   7  -3    0.34    0.55
  -2  -7  -3   39.74    2.26
  -2  -7  -3   46.28    2.32
  -2  -7  -3   36.19    2.18
  -2  -7  -3   40.64    2.31
   2  -7   3   37.83    2.57
  -2  -7  -3   39.96    2.20
  -2  -7  -3   43.33    2.18
   2  -7   3   37.95    2.11
  -2   7  -3   36.79    2.18
   2   7   3   43.68    2.37
  -2   7  -3   37.86    2.31
   3  -7   3    2.69    1.15
  -3  -7  -3    3.50    0.87
   3  -7   3    3.34    0.80
  -3  -7  -3    3.76    0.82
  -3  -7  -3    3.20    1.01
  -3  -7  -3    4.66    1.52
  -3  -7  -3    4.63    0.92
  -3  -7  -3    3.40    0.89
  -3  -7  -3    3.52    0.99
  -3   7  -3    3.72    1.02
  -3   7  -3    2.24    1.07
  -4  -7  -3   34.31    2.26
  -4  -7  -3   40.49    2.29
  -4  -7  -3   43.25    2.24
   4  -7   3   39.55    2.72
  -4  -7  -3   42.86    2.56
  -4  -7  -3   38.88    2.22
  -4   7  -3   42.43    2.60
  -4   7  -3   42.40    2.60
  -4   7  -3   39.79    2.29
  -5  -7  -3    9.27    1.34
   5  -7   3   10.90    1.76
  -5  -7  -3    8.63    1.43
  -5  -7  -3    8.30    1.16
  -5  -7  -3   10.66    1.23
  -5   7  -3   11.90    1.40
  -5   7  -3   10.38    1.53
  -5   7  -3   10.18    1.58
  -6  -7  -3    9.25    1.60
   6  -7   3   13.27    1.80
  -6  -7  -3   10.43    1.49
  -6  -7  -3   11.10    1.32
  -6   7  -3   11.97    1.65
  -6   7  -3   11.28    1.70
  -6   7  -3    8.21    1.33
   7  -7   3    1.54    1.30
  -7  -7  -3    2.57    1.35
  -7  -7  -3    0.54    1.07
  -7   7  -3    1.69    0.95
  -7   7  -3    0.99    1.10
  -7   7  -3    2.55    0.99
  -8  -7  -3    1.11    1.15
   8  -7   3    1.61    1.41
  -8  -7  -3    2.79    1.52
  -8   7  -3    2.71    1.32
  -8   7  -3    1.20    0.99
  -8   7  -3    2.59    1.13
  -9  -7  -3    9.01    1.99
  -9  -7  -3   10.64    1.78
   9  -7   3   10.45    2.08
  -9   7  -3   10.82    1.87
  -9   7  -3   10.12    1.80
 -10  -7  -3   -0.20    1.33
  10  -7   3    1.51    1.55
 -10  -7  -3   -0.37    1.49
 -10   7  -3   -0.24    1.44
 -10   7  -3   -0.64    1.15
 -11  -7  -3    6.22    1.93
  11  -7   3    3.69    1.79
 -11  -7  -3    4.92    1.76
 -11   7  -3    2.62    1.59
 -10  -8   3    1.92    1.67
 -10  -8   3   -0.46    1.38
 -10  -8   3    1.98    1.67
 -10   8   3    1.16    1.46
 -10   8   3    1.18    1.54
  -9  -8   3    0.57    1.42
  -9  -8   3   -0.42    1.40
  -9  -8   3    1.16    1.55
  -9   8   3    2.44    1.54
  -9   8   3   -0.02    1.28
  -8  -8   3   -0.10    1.52
  -8  -8   3    2.72    1.27
  -8  -8   3   -0.66    1.25
  -8   8   3    0.79    1.45
  -8   8   3    0.56    1.25
  -7  -8   3    2.85    1.27
  -7  -8   3    2.98    1.39
  -7  -8   3    5.95    1.64
  -7   8   3    3.01    1.36
  -7   8   3    3.92    1.54
  -6  -8   3    0.83    1.29
  -6  -8   3    3.88    1.31
  -6  -8   3    3.16    1.03
  -6  -8   3    3.21    1.33
  -6   8   3    2.98    1.40
  -6   8   3    3.88    1.31
  -5  -8   3    0.52    1.10
  -5  -8   3    0.77    1.13
  -5  -8   3    0.34    1.01
  -5  -8   3   -1.15    0.90
  -5   8   3    1.58    1.10
  -5   8   3    0.22    1.12
  -4  -8   3    1.52    1.02
  -4  -8   3    0.34    0.95
  -4  -8   3    1.87    1.24
  -4  -8   3   -0.20    0.94
  -4   8   3   -0.32    1.09
  -4   8   3    0.80    0.99
  -3  -8   3    1.79    0.99
  -3  -8   3    2.80    1.10
  -3  -8   3    2.47    1.07
  -3  -8   3    1.30    0.98
  -3   8   3    1.88    1.18
  -3   8   3    3.45    1.21
   3   8  -3    3.21    1.02
  -2  -8   3   24.02    2.09
  -2  -8   3   24.03    2.07
  -2  -8   3   26.57    2.03
  -2   8   3   27.53    2.02
  -2   8   3   24.87    2.17
   2   8  -3   25.99    2.20
  -1  -8   3    8.50    1.50
  -1  -8   3    7.46    1.41
  -1  -8   3    8.65    1.22
  -1   8   3   10.33    1.59
   1   8  -3   10.34    1.54
   1   8  -3    7.50    1.46
  -1   8   3   10.58    1.37
   0  -8  -3   17.37    1.53
   0  -8   3   17.96    1.98
   0  -8  -3   15.75    1.58
   0   8  -3   17.09    1.83
   0   8  -3   14.08    1.62
   0   8   3   15.46    1.56
   0   8   3   17.24    1.81
  -1  -8  -3   14.43    1.48
   1  -8   3   12.38    1.82
  -1  -8  -3    9.29    1.39
  -1  -8  -3   14.80    1.36
   1   8   3   11.19    1.40
  -1   8  -3   11.49    1.62
   1   8   3   12.77    1.64
  -1   8  -3   11.83    1.45
   2  -8   3    3.74    1.37
  -2  -8  -3    4.38    1.03
  -2  -8  -3    4.79    1.09
  -2  -8  -3    5.03    1.21
  -2  -8  -3    3.25    1.17
  -2   8  -3    4.85    1.25
  -2   8  -3    2.94    1.07
   2   8   3    4.25    1.09
   3  -8   3    3.81    1.36
  -3  -8  -3    4.32    0.96
  -3  -8  -3    3.94    1.09
  -3  -8  -3    3.59    1.11
  -3  -8  -3    5.27    1.26
  -3   8  -3    5.21    1.09
  -3   8  -3    4.14    1.24
  -4  -8  -3    0.96    0.90
  -4  -8  -3    1.44    0.95
  -4  -8  -3    3.17    1.09
   4  -8   3    2.36    1.46
  -4  -8  -3    0.14    1.17
  -4   8  -3    1.95    1.23
  -4   8  -3   -0.40    1.00
   5  -8   3   15.04    2.14
  -5  -8  -3   10.30    1.70
  -5  -8  -3    9.98    1.47
  -5   8  -3    8.03    1.57
  -5   8  -3    8.25    1.38
  -6  -8  -3    4.59    1.54
  -6  -8  -3    4.92    1.32
   6  -8   3    4.55    1.71
  -6   8  -3    3.96    1.48
  -6   8  -3    4.24    1.26
  -7  -8  -3    1.38    1.16
  -7  -8  -3    0.41    1.52
   7  -8   3    1.34    1.54
  -7   8  -3    1.98    1.30
   8  -8   3    2.60    1.70
  -8  -8  -3    1.69    1.34
  -8  -8  -3    1.91    1.65
  -8   8  -3    4.26    1.57
  -9  -8  -3    0.71    1.69
   9  -8   3   -0.15    1.65
  -9  -8  -3   -0.45    1.46
  -9   8  -3    0.84    1.46
  -8  -9   3    2.35    1.39
  -8  -9   3    1.32    1.36
  -8  -9   3   -1.63    1.30
  -8   9   3   -1.10    1.52
  -8   9   3    5.10    1.60
  -7  -9   3   -0.99    1.35
  -7  -9   3    1.60    1.43
  -7  -9   3    1.01    1.44
  -7   9   3   -0.81    1.34
  -7   9   3   -1.73    1.18
  -6  -9   3   -0.51    1.27
  -6  -9   3   -0.77    1.20
  -6  -9   3    1.96    1.25
  -6   9   3   -1.91    1.11
  -6   9   3    1.13    1.48
  -5  -9   3    0.41    1.19
  -5  -9   3    2.28    1.25
  -5  -9   3    0.26    1.21
  -5  -9   3    1.05    1.10
  -5   9   3   -0.29    1.01
  -5   9   3    1.14    1.18
  -4  -9   3    3.02    1.30
  -4  -9   3    0.04    1.03
  -4  -9   3   -0.11    1.09
  -4  -9   3   -0.44    1.04
  -4   9   3    0.33    1.27
  -4   9   3    1.03    1.41
  -3  -9   3    1.95    1.23
  -3  -9   3    0.37    1.34
  -3  -9   3    1.35    1.07
  -3  -9   3    2.89    1.30
  -3   9   3    3.38    1.21
  -3   9   3    2.75    1.20
  -2  -9   3    0.19    1.15
  -2  -9   3    0.80    1.05
  -2  -9   3    0.54    1.15
  -2   9   3   -0.27    1.12
   2   9  -3   -0.42    1.01
  -2   9   3   -0.05    1.20
  -1  -9   3    2.55    1.31
  -1  -9   3   -0.98    1.07
  -1   9   3    0.55    0.95
  -1   9   3    2.62    1.32
   1   9  -3    1.87    1.28
   1   9  -3    0.69    1.24
   0  -9   3    2.99    1.42
   0   9  -3    1.65    1.21
   0   9   3    1.76    1.26
   0   9  -3    5.89    1.34
   0   9   3    2.95    1.21
   1  -9   3   -2.31    1.19
  -1  -9  -3    2.16    1.22
  -1  -9  -3    0.84    1.00
   1   9   3    2.74    1.28
  -1   9  -3   -0.20    0.98
  -1   9  -3    1.82    1.28
   2  -9   3    0.06    1.36
  -2  -9  -3    0.02    1.07
  -2  -9  -3    0.26    1.17
  -2   9  -3    0.97    1.09
  -2   9  -3    0.11    1.19
  -3  -9  -3   -0.68    0.99
  -3  -9  -3   -1.66    1.10
   3  -9   3   -1.94    1.28
  -3   9  -3   -1.67    1.02
  -3   9  -3   -0.07    1.22
  -4  -9  -3    0.18    1.33
   4  -9   3    2.77    1.69
  -4   9  -3    3.61    1.47
   5  -9   3   -1.14    1.44
  -5  -9  -3   -0.03    1.36
  -5   9  -3   -0.83    1.29
   6  -9   3    1.36    1.79
  -6  -9  -3    1.99    1.47
  -6  -9  -3   -0.40    1.04
  -6   9  -3    2.09    1.47
   7  -9   3    0.72    1.85
  -7  -9  -3    1.24    1.42
  -7  -9  -3    1.01    1.57
  -7   9  -3   -0.34    1.38
  -8  -9  -3    0.85    1.62
  -8  -9  -3    0.71    1.30
   8  -9   3   -0.91    1.77
  -8   9  -3    1.06    1.52
  -6 -10   3    0.95    1.27
  -6 -10   3   -1.25    1.34
  -6 -10   3   -1.58    1.41
  -6  10   3   -1.50    1.24
  -6  10   3   -3.14    1.39
  -5 -10   3    0.81    1.33
  -5 -10   3   -0.54    1.25
  -5  10   3   -0.88    1.24
  -5  10   3   -0.22    1.20
  -4 -10   3    0.79    1.32
  -4 -10   3   -0.63    1.29
  -4 -10   3    0.05    1.18
  -4  10   3    0.05    1.35
  -4  10   3    0.59    1.47
  -3 -10   3    0.04    1.38
  -3 -10   3    0.76    1.18
  -3 -10   3   -1.31    1.20
  -3  10   3    0.18    1.45
  -3  10   3   -1.06    0.96
  -2 -10   3    0.82    1.50
  -2 -10   3   -0.30    1.28
  -2 -10   3   -0.09    1.10
  -2  10   3    0.56    1.43
  -2  10   3    0.25    1.10
  -1 -10   3    0.50    1.35
   1 -10  -3    2.38    1.38
  -1 -10   3   -0.12    1.33
  -1  10   3   -0.20    1.43
   1  10  -3   -0.63    1.24
   0 -10   3    1.47    1.45
   0 -10  -3    1.08    1.41
   0 -10   3   -0.71    1.34
   0  10  -3    0.18    1.28
  -1 -10  -3   -0.17    1.21
   1 -10   3    0.48    1.50
  -1  10  -3    0.36    1.29
  -2 -10  -3   -1.60    1.06
   2 -10   3    0.51    1.54
  -2  10  -3    1.51    1.35
   3 -10   3    0.65    1.73
  -3  10  -3    4.80    1.58
   4 -10   3    0.76    1.77
  -4  10  -3    3.14    1.60
   5 -10   3   -1.63    1.51
  -5 -10  -3    1.70    1.64
  -5  10  -3    3.79    1.71
 -15   0   4    1.35    1.32
 -15   0   4    1.36    1.47
 -14   0   4    9.51    1.68
 -14   0   4    9.45    2.36
 -14   0   4    7.62    1.71
 -13   0   4    5.58    1.50
 -13   0   4    5.12    1.25
 -13   0   4    2.67    1.28
  12   0  -4    4.13    1.15
 -12   0   4    3.66    1.28
 -12   0   4    4.51    1.19
 -12   0   4    2.23    1.10
 -11   0   4    1.87    1.06
  11   0  -4    3.24    0.98
 -11   0   4    1.68    0.78
 -11   0   4    2.86    0.77
 -11   0   4    2.21    1.00
  10   0  -4   18.11    1.40
  10   0  -4   19.29    1.64
 -10   0   4   16.90    1.54
  10   0  -4   17.83    1.29
 -10   0   4   17.55    1.38
 -10   0   4   16.79    1.36
 -10   0   4   17.06    1.68
  -9   0   4    0.56    0.74
   9   0  -4    1.44    0.73
   9   0  -4    0.96    0.55
  -9   0   4    1.47    0.77
  -9   0   4    1.00    0.55
   9   0  -4    0.79    0.72
   9   0  -4    0.04    0.53
  -9   0   4    1.38    0.63
   8   0  -4  221.62    8.21
   8   0  -4  227.91    8.00
  -8   0   4  237.46    8.13
   8   0  -4  227.03    8.06
  -8   0   4  237.45    8.06
   8   0  -4  224.60    8.14
  -8   0   4  233.86    8.29
  -8   0   4  218.71    8.02
   7   0  -4   55.35    2.45
   7   0  -4   52.29    2.29
  -7   0   4   51.48    2.30
  -7   0   4   63.08    2.44
  -7   0   4   53.08    2.32
  -7   0   4   55.58    2.51
   7   0  -4   56.31    2.49
   7   0  -4   52.42    2.31
  -6   0   4   12.13    0.86
   6   0  -4   11.18    0.83
  -6   0   4   10.86    0.85
  -6   0   4   12.59    0.94
  -6   0   4   13.10    0.94
   6   0  -4   11.63    0.85
   6   0  -4   13.12    0.94
   6   0  -4   11.79    0.96
   5   0  -4  240.22    8.21
  -5   0   4  231.93    8.16
  -5   0   4  249.12    8.28
   5   0  -4  229.36    8.23
  -5   0   4  245.71    8.15
   5   0  -4  239.84    8.12
  -5   0   4  235.58    8.18
   5   0  -4  236.98    8.17
  -4   0   4    0.50    0.27
   4   0  -4    0.78    0.34
  -4   0   4    0.77    0.31
   4   0  -4    0.72    0.32
  -4   0   4    0.18    0.26
   4   0  -4    0.60    0.26
  -4   0   4    1.26    0.37
  -4   0   4    0.47    0.35
   1   0  -4  171.21    5.94
  -1   0   4  179.61    6.04
   1   0  -4  177.82    6.03
  -1   0   4  171.62    6.05
  -1   0   4  178.13    5.95
   1   0  -4  180.60    6.06
  -1   0   4  178.94    5.95
   1   0  -4  185.27    5.95
   0   0  -4    5.50    0.45
   0   0   4    5.17    0.44
   0   0  -4    5.37    0.39
   0   0   4    5.42    0.40
   0   0  -4    5.15    0.32
   0   0   4    5.85    0.38
   0   0   4    5.53    0.33
   0   0  -4    5.78    0.38
   0   0   4    5.27    0.32
   1   0   4  648.98   22.32
  -1   0  -4  635.19   22.22
   2   0   4  319.94   10.62
  -2   0  -4  315.83   10.47
  -2   0  -4  311.78   10.48
   2   0   4  313.45   10.63
   2   0   4  323.92   10.49
  -3   0  -4   12.42    0.70
   3   0   4   13.80    0.81
   3   0   4   13.65    0.64
   3   0   4   12.49    0.70
   3   0   4   13.60    0.63
  -3   0  -4   11.75    0.81
  -3   0  -4   14.25    0.84
   3   0   4   13.83    0.83
   4   0   4    5.82    0.43
   4   0   4    6.85    0.57
  -4   0  -4    5.27    0.64
   4   0   4    6.08    0.65
  -4   0  -4    8.43    0.78
  -4   0  -4    7.29    0.63
   4   0   4    6.99    0.45
   4   0   4    5.73    0.68
   5   0   4   46.60    1.72
   5   0   4   47.24    2.04
   5   0   4   45.57    1.72
  -5   0  -4   48.97    2.12
   5   0   4   44.53    1.97
  -5   0  -4   47.87    2.07
  -5   0  -4   44.85    1.96
   5   0   4   44.98    2.07
  -6   0  -4  395.94   13.63
   6   0   4  410.53   13.30
  -6   0  -4  386.91   13.67
   6   0   4  405.08   13.69
  -6   0  -4  415.33   13.73
   6   0   4  394.81   13.75
   6   0   4  407.56   13.29
  -6   0  -4  413.34   13.79
   6   0   4  396.88   13.62
  -7   0  -4   56.88    2.70
   7   0   4   67.30    2.37
   7   0   4   67.22    2.79
   7   0   4   64.67    2.35
  -7   0  -4   67.60    2.88
  -7   0  -4   65.38    2.81
   7   0   4   61.40    2.83
  -7   0  -4   63.50    2.90
   8   0   4   30.81    1.32
  -8   0  -4   35.45    2.02
   8   0   4   31.03    1.34
   8   0   4   29.13    1.77
  -8   0  -4   35.39    1.90
   8   0   4   32.29    1.83
  -8   0  -4   32.54    1.81
  -8   0  -4   33.16    1.84
  -9   0  -4   47.41    2.38
   9   0   4   46.24    2.43
  -9   0  -4   51.27    2.53
  -9   0  -4   48.72    2.47
  -9   0  -4   46.99    2.60
   9   0   4   48.99    2.03
 -10   0  -4   14.07    1.67
 -10   0  -4   16.73    1.59
  10   0   4   12.53    1.38
 -10   0  -4   14.77    1.59
 -10   0  -4   14.22    1.33
 -11   0  -4   39.09    2.42
 -11   0  -4   36.57    2.58
 -11   0  -4   41.78    2.53
 -12   0  -4    3.91    1.40
 -12   0  -4    3.41    1.20
 -12   0  -4    3.58    1.13
 -13   0  -4   12.77    1.92
 -13   0  -4   17.51    2.12
 -13   0  -4   15.58    1.94
 -14   0  -4    5.51    1.54
 -14   0  -4    5.93    1.75
 -15  -1   4   -0.17    1.43
 -15  -1   4    2.85    1.44
 -15  -1   4    2.68    1.55
 -15   1   4    3.36    1.64
 -15   1   4    2.28    1.35
 -14  -1   4    6.97    1.70
 -14  -1   4    6.37    1.54
 -14  -1   4    8.71    1.75
 -14   1   4    7.43    1.52
 -14   1   4   10.35    1.85
 -13  -1   4    4.26    1.34
 -13  -1   4    3.16    1.12
 -13  -1   4    1.74    1.02
 -13   1   4    4.74    1.24
 -13   1   4    1.10    1.23
 -12  -1   4    3.06    1.20
 -12  -1   4    2.89    1.18
 -12  -1   4    1.69    1.19
 -12   1   4    2.61    0.93
 -12   1   4    0.95    1.11
  12   1  -4    1.08    1.14
 -12   1   4    2.86    1.11
 -12   1   4    2.60    0.94
  11  -1  -4    1.55    0.78
 -11  -1   4    1.18    0.73
 -11  -1   4    2.28    1.03
 -11  -1   4    1.62    0.82
 -11  -1   4    2.29    1.02
  11  -1  -4    1.91    0.81
 -11   1   4    2.04    0.83
 -11   1   4    0.99    0.83
  11   1  -4    0.22    0.89
 -11   1   4    1.64    0.91
  10  -1  -4    0.81    0.75
 -10  -1   4    0.54    0.81
  10  -1  -4    0.95    0.68
 -10  -1   4    1.84    0.65
 -10  -1   4    1.25    0.68
  10  -1  -4    1.35    0.62
 -10  -1   4    1.86    0.90
 -10   1   4   -0.04    0.64
  10   1  -4    1.52    0.88
  10   1  -4    1.09    0.74
 -10   1   4    0.73    0.70
  10   1  -4    1.10    0.60
 -10   1   4    0.20    0.71
 -10   1   4   -0.14    0.46
   9  -1  -4   22.02    1.43
  -9  -1   4   25.20    1.56
   9  -1  -4   22.96    1.43
  -9  -1   4   19.70    1.43
   9  -1  -4   24.36    1.53
   9  -1  -4   23.75    1.62
  -9  -1   4   24.34    1.42
  -9  -1   4   20.59    1.63
   9   1  -4   21.82    1.33
  -9   1   4   22.07    1.55
   9   1  -4   23.71    1.68
   9   1  -4   22.34    1.62
  -9   1   4   19.85    1.62
  -9   1   4   23.28    1.38
  -9   1   4   26.60    1.64
   9   1  -4   20.44    1.45
  -8  -1   4    1.26    0.52
  -8  -1   4    0.60    0.65
   8  -1  -4    0.76    0.50
  -8  -1   4    1.48    0.73
   8  -1  -4    1.99    0.62
   8  -1  -4    1.13    0.53
   8  -1  -4    2.21    0.68
  -8  -1   4    1.14    0.58
   8   1  -4    0.80    0.51
  -8   1   4    0.30    0.64
   8   1  -4    1.50    0.50
   8   1  -4    0.57    0.65
  -8   1   4    0.69    0.55
  -8   1   4    0.76    0.59
  -8   1   4    0.59    0.48
   8   1  -4    1.69    0.51
   7  -1  -4   66.61    2.97
  -7  -1   4   70.24    2.82
  -7  -1   4   75.63    3.08
  -7  -1   4   68.15    2.91
   7  -1  -4   74.31    2.86
  -7  -1   4   72.37    2.97
   7  -1  -4   69.15    2.79
   7  -1  -4   71.22    2.89
   7   1  -4   72.37    3.03
  -7   1   4   70.24    3.04
  -7   1   4   72.24    2.80
   7   1  -4   71.40    2.79
   7   1  -4   72.99    3.05
   7   1  -4   69.87    2.91
  -7   1   4   70.32    2.93
  -7   1   4   63.96    2.79
  -6  -1   4  156.40    5.67
  -6  -1   4  161.28    5.59
   6  -1  -4  152.59    5.70
   6  -1  -4  160.14    5.57
  -6  -1   4  166.27    5.79
  -6  -1   4  152.32    5.65
   6  -1  -4  156.75    5.65
  -6  -1   4  156.55    5.68
   6  -1  -4  155.62    5.52
  -6   1   4  157.61    5.74
   6   1  -4  149.99    5.62
  -6   1   4  166.63    5.72
   6   1  -4  154.85    5.73
  -6   1   4  148.99    5.52
  -6   1   4  160.32    5.55
   6   1  -4  158.79    5.58
   6   1  -4  162.81    5.78
  -5  -1   4   19.94    1.09
  -5  -1   4   17.46    1.08
  -5  -1   4   16.32    1.05
   5  -1  -4   17.88    1.06
  -5  -1   4   20.71    1.05
  -5  -1   4   18.05    1.07
   5  -1  -4   17.20    1.06
   5  -1  -4   16.57    0.91
   5  -1  -4   19.41    1.02
  -5   1   4   19.83    0.98
  -5   1   4   19.50    0.97
   5   1  -4   18.62    1.01
   5   1  -4   19.06    1.16
  -5   1   4   19.68    1.12
   5   1  -4   18.24    1.11
  -5   1   4   18.54    1.12
  -4  -1   4  124.06    4.50
   4  -1  -4  125.72    4.48
  -4  -1   4  121.27    4.42
   4  -1  -4  124.44    4.27
   4  -1  -4  121.66    4.44
   4  -1  -4  126.74    4.37
  -4  -1   4  122.24    4.42
  -4  -1   4  118.80    4.42
  -4  -1   4  120.36    4.47
  -4   1   4  126.32    4.37
   4   1  -4  126.72    4.52
  -4   1   4  124.73    4.28
  -4   1   4  128.79    4.48
   4   1  -4  120.52    4.41
  -4   1   4  127.50    4.50
   4   1  -4  129.89    4.51
  -3  -1   4  154.71    5.34
   3  -1  -4  153.01    5.33
   3  -1  -4  152.29    5.23
  -3  -1   4  153.76    5.30
  -3  -1   4  155.57    5.28
   3  -1  -4  144.17    5.24
  -3   1   4  150.36    5.09
   3   1  -4  155.30    5.36
   3   1  -4  152.17    5.28
  -3   1   4  151.36    5.27
  -3   1   4  155.78    5.35
  -3   1   4  155.68    5.09
   3   1  -4  144.55    5.29
   3   1  -4  152.47    5.29
  -3   1   4  150.11    5.22
   1  -1  -4  241.90    8.13
  -1  -1   4  241.25    8.26
  -1  -1   4  250.70    8.28
   1  -1  -4  245.36    8.28
  -1  -1   4  247.39    8.31
  -1  -1   4  255.58    8.31
  -1   1   4  251.35    8.29
   1   1  -4  249.59    8.31
  -1   1   4  246.35    8.28
   1   1  -4  234.30    8.29
   1   1  -4  248.21    8.26
   0  -1  -4  160.20    5.43
   0  -1   4  156.37    5.39
   0  -1  -4  156.03    5.15
   0  -1  -4  157.31    5.27
   0  -1   4  160.15    5.42
   0  -1  -4  149.90    5.34
   0  -1   4  161.48    5.42
   0  -1   4  153.68    5.37
   0   1  -4  154.97    5.37
   0   1   4  158.89    5.27
   0   1   4  162.08    5.37
   0   1  -4  160.01    5.41
   0   1  -4  163.37    5.40
   0   1   4  154.49    5.15
   0   1  -4  158.91    5.41
   0   1   4  156.01    5.43
  -1  -1  -4  571.02   20.12
  -1   1  -4  587.76   20.33
  -2  -1  -4  516.04   18.30
  -2  -1  -4  518.11   18.35
  -2   1  -4  511.13   18.53
  -3  -1  -4  638.75   22.18
   3  -1   4  627.39   22.46
  -3   1  -4  599.92   22.28
   4  -1   4  134.18    5.01
  -4  -1  -4  145.14    5.09
  -4  -1  -4  139.83    4.84
   4  -1   4  144.57    4.88
   4  -1   4  136.49    4.97
   4  -1   4  140.65    4.86
   4  -1   4  126.95    4.89
  -4  -1  -4  148.17    5.05
   4   1   4  138.88    4.84
  -4   1  -4  135.21    4.96
   4   1   4  137.13    5.01
   4   1   4  134.59    5.04
  -4   1  -4  147.17    4.95
   5  -1   4  153.90    5.61
   5  -1   4  164.72    5.56
  -5  -1  -4  156.49    5.58
   5  -1   4  158.98    5.53
  -5  -1  -4  163.22    5.83
  -5  -1  -4  150.86    5.73
   5  -1   4  158.18    5.75
   5  -1   4  158.41    5.71
  -5   1  -4  170.00    5.74
   5   1   4  150.17    5.73
  -5   1  -4  167.34    5.79
   5   1   4  152.35    5.56
   5   1   4  160.26    5.78
  -5   1  -4  160.31    5.65
  -6  -1  -4   20.67    1.23
   6  -1   4   22.38    1.15
   6  -1   4   24.82    1.39
  -6  -1  -4   22.82    1.46
  -6  -1  -4   23.69    1.43
   6  -1   4   22.65    1.24
  -6  -1  -4   25.39    1.50
   6  -1   4   23.28    1.20
   6  -1   4   21.56    1.39
   6   1   4   23.72    1.29
   6   1   4   21.33    1.33
  -6   1  -4   23.79    1.39
  -6   1  -4   23.00    1.32
  -6   1  -4   21.16    1.42
   7  -1   4   38.50    1.67
  -7  -1  -4   35.17    1.91
  -7  -1  -4   36.63    1.84
   7  -1   4   37.01    1.63
  -7  -1  -4   33.85    1.98
   7  -1   4   35.51    1.92
   7  -1   4   31.87    1.82
  -7  -1  -4   37.41    1.99
  -7   1  -4   33.87    1.76
  -7   1  -4   36.44    1.97
  -7   1  -4   36.06    1.77
  -7   1  -4   33.52    1.86
   7   1   4   33.39    1.90
   8  -1   4   73.41    3.24
  -8  -1  -4   70.88    3.25
  -8  -1  -4   78.67    3.39
   8  -1   4   68.93    3.25
  -8  -1  -4   85.63    3.48
   8  -1   4   76.26    2.90
  -8  -1  -4   76.46    3.18
   8  -1   4   76.53    2.94
  -8   1  -4   75.57    3.28
   8   1   4   70.55    3.12
   8   1   4   73.31    3.29
  -8   1  -4   78.01    3.17
  -8   1  -4   66.80    3.03
  -8   1  -4   73.26    3.26
   9  -1   4    0.18    0.50
   9  -1   4    0.21    0.74
  -9  -1  -4    0.36    0.73
  -9  -1  -4    0.82    0.79
  -9  -1  -4    0.84    0.68
  -9  -1  -4   -0.27    0.82
  -9   1  -4    0.84    0.56
  -9   1  -4    0.55    0.66
  -9   1  -4    0.60    0.65
  -9   1  -4    0.88    0.77
   9   1   4    0.48    0.64
 -10  -1  -4   33.49    2.05
 -10  -1  -4   31.08    2.27
 -10  -1  -4   32.75    2.27
 -10   1  -4   36.07    2.29
 -10   1  -4   27.95    2.04
 -10   1  -4   32.09    2.00
  10   1   4   30.89    2.06
 -11  -1  -4    0.27    1.10
 -11  -1  -4   -0.62    0.86
 -11  -1  -4    1.01    0.95
 -11   1  -4    0.98    0.96
 -11   1  -4   -1.42    0.89
 -11   1  -4   -0.74    0.75
 -12  -1  -4   15.64    1.88
 -12  -1  -4   18.47    1.95
 -12  -1  -4   20.84    1.87
 -12   1  -4   17.49    1.89
 -12   1  -4   15.67    1.88
 -13  -1  -4    2.34    1.41
 -13  -1  -4    1.82    1.21
 -13  -1  -4    1.05    1.29
 -13   1  -4    0.58    1.24
 -13   1  -4    0.47    1.18
 -14  -1  -4    0.79    1.38
 -14  -1  -4    1.70    1.45
 -14  -1  -4    1.48    1.48
 -14   1  -4   -0.28    1.35
 -14   1  -4    1.45    1.47
 -15  -2   4   -0.39    1.49
 -15  -2   4    0.26    1.23
 -15  -2   4   -3.13    1.31
 -15   2   4   -0.04    1.42
 -14  -2   4    0.26    1.37
 -14  -2   4    1.75    1.15
 -14  -2   4    1.79    1.48
 -14   2   4   -0.38    0.99
 -14   2   4    0.74    1.08
 -13  -2   4    6.49    1.56
 -13  -2   4    4.60    1.42
 -13  -2   4    9.47    1.74
 -13   2   4    8.41    1.72
 -13   2   4    5.24    1.32
 -12  -2   4    1.96    1.20
 -12  -2   4    1.21    1.10
 -12  -2   4    3.22    1.18
 -12   2   4    4.04    1.14
 -12   2   4    2.58    1.07
 -12   2   4    5.80    1.22
  12   2  -4    3.21    1.23
 -11  -2   4   19.59    1.89
 -11  -2   4   13.72    1.69
 -11   2   4   16.16    1.63
 -11   2   4   16.08    1.39
 -11   2   4   18.64    1.54
  11   2  -4   16.94    1.81
 -11   2   4   15.82    1.80
 -10  -2   4    0.62    0.61
  10  -2  -4    1.41    0.70
 -10  -2   4    1.02    0.81
 -10  -2   4    2.05    0.98
  10  -2  -4    2.16    0.71
  10  -2  -4    0.00    0.63
 -10  -2   4    2.75    1.03
 -10   2   4    0.53    0.79
  10   2  -4    1.38    0.97
 -10   2   4    1.63    0.93
 -10   2   4    3.29    1.03
   9  -2  -4    5.67    0.94
  -9  -2   4    6.25    1.00
   9  -2  -4    7.38    0.88
  -9  -2   4    8.17    0.90
   9  -2  -4    7.22    1.08
  -9  -2   4    7.38    1.06
  -9  -2   4    6.77    1.11
  -9  -2   4    8.09    1.16
   9  -2  -4    6.58    0.85
  -9   2   4    8.27    1.26
   9   2  -4    6.77    0.84
   9   2  -4    7.92    1.09
  -9   2   4    8.80    0.99
  -9   2   4    6.15    1.04
   9   2  -4    7.74    1.24
   9   2  -4   10.20    1.21
  -9   2   4    6.45    0.77
  -8  -2   4   55.17    2.58
  -8  -2   4   53.02    2.31
  -8  -2   4   55.19    2.56
   8  -2  -4   52.63    2.57
   8  -2  -4   56.80    2.55
   8  -2  -4   53.42    2.27
  -8  -2   4   51.59    2.50
  -8  -2   4   51.26    2.55
   8  -2  -4   53.45    2.33
  -8   2   4   57.56    2.68
  -8   2   4   54.39    2.35
  -8   2   4   52.33    2.21
   8   2  -4   53.36    2.31
   8   2  -4   55.40    2.70
  -8   2   4   52.11    2.53
   8   2  -4   52.89    2.59
  -7  -2   4   83.96    3.42
  -7  -2   4   81.68    3.44
   7  -2  -4   77.30    3.36
  -7  -2   4   80.18    3.18
   7  -2  -4   84.90    3.11
   7  -2  -4   80.78    3.35
  -7  -2   4   84.48    3.41
  -7  -2   4   77.87    3.36
   7  -2  -4   80.12    3.13
  -7   2   4   76.99    3.37
  -7   2   4   87.35    3.19
   7   2  -4   82.66    3.44
  -7   2   4   84.39    3.43
  -7   2   4   77.63    3.06
   7   2  -4   85.66    3.54
   7   2  -4   84.91    3.19
  -6  -2   4   10.21    1.03
   6  -2  -4   11.13    0.75
  -6  -2   4   11.03    0.87
  -6  -2   4   10.88    0.99
  -6  -2   4   10.92    1.05
   6  -2  -4   11.18    0.75
   6  -2  -4   11.36    1.06
  -6  -2   4   10.93    0.96
   6  -2  -4   12.17    1.11
   6   2  -4   11.12    0.90
   6   2  -4    8.00    1.02
   6   2  -4   11.30    0.88
  -6   2   4   11.19    1.05
  -6   2   4   10.12    0.89
  -6   2   4   10.33    0.76
  -6   2   4   11.05    0.75
   5  -2  -4  167.91    5.71
  -5  -2   4  166.64    5.97
   5  -2  -4  155.16    5.66
  -5  -2   4  171.14    6.03
  -5  -2   4  172.13    5.99
  -5  -2   4  158.50    5.96
   5  -2  -4  169.70    5.96
  -5  -2   4  169.90    5.87
   5  -2  -4  169.88    6.00
  -5   2   4  164.93    5.71
  -5   2   4  168.26    6.03
   5   2  -4  164.54    5.86
  -5   2   4  162.13    5.96
   5   2  -4  165.34    5.99
  -5   2   4  166.88    5.68
   5   2  -4  172.72    6.08
   4  -2  -4  149.04    5.32
   4  -2  -4  154.52    5.39
  -4  -2   4  147.30    5.29
  -4  -2   4  144.52    5.33
  -4  -2   4  148.32    5.38
   4  -2  -4  144.15    5.03
  -4  -2   4  148.02    5.34
  -4  -2   4  157.44    5.41
   4  -2  -4  152.46    5.14
  -4   2   4  144.59    5.40
   4   2  -4  153.84    5.45
   4   2  -4  149.06    5.29
  -4   2   4  155.23    5.34
  -4   2   4  144.65    5.12
  -4   2   4  154.55    5.05
   4   2  -4  147.65    5.37
  -3  -2   4  145.70    5.02
   3  -2  -4  136.55    4.67
   3  -2  -4  133.30    4.93
   3  -2  -4  139.82    5.06
  -3  -2   4  139.71    5.04
  -3  -2   4  144.39    5.02
  -3  -2   4  142.46    5.05
   3  -2  -4  145.88    4.86
  -3   2   4  142.36    4.97
   3   2  -4  142.40    5.05
   3   2  -4  144.32    5.09
   3   2  -4  143.78    5.01
  -3   2   4  140.94    4.67
  -3   2   4  138.94    4.84
  -3   2   4  145.55    5.10
   3   2  -4  137.32    5.03
  -2  -2   4   12.16    0.77
  -2  -2   4   12.25    0.80
  -2  -2   4   12.88    0.80
   2  -2  -4   12.35    0.68
  -2  -2   4   12.47    0.75
   2  -2  -4   11.34    0.66
   2  -2  -4   11.32    0.77
  -2  -2   4   11.03    0.73
  -2   2   4   11.45    0.66
   2   2  -4   12.06    0.78
   2   2  -4   12.66    0.77
  -2   2   4   12.04    0.67
   2   2  -4   11.86    0.74
  -2   2   4   12.32    0.77
  -1  -2   4  196.65    6.94
   1  -2  -4  202.41    6.64
  -1  -2   4  210.17    6.98
  -1  -2   4  206.89    6.98
   1  -2  -4  208.79    6.90
   1  -2  -4  201.66    6.95
   1  -2  -4  201.51    6.77
   1  -2  -4  200.43    6.64
  -1  -2   4  203.40    6.99
  -1  -2   4  195.38    6.94
   1   2  -4  197.43    6.98
  -1   2   4  202.29    6.89
  -1   2   4  198.86    6.78
   1   2  -4  209.82    6.96
   1   2  -4  200.61    6.97
  -1   2   4  201.64    6.96
   1   2  -4  212.58    6.97
   0  -2  -4  296.13   10.45
   0  -2   4  300.77   10.51
   0  -2   4  324.66   10.57
   0  -2  -4  325.22   10.53
   0  -2   4  302.79   10.47
   0  -2  -4  314.21   10.31
   0  -2  -4  312.29   10.27
   0  -2   4  312.87   10.53
   0   2   4  322.38   10.49
   0   2  -4  321.40   10.54
   0   2   4  304.97   10.50
   0   2  -4  311.46   10.47
   0   2   4  317.09   10.27
   0   2  -4  326.63   10.53
   0   2  -4  303.33   10.55
  -1  -2  -4  277.43    9.20
   1  -2   4  259.23    9.40
  -1  -2  -4  277.24    9.38
  -1  -2  -4  291.95    9.56
   1  -2   4  291.15    9.53
   1  -2   4  266.56    9.48
   1  -2   4  289.51    9.56
   1  -2   4  274.14    9.52
  -1  -2  -4  291.17    9.38
  -1  -2  -4  277.29    9.21
  -1   2  -4  290.94    9.42
  -1   2  -4  289.72    9.51
   1   2   4  283.67    9.54
  -1   2  -4  272.96    9.52
   1   2   4  277.55    9.36
   1   2   4  289.90    9.40
  -1   2  -4  279.18    9.51
  -2  -2  -4   56.65    2.09
   2  -2   4   50.58    2.11
   2  -2   4   52.57    2.15
   2  -2   4   50.87    2.00
  -2  -2  -4   49.34    1.91
  -2  -2  -4   53.74    1.86
  -2  -2  -4   52.14    2.19
   2  -2   4   50.64    2.12
   2  -2   4   53.56    2.12
   2   2   4   54.35    1.86
  -2   2  -4   52.68    2.12
   2   2   4   51.64    2.16
   2   2   4   52.55    1.93
  -2   2  -4   54.33    2.01
  -2   2  -4   53.58    2.14
   2   2   4   49.92    2.03
   3  -2   4   29.94    1.47
  -3  -2  -4   32.52    1.23
   3  -2   4   28.75    1.44
  -3  -2  -4   30.29    1.44
   3  -2   4   30.22    1.31
  -3  -2  -4   29.04    1.13
   3  -2   4   26.26    1.42
   3  -2   4   29.43    1.45
  -3  -2  -4   33.42    1.58
  -3   2  -4   30.40    1.48
   3   2   4   28.95    1.50
  -3   2  -4   32.24    1.48
  -3   2  -4   32.92    1.32
   3   2   4   29.41    1.41
   3   2   4   31.09    1.23
   3   2   4   30.45    1.15
   4  -2   4   65.24    2.55
   4  -2   4   66.50    2.77
  -4  -2  -4   69.04    2.54
   4  -2   4   70.47    2.73
  -4  -2  -4   70.37    2.79
  -4  -2  -4   66.29    2.86
   4  -2   4   68.19    2.75
   4  -2   4   68.69    2.73
  -4   2  -4   72.68    2.79
  -4   2  -4   68.75    2.57
   4   2   4   65.62    2.52
   4   2   4   69.68    2.75
  -4   2  -4   70.32    2.79
   4   2   4   64.00    2.79
   5  -2   4   58.16    2.46
   5  -2   4   57.78    2.36
   5  -2   4   55.85    2.22
   5  -2   4   57.88    2.38
   5  -2   4   55.21    2.44
  -5  -2  -4   59.04    2.26
  -5  -2  -4   55.95    2.52
  -5  -2  -4   52.76    2.52
  -5  -2  -4   52.51    2.40
   5   2   4   55.17    2.22
  -5   2  -4   55.36    2.22
   5   2   4   53.55    2.48
   5   2   4   55.78    2.42
  -5   2  -4   56.25    2.46
  -5   2  -4   54.83    2.31
  -5   2  -4   52.46    2.41
  -6  -2  -4   74.87    3.20
   6  -2   4   72.99    3.11
   6  -2   4   70.84    2.93
   6  -2   4   77.78    3.03
  -6  -2  -4   69.25    3.13
  -6  -2  -4   73.20    2.90
   6  -2   4   75.33    2.85
  -6  -2  -4   68.62    3.15
   6  -2   4   73.22    3.10
   6   2   4   72.92    3.07
  -6   2  -4   76.05    2.95
  -6   2  -4   75.25    2.88
   6   2   4   70.87    2.89
  -6   2  -4   78.42    3.17
  -6   2  -4   72.88    3.10
   7  -2   4    9.47    0.96
  -7  -2  -4    8.19    1.11
  -7  -2  -4    8.97    1.08
   7  -2   4   10.06    1.15
  -7  -2  -4   10.16    1.19
   7  -2   4   12.42    1.12
  -7  -2  -4   10.12    0.96
   7  -2   4    9.38    1.08
  -7   2  -4    8.90    0.80
  -7   2  -4   10.16    1.07
  -7   2  -4    9.01    1.10
  -7   2  -4   10.59    1.02
   7   2   4    9.37    0.96
  -7   2  -4   10.00    0.89
   7   2   4    9.19    1.09
   8  -2   4  107.86    4.13
  -8  -2  -4  106.73    4.42
   8  -2   4  109.99    4.35
   8  -2   4  100.41    4.28
  -8  -2  -4  108.57    4.15
  -8  -2  -4  107.79    4.41
   8  -2   4  106.64    4.06
  -8  -2  -4  100.62    4.42
   8   2   4  100.05    4.29
  -8   2  -4  105.02    4.31
  -8   2  -4  108.81    4.05
  -8   2  -4  102.77    3.96
  -8   2  -4  101.33    4.02
  -8   2  -4  103.79    4.33
   8   2   4   99.81    4.10
  -9  -2  -4   54.61    2.70
  -9  -2  -4   61.33    3.04
  -9  -2  -4   52.52    2.88
   9  -2   4   62.47    2.62
  -9   2  -4   55.00    2.55
  -9   2  -4   55.79    2.84
   9   2   4   50.71    2.57
  -9   2  -4   53.30    2.82
  10  -2   4    0.42    0.68
 -10  -2  -4   -0.33    0.97
 -10  -2  -4    0.35    0.99
 -10  -2  -4    0.08    0.73
 -10   2  -4    0.67    0.86
 -10   2  -4   -0.22    0.67
 -10   2  -4   -0.90    0.88
 -11  -2  -4   24.11    1.99
 -11  -2  -4   22.79    1.95
 -11  -2  -4   25.25    2.17
 -11   2  -4   21.72    2.10
 -11   2  -4   22.16    2.10
 -12  -2  -4    0.21    1.19
 -12  -2  -4    2.31    1.32
 -12  -2  -4   -0.67    0.97
 -12   2  -4    2.45    1.22
 -12   2  -4    2.09    1.29
 -13  -2  -4    5.07    1.50
 -13  -2  -4    6.67    1.75
 -13  -2  -4    9.28    1.75
 -13   2  -4    5.04    1.53
 -13   2  -4   10.70    1.77
 -14  -2  -4    4.21    1.64
 -14  -2  -4    4.75    1.54
 -14   2  -4    5.83    1.71
 -14   2  -4    6.69    1.76
 -15  -3   4    1.60    1.22
 -15  -3   4    1.14    1.63
 -15  -3   4   -0.89    1.33
 -15   3   4   -1.28    1.44
 -14  -3   4    0.29    1.34
 -14  -3   4    1.26    1.28
 -14  -3   4    0.73    1.44
 -14   3   4    1.24    1.46
 -13  -3   4    0.67    1.30
 -13  -3   4   -0.44    1.01
 -13  -3   4    2.24    1.35
 -13   3   4    0.55    1.06
 -13   3   4    0.75    1.02
 -13   3   4    0.44    1.22
 -12  -3   4    1.32    1.15
 -12  -3   4   -0.08    0.97
 -12  -3   4   -0.50    1.13
 -12   3   4   -0.61    0.85
 -12   3   4    0.30    1.11
 -12   3   4    0.70    1.00
  12   3  -4   -0.10    1.18
 -11  -3   4   16.64    1.85
 -11  -3   4   19.09    1.93
  11   3  -4   15.17    1.90
 -11   3   4   16.54    1.73
 -11   3   4   17.19    1.47
 -11   3   4   16.46    1.91
 -10  -3   4    0.24    0.87
 -10  -3   4    0.69    0.60
  10  -3  -4    1.14    0.85
 -10  -3   4    0.36    0.68
  10   3  -4    0.02    0.99
 -10   3   4    0.48    0.96
 -10   3   4    0.68    0.84
 -10   3   4    0.15    0.77
   9  -3  -4   13.22    1.40
  -9  -3   4   14.00    1.11
   9  -3  -4   12.55    1.07
  -9  -3   4   11.53    1.41
  -9  -3   4   17.29    1.63
   9  -3  -4   14.80    0.98
  -9   3   4   11.90    1.48
   9   3  -4   13.23    1.42
   9   3  -4   12.07    1.07
  -9   3   4   11.31    1.38
   9   3  -4   16.82    1.79
  -9   3   4   12.37    1.15
   8  -3  -4    5.52    0.93
   8  -3  -4    3.77    0.55
  -8  -3   4    4.42    0.70
   8  -3  -4    5.29    0.93
  -8  -3   4    1.22    0.74
   8  -3  -4    4.21    0.68
  -8  -3   4    3.38    0.88
  -8  -3   4    3.34    0.80
  -8  -3   4    3.81    0.78
   8   3  -4    3.86    0.76
  -8   3   4    3.46    0.88
   8   3  -4    3.68    0.72
   8   3  -4    3.62    0.90
  -8   3   4    4.09    0.52
  -8   3   4    4.21    0.71
  -8   3   4    4.27    0.98
   7  -3  -4   25.59    1.15
   7  -3  -4   22.98    1.24
  -7  -3   4   25.05    1.59
  -7  -3   4   25.71    1.40
  -7  -3   4   21.34    1.46
   7  -3  -4   20.20    1.49
  -7  -3   4   22.96    1.59
   7  -3  -4   24.97    1.57
  -7  -3   4   24.60    1.50
  -7   3   4   24.54    1.62
   7   3  -4   23.60    1.56
  -7   3   4   21.97    1.57
  -7   3   4   24.04    1.12
  -7   3   4   24.41    1.28
   7   3  -4   23.92    1.36
   7   3  -4   26.07    1.74
  -6  -3   4    5.15    0.78
  -6  -3   4    5.97    0.80
  -6  -3   4    7.36    0.95
   6  -3  -4    5.11    0.57
   6  -3  -4    5.63    0.50
   6  -3  -4    6.49    0.85
   6  -3  -4    5.85    0.89
  -6  -3   4    5.36    0.78
  -6  -3   4    7.59    0.82
  -6   3   4    6.61    0.96
   6   3  -4    5.76    0.87
  -6   3   4    6.04    0.60
  -6   3   4    5.72    0.50
   6   3  -4    5.72    0.73
   6   3  -4    5.45    0.84
  -6   3   4    5.06    0.77
  -5  -3   4    7.86    0.89
  -5  -3   4    6.90    0.90
  -5  -3   4    6.44    0.74
   5  -3  -4    7.08    0.83
   5  -3  -4    6.28    0.52
  -5  -3   4    7.02    0.80
   5  -3  -4    6.56    0.49
   5  -3  -4    7.38    0.89
  -5  -3   4    7.85    0.93
  -5   3   4    6.30    0.53
  -5   3   4    7.53    0.96
  -5   3   4    8.34    0.93
  -5   3   4    6.53    0.49
   5   3  -4    8.14    0.79
   5   3  -4    7.39    0.83
   5   3  -4    7.58    1.00
  -4  -3   4  301.22   10.64
  -4  -3   4  314.84   10.60
   4  -3  -4  309.35   10.70
   4  -3  -4  319.19   10.31
  -4  -3   4  311.68   10.68
   4  -3  -4  299.80   10.23
  -4  -3   4  307.52   10.64
   4  -3  -4  301.36   10.58
  -4  -3   4  306.05   10.68
   4   3  -4  315.75   10.75
  -4   3   4  310.95   10.23
  -4   3   4  309.93   10.30
   4   3  -4  296.02   10.57
   4   3  -4  320.51   10.72
   4   3  -4  316.89   10.69
  -4   3   4  325.88   10.78
  -3  -3   4    2.58    0.47
  -3  -3   4    2.27    0.52
  -3  -3   4    2.46    0.53
   3  -3  -4    2.30    0.21
   3  -3  -4    2.28    0.36
  -3  -3   4    0.91    0.50
  -3  -3   4    2.47    0.54
   3  -3  -4    1.60    0.49
   3  -3  -4    2.09    0.45
  -3   3   4    1.87    0.45
   3   3  -4    2.37    0.57
   3   3  -4    1.96    0.57
   3   3  -4    1.56    0.47
  -3   3   4    1.91    0.59
  -3   3   4    2.12    0.21
  -3   3   4    2.49    0.35
   2  -3  -4   96.98    3.71
   2  -3  -4  103.05    3.51
  -2  -3   4   96.50    3.64
   2  -3  -4   96.36    3.25
   2  -3  -4   94.47    3.25
   2  -3  -4   91.13    3.52
  -2  -3   4  103.14    3.72
  -2  -3   4   97.49    3.69
  -2  -3   4   96.15    3.71
  -2  -3   4   95.97    3.65
   2   3  -4  102.18    3.72
  -2   3   4   96.24    3.71
   2   3  -4  103.61    3.73
  -2   3   4   96.80    3.48
  -2   3   4   98.60    3.56
   2   3  -4  100.14    3.70
   1  -3  -4   11.08    0.51
   1  -3  -4   11.20    0.51
   1  -3  -4   10.92    0.74
  -1  -3   4   10.15    0.78
   1  -3  -4    9.51    0.77
  -1  -3   4   10.26    0.76
   1  -3  -4   10.10    0.64
  -1  -3   4   12.30    0.78
  -1  -3   4    9.86    0.77
   1   3  -4   10.17    0.82
   1   3  -4   10.46    0.85
  -1   3   4   10.61    0.67
   1   3  -4   11.27    0.83
  -1   3   4   11.31    0.74
   1   3  -4   10.44    0.76
  -1   3   4   13.26    0.88
   0  -3   4   94.28    3.51
   0  -3  -4   91.39    3.21
   0  -3   4   94.45    3.47
   0  -3   4   85.15    3.36
   0  -3  -4   94.81    3.45
   0  -3  -4   86.58    3.20
   0  -3   4   88.89    3.52
   0  -3  -4   93.83    3.44
   0  -3  -4   85.59    3.22
   0  -3   4   97.06    3.55
   0   3  -4   96.24    3.39
   0   3  -4   96.35    3.48
   0   3   4   92.17    3.42
   0   3  -4   92.89    3.51
   0   3   4   95.25    3.45
   0   3   4   92.99    3.25
  -1  -3  -4   80.22    2.93
   1  -3   4   79.54    3.17
   1  -3   4   80.61    3.06
  -1  -3  -4   88.62    3.25
   1  -3   4   82.55    3.24
  -1  -3  -4   87.19    3.04
  -1  -3  -4   82.26    2.94
   1  -3   4   81.87    3.23
   1  -3   4   83.36    3.29
  -1  -3  -4   85.14    3.11
   1   3   4   83.24    3.20
   1   3   4   85.62    3.02
   1   3   4   87.14    3.13
  -1   3  -4   83.76    3.23
  -1   3  -4   84.45    3.18
  -1   3  -4   83.68    3.06
   2  -3   4  246.06    8.49
   2  -3   4  245.30    8.43
  -2  -3  -4  221.08    8.46
  -2  -3  -4  247.29    8.16
  -2  -3  -4  250.81    8.34
  -2  -3  -4  234.88    8.24
   2  -3   4  247.83    8.50
  -2  -3  -4  250.01    8.17
   2  -3   4  234.77    8.22
  -2   3  -4  253.28    8.51
  -2   3  -4  251.86    8.44
  -2   3  -4  247.21    8.22
   2   3   4  237.72    8.46
   2   3   4  253.42    8.27
   2   3   4  242.05    8.31
  -3  -3  -4   90.22    3.21
   3  -3   4   96.35    3.60
  -3  -3  -4   81.58    3.17
  -3  -3  -4   86.66    3.54
   3  -3   4   90.97    3.51
   3  -3   4   88.39    3.22
   3  -3   4   88.10    3.53
  -3  -3  -4   87.82    3.55
  -3  -3  -4   87.10    3.20
  -3  -3  -4   94.87    3.45
   3  -3   4   86.97    3.45
   3   3   4   90.04    3.53
  -3   3  -4   91.62    3.47
   3   3   4   89.51    3.20
  -3   3  -4   91.42    3.21
  -3   3  -4   91.63    3.54
   3   3   4   96.23    3.42
   4  -3   4   89.23    3.64
  -4  -3  -4   93.59    3.27
  -4  -3  -4   92.38    3.26
   4  -3   4   91.41    3.35
   4  -3   4   98.19    3.71
  -4  -3  -4   97.07    3.84
  -4  -3  -4   93.24    3.65
  -4  -3  -4   95.99    3.42
  -4  -3  -4   93.17    3.79
   4  -3   4   99.06    3.76
   4  -3   4   92.94    3.72
  -4   3  -4   92.14    3.67
   4   3   4   94.72    3.63
   4   3   4   94.23    3.42
  -4   3  -4   97.44    3.36
  -4   3  -4   92.38    3.64
  -4   3  -4   91.50    3.72
  -5  -3  -4   53.28    2.45
   5  -3   4   49.44    2.37
  -5  -3  -4   56.40    2.20
   5  -3   4   51.55    2.06
   5  -3   4   50.68    2.45
   5  -3   4   55.22    2.47
  -5  -3  -4   52.94    1.83
  -5  -3  -4   57.17    2.62
   5  -3   4   55.22    2.41
  -5  -3  -4   52.21    1.82
  -5  -3  -4   54.59    2.55
   5   3   4   54.35    2.19
  -5   3  -4   51.65    2.48
   5   3   4   54.42    2.40
  -5   3  -4   53.82    2.07
  -5   3  -4   52.91    2.39
  -5   3  -4   54.36    2.37
  -6  -3  -4    7.31    0.98
   6  -3   4    7.77    0.99
  -6  -3  -4    7.01    1.07
   6  -3   4    6.53    0.95
  -6  -3  -4    5.59    0.90
  -6  -3  -4    8.33    0.83
   6  -3   4    5.49    0.90
   6  -3   4    7.45    0.63
  -6   3  -4    4.95    0.92
   6   3   4    6.71    0.75
   6   3   4    6.17    0.90
  -6   3  -4    5.87    0.93
  -6   3  -4    6.18    0.62
  -6   3  -4    5.76    0.90
  -7  -3  -4   13.90    1.41
   7  -3   4   13.50    1.30
  -7  -3  -4   12.52    1.42
  -7  -3  -4   13.66    1.20
   7  -3   4   14.59    1.21
   7  -3   4   14.60    1.40
  -7  -3  -4   10.78    0.99
   7   3   4   12.19    1.24
  -7   3  -4   11.44    0.84
  -7   3  -4   12.63    1.25
  -7   3  -4   10.23    1.17
  -7   3  -4   14.34    1.34
   7   3   4   12.19    1.09
  -7   3  -4   11.64    0.88
  -8  -3  -4  111.11    4.27
  -8  -3  -4  111.32    4.60
  -8  -3  -4  104.86    4.60
   8  -3   4  108.51    4.46
   8  -3   4  104.51    4.79
   8  -3   4  108.64    4.33
  -8   3  -4  101.49    4.50
  -8   3  -4  108.03    4.34
   8   3   4  108.82    4.26
  -8   3  -4  106.96    4.00
  -8   3  -4  113.74    4.48
   9  -3   4    2.49    0.94
  -9  -3  -4    3.27    1.10
  -9  -3  -4    2.16    0.79
  -9  -3  -4    2.69    1.10
  -9   3  -4    1.81    0.97
  -9   3  -4    2.59    0.86
  -9   3  -4    2.11    0.97
 -10  -3  -4    2.42    0.95
  10  -3   4   -0.79    0.79
 -10  -3  -4    0.30    0.83
 -10  -3  -4    0.50    1.02
 -10   3  -4    1.78    1.03
 -10   3  -4    0.34    0.91
 -10   3  -4    0.99    0.78
 -11  -3  -4    3.41    1.35
 -11  -3  -4    0.64    1.00
 -11  -3  -4    2.86    1.28
 -11   3  -4    5.62    1.37
 -11   3  -4    1.47    1.01
 -12  -3  -4    6.83    1.57
 -12  -3  -4    5.67    1.55
 -12   3  -4    5.82    1.53
 -12   3  -4    3.74    1.33
 -13  -3  -4   -0.69    1.40
 -13  -3  -4    1.00    1.44
 -13   3  -4    2.38    1.45
 -13   3  -4    0.77    1.42
 -14  -3  -4    1.88    1.57
 -14  -3  -4    0.22    1.62
 -14   3  -4    0.50    1.37
 -14   3  -4   -0.77    1.33
 -14  -4   4   -1.52    1.41
 -14  -4   4    0.27    1.47
 -14  -4   4    1.25    1.41
 -14   4   4    2.42    1.54
 -13  -4   4    3.11    1.40
 -13  -4   4    3.49    1.52
 -13  -4   4    3.48    1.48
 -13   4   4    3.22    1.27
 -13   4   4    1.85    1.13
 -12  -4   4   13.41    1.91
 -12  -4   4   10.61    1.80
 -12  -4   4   10.54    1.73
 -12   4   4   13.60    1.90
 -12   4   4   14.44    1.81
  12   4  -4   11.31    1.96
 -11  -4   4   -0.53    0.96
 -11  -4   4    4.25    1.32
 -11   4   4   -0.42    0.81
 -11   4   4    0.65    1.00
  11   4  -4    1.26    1.26
 -11   4   4    0.18    0.74
 -10  -4   4    7.12    1.40
 -10  -4   4    5.46    1.18
 -10   4   4    8.12    1.41
  10   4  -4    7.37    1.48
 -10   4   4    7.69    1.03
 -10   4   4    6.38    1.32
  -9  -4   4    0.89    0.71
  -9  -4   4    1.68    0.65
  -9  -4   4    0.97    0.88
   9   4  -4    1.30    1.01
  -9   4   4    1.30    0.74
  -9   4   4    0.76    0.82
  -9   4   4    1.35    0.65
  -8  -4   4   26.79    1.90
  -8  -4   4   29.91    2.00
   8  -4  -4   33.68    1.81
  -8  -4   4   27.58    1.61
   8  -4  -4   25.12    1.85
   8  -4  -4   30.55    1.92
  -8   4   4   30.97    2.03
  -8   4   4   31.35    2.04
  -8   4   4   28.45    1.52
   8   4  -4   32.34    2.24
   8   4  -4   28.52    1.63
   8   4  -4   28.20    1.87
   7  -4  -4    1.79    0.50
  -7  -4   4    1.31    0.72
  -7  -4   4    2.79    0.66
   7  -4  -4    0.76    0.71
  -7  -4   4    1.96    0.77
  -7  -4   4    2.09    0.80
   7  -4  -4    1.35    0.72
  -7  -4   4    2.89    0.86
  -7   4   4    2.02    0.82
   7   4  -4    2.28    0.94
   7   4  -4    2.80    0.80
   7   4  -4    1.23    0.58
  -7   4   4    2.72    0.86
  -7   4   4    2.01    0.53
  -7   4   4    2.52    0.25
  -6  -4   4    2.10    0.70
   6  -4  -4    2.51    0.45
   6  -4  -4    2.15    0.70
   6  -4  -4    2.76    0.27
  -6  -4   4    1.56    0.73
  -6  -4   4    1.86    0.61
   6  -4  -4    2.55    0.68
  -6  -4   4    3.94    0.78
  -6  -4   4    3.13    0.78
   6   4  -4    1.42    0.54
  -6   4   4    2.91    0.50
  -6   4   4    3.07    0.74
  -6   4   4    3.28    0.80
   6   4  -4    2.28    0.91
   6   4  -4    1.09    0.63
  -6   4   4    1.95    0.24
   5  -4  -4   16.27    0.72
   5  -4  -4   14.70    1.24
  -5  -4   4   14.34    1.12
  -5  -4   4   17.49    1.17
  -5  -4   4   16.51    1.31
  -5  -4   4   19.04    1.24
  -5  -4   4   14.71    1.22
  -5  -4   4   13.89    1.11
   5  -4  -4   15.96    0.83
   5  -4  -4   14.88    1.17
   5   4  -4   15.27    1.21
  -5   4   4   15.90    1.24
  -5   4   4   16.85    0.86
   5   4  -4   16.00    1.38
  -5   4   4   17.65    1.39
  -5   4   4   15.37    0.72
   5   4  -4   15.07    1.12
  -4  -4   4   10.48    1.06
  -4  -4   4   10.38    1.04
  -4  -4   4    8.78    0.99
   4  -4  -4   10.12    0.57
  -4  -4   4    7.87    0.95
  -4  -4   4   10.69    1.07
  -4  -4   4   10.24    1.00
   4  -4  -4   11.17    1.12
   4  -4  -4    8.49    0.58
   4  -4  -4    8.71    0.91
  -4   4   4    8.66    0.94
   4   4  -4    8.41    1.07
   4   4  -4   10.75    1.14
  -4   4   4    9.21    0.58
  -4   4   4   11.14    1.15
   4   4  -4    9.06    0.93
  -4   4   4    9.72    0.58
  -3  -4   4   24.93    1.44
  -3  -4   4   27.80    1.50
  -3  -4   4   26.09    1.47
  -3  -4   4   26.69    1.46
  -3  -4   4   24.31    1.49
   3  -4  -4   26.02    1.38
  -3  -4   4   25.22    1.43
   3  -4  -4   24.08    1.49
   3  -4  -4   25.39    1.02
   3  -4  -4   25.79    1.16
   3   4  -4   26.45    1.53
  -3   4   4   27.03    1.42
  -3   4   4   25.70    1.03
   3   4  -4   24.19    1.42
  -3   4   4   26.02    1.15
  -3   4   4   26.14    1.57
   3   4  -4   27.20    1.56
  -2  -4   4    1.69    0.53
   2  -4  -4    1.64    0.39
  -2  -4   4    2.06    0.47
  -2  -4   4    3.33    0.64
   2  -4  -4    2.36    0.53
  -2  -4   4    2.74    0.64
   2  -4  -4    1.77    0.44
   2  -4  -4    1.51    0.26
  -2  -4   4    1.62    0.49
  -2  -4   4    1.71    0.61
   2   4  -4    1.71    0.55
  -2   4   4    1.06    0.57
   2   4  -4    1.23    0.56
  -2   4   4    1.64    0.47
  -2   4   4    2.48    0.41
   1  -4  -4    0.50    0.44
   1  -4  -4    0.50    0.37
   1  -4  -4    0.73    0.26
  -1  -4   4    1.21    0.46
  -1  -4   4    0.10    0.41
  -1  -4   4    0.14    0.39
   1  -4  -4    0.83    0.25
  -1  -4   4    0.96    0.48
  -1  -4   4    1.11    0.43
   1  -4  -4    0.17    0.33
  -1   4   4    0.33    0.35
  -1   4   4    0.01    0.48
   1   4  -4    0.16    0.48
  -1   4   4    0.88    0.36
   1   4  -4    0.17    0.38
   1   4  -4    0.62    0.51
   0  -4   4   42.94    2.04
   0  -4   4   44.02    1.90
   0  -4  -4   47.66    1.78
   0  -4   4   45.16    2.07
   0  -4  -4   41.67    1.73
   0  -4   4   42.51    1.97
   0  -4  -4   47.01    1.99
   0  -4   4   47.66    2.18
   0  -4  -4   41.97    1.79
   0  -4  -4   41.60    1.96
   0   4   4   44.99    1.93
   0   4  -4   42.92    1.90
   0   4  -4   42.51    2.03
   0   4  -4   44.99    2.04
   0   4   4   47.76    1.87
   1  -4   4   93.93    3.82
  -1  -4  -4   95.07    3.73
   1  -4   4   98.63    3.81
  -1  -4  -4   97.41    3.53
  -1  -4  -4   91.53    3.47
  -1  -4  -4   91.49    3.63
   1  -4   4   94.59    3.54
   1  -4   4   96.82    3.88
   1  -4   4   97.38    3.71
  -1  -4  -4  106.77    3.79
  -1  -4  -4   95.25    3.52
   1   4   4   96.79    3.72
   1   4   4   99.31    3.71
  -1   4  -4   99.82    3.75
   1   4   4   98.94    3.53
  -1   4  -4   98.92    3.83
  -1   4  -4   96.17    3.54
  -2  -4  -4   33.32    1.76
  -2  -4  -4   32.27    1.55
  -2  -4  -4   34.87    1.47
  -2  -4  -4   33.68    1.55
   2  -4   4   35.68    1.70
   2  -4   4   34.20    1.73
   2  -4   4   34.41    1.47
  -2  -4  -4   31.58    1.44
   2  -4   4   37.93    1.90
  -2  -4  -4   34.16    1.76
   2  -4   4   34.36    1.79
  -2  -4  -4   33.32    1.56
   2   4   4   33.47    1.59
  -2   4  -4   34.79    1.70
  -2   4  -4   32.05    1.76
  -2   4  -4   32.70    1.44
  -3  -4  -4    8.92    0.72
   3  -4   4    9.71    0.67
  -3  -4  -4    9.90    0.75
  -3  -4  -4   11.16    1.00
   3  -4   4   10.41    1.13
   3  -4   4   11.67    0.97
  -3  -4  -4    9.78    0.73
   3  -4   4   12.85    1.07
   3  -4   4    9.20    1.12
  -3  -4  -4    9.47    1.00
  -3  -4  -4    8.00    0.98
   3   4   4   10.44    0.86
  -3   4  -4    9.86    1.04
  -3   4  -4   10.88    0.97
  -3   4  -4    9.49    0.65
   3   4   4   10.72    0.81
  -4  -4  -4   44.12    1.87
  -4  -4  -4   42.32    2.25
  -4  -4  -4   43.63    2.08
   4  -4   4   42.81    2.19
  -4  -4  -4   42.87    1.79
  -4  -4  -4   43.25    1.81
  -4  -4  -4   45.85    1.87
   4  -4   4   43.21    2.17
   4  -4   4   45.60    2.22
   4  -4   4   40.73    2.05
  -4  -4  -4   43.20    2.23
   4  -4   4   44.63    1.71
  -4   4  -4   46.93    2.26
  -4   4  -4   42.41    1.68
   4   4   4   44.92    2.05
   4   4   4   43.53    1.79
  -4   4  -4   46.15    2.13
  -4   4  -4   41.13    2.16
   5  -4   4    0.15    0.26
  -5  -4  -4   -0.05    0.42
   5  -4   4   -0.56    0.55
   5  -4   4    0.20    0.56
   5  -4   4   -0.01    0.51
  -5  -4  -4    0.04    0.29
  -5  -4  -4    0.14    0.28
  -5  -4  -4   -0.33    0.42
  -5  -4  -4   -0.33    0.47
  -5  -4  -4    0.03    0.43
  -5  -4  -4    0.18    0.56
   5  -4   4   -0.08    0.65
  -5   4  -4    0.36    0.25
  -5   4  -4   -0.17    0.62
   5   4   4    0.13    0.41
  -5   4  -4   -0.89    0.56
  -5   4  -4   -0.20    0.58
   5   4   4    0.03    0.51
  -6  -4  -4   22.36    0.92
   6  -4   4   22.11    1.51
   6  -4   4   23.97    1.72
  -6  -4  -4   21.25    1.67
   6  -4   4   22.91    1.55
  -6  -4  -4   23.14    0.91
  -6  -4  -4   23.14    1.36
  -6  -4  -4   21.90    1.75
  -6  -4  -4   22.08    1.60
   6  -4   4   20.20    1.52
  -6   4  -4   22.11    1.67
   6   4   4   20.23    1.30
  -6   4  -4   21.80    1.00
  -6   4  -4   18.53    1.51
  -6   4  -4   24.73    1.59
   6   4   4   20.56    1.50
  -7  -4  -4   41.19    2.41
  -7  -4  -4   45.79    2.11
  -7  -4  -4   42.71    2.37
   7  -4   4   41.96    2.31
   7  -4   4   38.49    2.21
  -7   4  -4   43.04    1.68
  -7   4  -4   42.21    2.34
  -7   4  -4   43.72    2.35
   7   4   4   43.11    2.30
   7   4   4   41.59    2.05
  -7   4  -4   42.00    2.25
   8  -4   4   18.27    1.65
  -8  -4  -4   12.65    1.55
  -8  -4  -4   13.96    1.31
   8  -4   4   11.93    1.44
  -8  -4  -4   15.25    1.77
  -8   4  -4   14.48    1.62
  -8   4  -4   15.90    1.54
  -8   4  -4   18.87    1.53
  -9  -4  -4   -1.07    1.01
   9  -4   4    1.99    1.09
  -9  -4  -4   -0.25    0.72
  -9  -4  -4   -0.76    0.93
  -9   4  -4    0.16    0.86
  -9   4  -4    0.63    0.79
  -9   4  -4    0.02    0.84
 -10  -4  -4    1.90    1.16
 -10  -4  -4    1.20    0.92
 -10  -4  -4    1.37    1.23
  10  -4   4    0.69    1.05
 -10   4  -4    0.14    1.05
 -10   4  -4    0.59    0.92
 -10   4  -4    0.18    0.98
 -11  -4  -4    1.93    1.38
 -11  -4  -4    1.48    1.42
 -11   4  -4    2.61    1.30
 -11   4  -4    3.50    1.33
 -12  -4  -4    0.40    1.47
 -12  -4  -4   -2.76    1.12
 -12   4  -4   -3.17    1.10
 -12   4  -4    1.66    1.20
 -13  -4  -4    1.11    1.54
 -13  -4  -4   -0.63    1.38
 -13   4  -4   -0.33    1.19
 -13   4  -4    1.26    1.49
 -14  -5   4   -1.35    1.41
 -14  -5   4    0.16    1.46
 -14  -5   4   -1.63    1.48
 -14   5   4    1.63    1.62
 -13  -5   4    4.39    1.64
 -13  -5   4    3.08    1.64
 -13  -5   4    3.57    1.50
 -13   5   4    2.68    1.56
 -13   5   4    2.89    1.28
 -12  -5   4    3.52    1.28
 -12  -5   4    1.80    1.34
 -12  -5   4   -0.16    1.32
 -12   5   4    1.56    1.42
 -12   5   4    2.24    1.27
 -11  -5   4   -0.16    1.25
 -11  -5   4   -0.95    1.14
 -11  -5   4   -0.22    1.11
 -11   5   4   -0.18    1.18
 -11   5   4    3.29    1.28
  11   5  -4    0.72    1.41
 -10  -5   4   -0.78    0.96
 -10  -5   4   -0.09    1.02
  10   5  -4   -0.07    1.15
 -10   5   4    1.00    1.08
 -10   5   4   -1.18    0.98
  -9  -5   4    2.50    1.01
  -9  -5   4   -0.08    0.94
  -9  -5   4    2.54    0.90
  -9   5   4    0.61    1.02
   9   5  -4    0.85    1.20
  -9   5   4    2.03    0.95
  -8  -5   4    0.95    0.70
  -8  -5   4    1.27    0.71
  -8  -5   4    2.28    0.97
  -8   5   4    0.86    0.56
  -8   5   4    0.85    0.91
  -8   5   4    2.36    1.07
   8   5  -4    1.55    1.08
  -7  -5   4    2.30    0.80
   7  -5  -4    1.44    0.76
  -7  -5   4    1.38    0.89
  -7  -5   4    3.06    0.97
  -7  -5   4    2.41    0.70
  -7  -5   4    2.74    0.77
   7   5  -4    2.31    1.08
  -7   5   4    2.60    0.59
  -7   5   4    3.72    1.04
   7   5  -4    3.04    0.89
  -7   5   4    0.99    0.92
  -6  -5   4   -0.01    0.66
   6  -5  -4    0.27    0.70
  -6  -5   4    0.38    0.68
  -6  -5   4    0.34    0.67
   6  -5  -4    0.12    0.65
  -6  -5   4   -0.38    0.55
   6  -5  -4   -0.44    0.37
  -6  -5   4    0.23    0.62
  -6  -5   4    0.54    0.59
  -6  -5   4    0.52    0.72
  -6   5   4   -0.66    0.70
  -6   5   4   -0.02    0.42
   6   5  -4   -0.62    0.82
  -6   5   4   -0.02    0.82
   5  -5  -4    8.38    0.42
  -5  -5   4    8.94    1.13
  -5  -5   4    8.29    1.13
   5  -5  -4    8.48    1.06
  -5  -5   4    7.56    1.05
  -5  -5   4    8.14    1.04
  -5  -5   4    9.29    1.11
  -5  -5   4   10.51    1.10
   5  -5  -4    9.33    0.68
  -5  -5   4    9.29    1.14
   5  -5  -4    9.06    0.42
   5  -5  -4    9.22    1.12
   5   5  -4   11.99    1.27
  -5   5   4    8.50    1.14
  -5   5   4    8.41    1.12
  -5   5   4    7.76    0.68
  -4  -5   4   -0.08    0.42
  -4  -5   4   -0.55    0.61
  -4  -5   4    0.72    0.67
  -4  -5   4    0.17    0.56
   4  -5  -4    0.25    0.28
  -4  -5   4   -0.49    0.51
  -4  -5   4   -0.07    0.48
   4  -5  -4    0.18    0.54
  -4  -5   4    0.46    0.60
   4  -5  -4    0.19    0.28
   4  -5  -4    0.01    0.28
   4  -5  -4    0.35    0.48
  -4   5   4    0.16    0.31
  -4   5   4   -1.06    0.60
  -4   5   4   -0.45    0.54
   4   5  -4   -0.51    0.65
   4   5  -4   -0.74    0.65
  -3  -5   4    9.45    1.05
   3  -5  -4    8.74    0.97
   3  -5  -4    9.82    1.14
   3  -5  -4    9.43    0.62
  -3  -5   4    9.75    1.07
  -3  -5   4    9.93    1.07
  -3  -5   4   11.45    1.16
   3  -5  -4    8.96    0.70
  -3  -5   4    9.26    1.02
  -3  -5   4   10.90    1.14
   3  -5  -4   10.56    0.75
  -3   5   4   10.15    0.66
  -3   5   4    8.24    1.02
  -3   5   4    8.76    1.14
   3   5  -4   10.44    1.11
   3   5  -4    9.50    1.14
  -2  -5   4    3.78    0.84
   2  -5  -4    4.87    0.72
  -2  -5   4    3.11    0.69
  -2  -5   4    4.38    0.78
   2  -5  -4    4.28    0.59
   2  -5  -4    4.76    0.49
  -2  -5   4    3.94    0.73
   2  -5  -4    3.86    0.44
  -2  -5   4    4.20    0.83
   2  -5  -4    5.95    0.66
   2  -5  -4    4.07    0.82
  -2  -5   4    3.97    0.82
   2   5  -4    4.71    0.81
  -2   5   4    3.06    0.67
  -2   5   4    3.63    0.84
   2   5  -4    5.19    0.82
   1  -5  -4    6.53    0.90
   1  -5  -4    6.77    0.77
  -1  -5   4    7.71    1.00
   1  -5  -4    6.54    0.74
   1  -5  -4    6.30    0.56
  -1  -5   4    6.00    0.77
  -1  -5   4    4.47    0.77
   1  -5  -4    6.34    0.60
   1  -5  -4    6.09    0.75
  -1  -5   4    6.43    0.91
  -1  -5   4    5.74    0.87
   1   5  -4    5.05    0.78
   1   5  -4    7.07    0.95
  -1   5   4    6.63    0.87
   1   5  -4    9.11    1.01
  -1   5   4    5.81    0.74
   0  -5  -4    7.39    0.70
   0  -5  -4    8.03    0.69
   0  -5   4    7.17    0.78
   0  -5   4    7.17    1.05
   0  -5  -4    8.41    0.87
   0  -5   4    6.46    0.90
   0  -5  -4    8.14    0.91
   0  -5   4    9.18    1.04
   0  -5  -4    7.44    0.76
   0  -5   4    6.34    0.83
   0  -5  -4    9.19    0.98
   0   5   4    7.75    0.99
   0   5  -4    8.24    1.04
   0   5  -4    8.39    0.99
   0   5  -4    7.03    0.81
   0   5   4    8.32    0.84
  -1  -5  -4    0.55    0.53
   1  -5   4    0.89    0.58
  -1  -5  -4    0.37    0.41
   1  -5   4   -0.11    0.53
   1  -5   4   -0.02    0.57
   1  -5   4    0.26    0.37
  -1  -5  -4    0.12    0.56
  -1  -5  -4   -0.04    0.49
  -1  -5  -4    0.26    0.43
   1  -5   4    0.22    0.46
  -1  -5  -4    0.60    0.40
  -1   5  -4    0.33    0.39
  -1   5  -4    0.29    0.58
  -1   5  -4    0.96    0.66
   1   5   4   -0.56    0.53
   1   5   4    1.00    0.47
  -2  -5  -4    7.59    0.80
  -2  -5  -4    9.00    1.04
  -2  -5  -4    9.91    1.00
   2  -5   4    8.33    0.72
  -2  -5  -4    9.78    1.09
   2  -5   4   10.28    1.13
  -2  -5  -4    8.97    0.89
  -2  -5  -4    9.23    0.78
   2  -5   4    7.67    1.02
  -2  -5  -4   10.25    0.88
   2  -5   4    9.47    1.22
   2  -5   4    9.45    1.00
  -2   5  -4    8.90    0.75
  -2   5  -4    9.35    1.05
  -2   5  -4    9.53    1.15
   2   5   4    9.43    1.01
  -3  -5  -4    8.16    0.79
   3  -5   4    7.86    0.65
  -3  -5  -4    7.94    0.92
   3  -5   4    7.89    1.04
   3  -5   4    8.98    1.02
  -3  -5  -4    8.25    0.86
   3  -5   4    8.96    1.13
  -3  -5  -4    8.91    0.84
  -3  -5  -4   10.83    1.12
  -3  -5  -4    7.88    0.93
  -3  -5  -4    9.37    1.13
   3  -5   4   11.17    1.35
  -3   5  -4    8.38    1.01
  -3   5  -4    7.80    0.64
   3   5   4    7.14    0.85
  -3   5  -4    8.87    1.12
  -4  -5  -4    0.75    0.49
  -4  -5  -4    0.93    0.51
   4  -5   4    0.52    0.63
  -4  -5  -4    0.65    0.73
   4  -5   4    2.14    0.66
  -4  -5  -4    1.26    0.69
  -4  -5  -4    0.12    0.59
   4  -5   4    1.06    0.32
   4  -5   4    2.04    0.80
   4  -5   4    1.53    0.80
  -4  -5  -4    1.29    0.51
  -4  -5  -4    1.71    0.55
  -4  -5  -4    0.47    0.61
  -4   5  -4    0.60    0.28
  -4   5  -4    0.71    0.73
  -4   5  -4    1.18    0.75
  -4   5  -4    0.34    0.64
  -5  -5  -4    1.62    0.51
  -5  -5  -4    2.64    0.92
  -5  -5  -4    1.22    0.66
  -5  -5  -4    2.15    0.82
   5  -5   4    0.86    0.85
  -5  -5  -4    1.13    0.59
   5  -5   4    1.58    0.72
  -5  -5  -4    1.68    0.74
  -5  -5  -4    1.28    0.53
   5  -5   4    2.90    0.90
   5  -5   4    1.73    0.82
  -5  -5  -4    1.20    0.54
  -5   5  -4    3.21    0.82
  -5   5  -4    0.31    0.75
   5   5   4    0.58    0.70
  -5   5  -4    2.01    0.71
  -5   5  -4    1.46    0.23
  -6  -5  -4   57.89    2.76
  -6  -5  -4   53.53    2.45
   6  -5   4   47.30    2.57
  -6  -5  -4   57.91    2.92
  -6  -5  -4   52.01    2.62
   6  -5   4   58.62    2.98
   6  -5   4   57.24    2.82
   6   5   4   54.74    2.66
  -6   5  -4   54.46    2.77
  -6   5  -4   57.59    2.69
  -6   5  -4   53.54    2.79
   7  -5   4    3.67    0.89
  -7  -5  -4    4.78    1.11
  -7  -5  -4    5.67    0.93
  -7  -5  -4    5.70    1.23
   7  -5   4    4.37    1.26
  -7   5  -4    5.76    1.07
  -7   5  -4    5.59    1.19
  -7   5  -4    3.96    1.00
  -8  -5  -4    2.15    1.24
  -8  -5  -4    3.14    1.08
  -8  -5  -4    2.21    0.80
   8  -5   4    0.75    1.00
  -8   5  -4    1.43    0.89
  -8   5  -4    1.36    0.91
  -8   5  -4    1.68    1.12
  -9  -5  -4    1.40    1.27
  -9  -5  -4    2.61    1.22
   9  -5   4    1.33    1.03
  -9   5  -4    1.96    0.99
  -9   5  -4    0.95    0.97
  -9   5  -4    0.53    1.08
 -10  -5  -4    0.35    1.27
 -10  -5  -4   -0.26    1.15
  10  -5   4    1.27    1.14
 -10   5  -4    1.03    1.03
 -10   5  -4   -0.36    1.13
 -10   5  -4    0.71    1.03
 -11  -5  -4   -0.65    1.19
  11  -5   4    0.57    1.33
 -11  -5  -4    0.85    1.61
 -11   5  -4   -1.21    1.24
 -11   5  -4    0.20    1.10
 -12  -5  -4    1.95    1.65
 -12  -5  -4    0.56    1.52
 -12   5  -4    0.62    1.51
 -12   5  -4    1.48    1.24
 -13   5  -4    0.86    1.64
 -13  -6   4    2.18    1.57
 -13  -6   4    2.78    1.73
 -13  -6   4   -3.58    1.36
 -13   6   4   -2.89    1.32
 -13   6   4    0.41    1.32
 -12  -6   4   -0.27    1.37
 -12  -6   4    1.68    1.60
 -12  -6   4    0.89    1.23
 -12   6   4    0.38    1.36
 -12   6   4   -1.51    1.27
 -11  -6   4    1.91    1.40
 -11  -6   4    0.43    1.24
 -11  -6   4    1.15    1.44
 -11   6   4    0.34    1.23
 -11   6   4    1.26    1.32
 -10  -6   4   -0.93    1.17
 -10  -6   4    0.56    1.08
 -10  -6   4    0.99    1.24
 -10   6   4    0.32    1.10
  10   6  -4    0.04    1.32
 -10   6   4   -0.99    1.09
  -9  -6   4   -0.98    1.04
  -9  -6   4   -0.90    0.95
  -9   6   4   -1.33    0.95
   9   6  -4    0.59    1.31
  -9   6   4   -0.19    1.03
  -8  -6   4    0.01    0.76
  -8  -6   4    0.30    0.91
  -8  -6   4   -0.76    0.94
  -8   6   4    1.78    1.09
   8   6  -4   -1.01    0.95
  -8   6   4    1.36    1.18
  -7  -6   4   18.03    1.81
  -7  -6   4   16.81    1.83
  -7  -6   4   20.96    1.56
   7   6  -4   26.29    2.18
  -7   6   4   23.89    1.96
  -7   6   4   22.52    2.00
  -6  -6   4    6.52    1.00
  -6  -6   4    5.89    1.15
  -6  -6   4    6.81    1.06
  -6  -6   4    5.42    1.13
  -6   6   4    7.03    1.21
  -6   6   4    7.52    1.31
   6   6  -4    5.14    1.24
  -6   6   4    6.14    1.02
  -5  -6   4    1.52    0.71
   5  -6  -4    2.79    0.84
  -5  -6   4    2.64    0.92
  -5  -6   4    2.62    0.79
  -5  -6   4    2.82    0.86
  -5  -6   4    1.78    0.80
  -5  -6   4    2.75    0.85
  -5   6   4    2.66    0.51
  -5   6   4    0.96    0.81
  -5   6   4    1.38    0.98
   5   6  -4    1.83    1.04
   4  -6  -4    1.27    0.37
  -4  -6   4    2.73    0.94
  -4  -6   4    0.49    0.76
   4  -6  -4    1.42    0.91
  -4  -6   4    1.45    0.63
  -4  -6   4    1.53    0.71
  -4  -6   4    1.62    0.83
   4  -6  -4    2.25    0.78
  -4  -6   4    0.61    0.72
  -4  -6   4    1.21    0.75
   4   6  -4    1.27    0.90
   4   6  -4    0.17    0.75
  -4   6   4    1.76    0.81
  -4   6   4    1.60    0.45
  -4   6   4    2.33    0.95
  -3  -6   4    5.50    0.94
   3  -6  -4    3.88    0.58
  -3  -6   4    3.73    0.90
   3  -6  -4    3.36    0.89
   3  -6  -4    3.57    0.56
  -3  -6   4    3.89    0.86
  -3  -6   4    3.38    0.93
  -3  -6   4    4.30    0.92
   3  -6  -4    4.31    0.54
  -3  -6   4    3.36    0.83
   3  -6  -4    4.09    0.85
  -3   6   4    3.36    0.84
   3   6  -4    3.51    0.94
  -3   6   4    3.67    0.54
  -3   6   4    5.53    1.11
   3   6  -4    4.01    0.93
   2  -6  -4   11.28    1.29
  -2  -6   4   14.31    1.42
  -2  -6   4   13.39    1.41
  -2  -6   4   13.33    1.41
  -2  -6   4   15.93    1.24
   2  -6  -4   12.67    0.89
  -2  -6   4   11.57    1.25
   2  -6  -4   12.70    0.98
   2  -6  -4   14.09    1.14
   2  -6  -4   13.59    1.00
  -2  -6   4   15.72    1.20
   2  -6  -4   13.71    0.86
   2   6  -4   13.96    1.42
  -2   6   4   13.43    1.19
   2   6  -4   13.76    1.24
  -2   6   4   12.95    1.46
  -1  -6   4   10.17    1.24
  -1  -6   4    9.58    1.27
   1  -6  -4    7.69    0.90
   1  -6  -4    8.45    0.79
   1  -6  -4    9.06    1.15
  -1  -6   4    5.81    1.02
  -1  -6   4    8.35    1.01
   1  -6  -4   10.16    0.95
  -1  -6   4    9.61    1.10
   1  -6  -4    9.92    1.00
   1  -6  -4    9.43    0.80
  -1   6   4    6.69    0.93
   1   6  -4    8.09    0.97
  -1   6   4    7.83    1.09
   1   6  -4    9.68    1.15
   1   6  -4    7.78    1.13
   0  -6   4   17.77    1.58
   0  -6  -4   16.75    1.09
   0  -6   4   16.57    1.28
   0  -6  -4   17.31    1.34
   0  -6  -4   15.06    1.29
   0  -6   4   16.48    1.33
   0  -6  -4   18.24    1.32
   0  -6   4   15.33    1.37
   0  -6  -4   18.78    1.25
   0  -6   4   15.83    1.12
   0  -6  -4   16.04    1.04
   0   6  -4   16.25    1.41
   0   6   4   17.01    1.24
   0   6  -4   16.73    1.50
   0   6  -4   16.69    1.22
   0   6   4   16.36    1.51
  -1  -6  -4    2.12    0.66
  -1  -6  -4    3.30    0.69
  -1  -6  -4    2.53    0.72
   1  -6   4    3.62    0.89
  -1  -6  -4    1.37    0.68
  -1  -6  -4    1.40    0.61
   1  -6   4    2.49    0.58
  -1  -6  -4    2.81    0.62
   1  -6   4    2.17    0.84
   1  -6   4    3.36    0.96
   1  -6   4    3.08    0.74
  -1   6  -4    1.69    0.56
   1   6   4    2.23    0.70
  -1   6  -4    2.90    0.82
   1   6   4    2.78    0.81
  -1   6  -4    3.37    0.97
  -2  -6  -4    1.58    0.55
  -2  -6  -4    2.33    0.64
   2  -6   4    1.41    0.86
  -2  -6  -4    1.30    0.61
  -2  -6  -4    3.23    0.73
   2  -6   4    2.65    0.53
  -2  -6  -4    2.14    0.71
   2  -6   4    1.91    0.84
  -2  -6  -4    2.36    0.80
  -2  -6  -4    1.76    0.63
   2  -6   4    0.53    0.64
   2  -6   4    1.80    0.84
   2   6   4    2.30    0.81
  -2   6  -4    0.89    0.46
  -2   6  -4    2.06    0.78
  -2   6  -4    2.06    0.87
  -3  -6  -4    2.81    0.64
  -3  -6  -4    2.69    0.70
  -3  -6  -4    2.83    0.75
  -3  -6  -4    3.81    0.90
  -3  -6  -4    2.55    0.74
  -3  -6  -4    1.83    0.77
   3  -6   4    2.44    0.78
  -3  -6  -4    2.61    0.75
   3  -6   4    2.84    1.02
   3  -6   4    2.74    0.78
  -3   6  -4    2.00    0.45
  -3   6  -4    3.77    0.99
   3   6   4    2.44    0.75
  -3   6  -4    1.78    0.85
  -4  -6  -4    4.53    0.82
  -4  -6  -4    4.93    1.03
  -4  -6  -4    6.90    1.20
   4  -6   4    5.75    0.91
  -4  -6  -4    6.11    0.89
  -4  -6  -4    5.80    0.92
   4  -6   4    6.54    1.18
  -4  -6  -4    4.54    0.87
  -4   6  -4    5.30    1.01
  -4   6  -4    2.94    1.04
   5  -6   4   -0.01    0.76
   5  -6   4   -0.66    0.63
  -5  -6  -4   -0.09    0.58
  -5  -6  -4   -0.44    0.59
  -5  -6  -4    0.01    0.76
  -5  -6  -4   -0.17    0.87
  -5  -6  -4   -0.92    0.60
  -5   6  -4   -1.44    0.53
  -5   6  -4   -1.28    0.60
  -5   6  -4   -0.64    0.64
  -6  -6  -4   -0.70    0.91
   6  -6   4   -0.55    0.70
  -6  -6  -4    2.14    0.87
   6  -6   4    0.47    1.07
  -6  -6  -4    0.91    0.69
  -6   6  -4    0.60    0.93
  -6   6  -4    1.49    1.00
  -6   6  -4    2.01    0.89
  -7  -6  -4    1.81    1.00
  -7  -6  -4    0.68    0.90
  -7  -6  -4    1.93    0.93
   7  -6   4    0.34    1.15
  -7   6  -4    1.66    0.90
  -7   6  -4    2.34    1.11
  -7   6  -4    1.89    1.06
  -8  -6  -4    1.80    1.06
  -8  -6  -4    2.72    1.33
   8  -6   4    0.16    1.07
  -8   6  -4    0.64    1.00
  -8   6  -4    0.79    1.09
  -8   6  -4    0.56    1.03
  -9  -6  -4    1.41    1.28
   9  -6   4    0.24    1.45
  -9  -6  -4    1.99    1.20
  -9   6  -4    1.84    1.10
  -9   6  -4    3.34    1.40
 -10  -6  -4   -0.68    0.94
  10  -6   4   -0.85    1.12
 -10  -6  -4   -0.79    1.24
 -10   6  -4   -0.83    1.27
 -10   6  -4    0.55    1.21
  11  -6   4    0.64    1.67
 -11  -6  -4    0.31    1.43
 -11  -6  -4    0.63    1.26
 -11   6  -4    0.66    1.16
 -11   6  -4    1.88    1.54
 -12  -6  -4    1.37    1.71
 -12  -6  -4    3.47    1.71
 -12   6  -4    2.20    1.57
 -12  -7   4    1.49    1.65
 -12  -7   4    1.74    1.63
 -12  -7   4    2.53    1.52
 -12   7   4    2.52    1.55
 -12   7   4    0.33    1.41
 -11  -7   4   -0.50    1.24
 -11  -7   4    1.70    1.65
 -11  -7   4    0.26    1.45
 -11   7   4    1.87    1.50
 -11   7   4    1.52    1.47
 -10  -7   4   -0.32    0.98
 -10  -7   4    1.25    1.49
 -10  -7   4   -0.36    1.29
 -10   7   4   -1.93    1.16
 -10   7   4   -0.87    1.22
  -9  -7   4    0.49    1.27
  -9  -7   4   -0.35    1.22
  -9  -7   4   -0.28    1.01
   9   7  -4   -0.85    0.99
  -9   7   4    2.01    1.37
  -9   7   4   -1.72    1.12
  -8  -7   4    3.72    1.24
  -8  -7   4    5.33    1.59
  -8  -7   4    3.74    1.21
  -8   7   4    6.58    1.48
   8   7  -4    5.23    1.60
  -8   7   4    3.12    1.40
  -7  -7   4    2.31    1.17
  -7  -7   4   -1.44    0.70
  -7  -7   4    1.33    1.11
   7   7  -4   -0.03    1.22
  -7   7   4    0.38    1.19
  -7   7   4    1.49    1.06
  -6  -7   4    4.15    1.03
  -6  -7   4    4.67    1.18
  -6  -7   4    4.10    1.24
  -6   7   4    3.14    1.23
  -6   7   4    1.55    1.06
   6   7  -4    3.40    1.31
  -5  -7   4   -1.50    0.73
  -5  -7   4   -0.51    0.88
  -5  -7   4    0.53    0.85
  -5  -7   4    1.44    0.97
  -5   7   4    0.15    0.87
  -5   7   4    0.68    1.02
   5   7  -4   -0.43    0.93
  -4  -7   4    3.39    1.09
  -4  -7   4    2.51    0.96
  -4  -7   4    4.43    1.09
  -4  -7   4    5.14    1.13
   4  -7  -4    4.37    1.05
  -4   7   4    2.94    1.09
   4   7  -4    3.12    1.09
  -4   7   4    4.04    1.22
  -3  -7   4    0.75    0.72
  -3  -7   4   -0.51    0.79
   3  -7  -4   -0.19    0.67
  -3  -7   4   -0.05    0.86
   3   7  -4    0.36    0.94
  -3   7   4   -1.08    0.69
  -3   7   4    0.09    0.97
   3   7  -4    0.42    0.84
   2  -7  -4    6.01    0.94
  -2  -7   4    7.99    1.35
   2  -7  -4    7.25    0.78
   2  -7  -4    8.49    0.93
  -2  -7   4    7.93    1.33
  -2  -7   4    8.44    1.14
  -2  -7   4    6.73    1.05
   2   7  -4    7.70    1.27
   2   7  -4    6.89    1.13
  -2   7   4    5.48    1.03
  -2   7   4    7.51    1.34
  -1  -7   4    1.01    0.76
   1  -7  -4    0.13    0.63
   1  -7  -4   -0.05    0.56
   1  -7  -4   -0.25    0.51
  -1  -7   4   -0.62    0.63
  -1  -7   4   -0.12    0.52
   1   7  -4   -0.59    0.87
  -1   7   4    0.53    0.88
   1   7  -4   -0.52    0.63
  -1   7   4   -0.21    0.75
   1   7  -4   -1.04    0.78
   0  -7  -4   77.65    4.14
   0  -7  -4   79.31    3.20
   0  -7  -4   73.92    3.31
   0  -7  -4   85.72    3.46
   0  -7   4   76.76    3.47
   0  -7   4   81.12    3.76
   0  -7  -4   74.98    3.52
   0   7  -4   76.37    3.60
   0   7   4   83.40    3.46
   0   7   4   77.86    3.62
   0   7  -4   74.35    3.26
   0   7  -4   82.06    3.63
  -1  -7  -4   16.02    1.40
  -1  -7  -4   15.29    1.41
  -1  -7  -4   15.95    1.31
   1  -7   4   21.47    1.91
  -1  -7  -4   18.22    1.40
  -1  -7  -4   15.13    1.47
   1  -7   4   14.79    1.34
   1   7   4   18.06    1.68
  -1   7  -4   16.13    1.20
   1   7   4   16.63    1.35
  -1   7  -4   14.42    1.64
  -1   7  -4   15.39    1.56
  -2  -7  -4    0.18    0.65
  -2  -7  -4   -0.81    0.60
  -2  -7  -4    1.22    0.73
   2  -7   4   -1.00    0.60
  -2  -7  -4   -1.06    0.71
   2  -7   4    0.11    0.97
  -2  -7  -4    0.40    0.68
  -2   7  -4   -0.16    0.74
   2   7   4   -0.01    0.74
  -2   7  -4   -1.12    0.58
  -2   7  -4   -0.36    0.54
   3  -7   4   14.40    1.41
  -3  -7  -4   13.04    1.29
  -3  -7  -4   14.45    1.37
   3  -7   4   17.05    1.94
  -3  -7  -4   12.78    1.40
  -3  -7  -4   15.07    1.64
  -3   7  -4   14.65    1.53
   3   7   4   17.26    1.57
  -3   7  -4   13.45    1.67
  -4  -7  -4    0.70    0.78
  -4  -7  -4    0.50    0.69
   4  -7   4   -1.06    0.64
   4  -7   4    2.58    1.29
  -4  -7  -4    0.33    0.94
  -4  -7  -4   -0.68    0.63
  -4   7  -4    1.47    0.88
  -4   7  -4    0.96    0.82
   5  -7   4   14.13    1.92
  -5  -7  -4   11.73    1.57
  -5  -7  -4   13.87    1.48
  -5  -7  -4   12.94    1.45
  -5   7  -4   11.16    1.47
  -5   7  -4    9.13    1.51
   6  -7   4    6.07    1.61
  -6  -7  -4    2.23    1.09
  -6  -7  -4    4.63    1.46
  -6   7  -4    2.70    1.14
  -6   7  -4    2.12    1.17
  -7  -7  -4    0.87    1.06
  -7  -7  -4    1.53    1.33
   7  -7   4   -0.39    0.93
  -7   7  -4   -1.26    0.80
  -7   7  -4    0.90    1.21
  -8  -7  -4    0.52    1.36
   8  -7   4    3.59    1.47
  -8  -7  -4   -0.72    1.09
  -8   7  -4   -1.24    1.01
  -8   7  -4   -0.77    1.16
   9  -7   4    0.92    1.57
  -9  -7  -4   -0.88    1.22
  -9  -7  -4    0.20    1.42
  -9   7  -4    0.34    1.01
  -9   7  -4   -1.10    1.23
  10  -7   4    0.17    1.54
 -10  -7  -4    0.94    1.32
 -10  -7  -4    3.59    1.41
 -10   7  -4    2.92    1.48
 -11  -7  -4    2.10    1.63
  11  -7   4    0.79    1.60
 -11  -7  -4    2.60    1.42
 -11   7  -4    0.04    1.39
 -10  -8   4    3.40    1.80
 -10  -8   4    4.73    1.65
 -10  -8   4    2.90    1.43
 -10   8   4    2.64    1.56
 -10   8   4    3.11    1.72
  -9  -8   4   -0.93    1.43
  -9  -8   4    3.73    1.45
  -9  -8   4   -1.11    1.39
  -9   8   4    2.88    1.41
  -9   8   4    2.50    1.51
  -8  -8   4    0.60    1.32
  -8  -8   4   -0.28    1.39
  -8  -8   4   -0.16    1.22
  -8   8   4    1.45    1.45
  -8   8   4    2.38    1.38
  -7  -8   4    2.34    1.26
  -7  -8   4    3.02    1.48
  -7   8   4   -0.04    1.06
   7   8  -4    0.60    1.35
  -7   8   4    2.39    1.18
  -6  -8   4    3.76    1.23
  -6  -8   4    1.69    1.15
  -6  -8   4    1.38    1.34
  -6  -8   4    5.05    1.48
  -6   8   4    4.04    1.28
   6   8  -4    3.28    1.37
  -6   8   4    3.23    1.15
  -5  -8   4    7.49    1.44
  -5  -8   4    9.27    1.57
  -5  -8   4    7.56    1.54
  -5  -8   4    7.28    1.50
  -5   8   4    7.50    1.60
  -5   8   4    9.95    1.55
   5   8  -4   11.49    1.70
  -4  -8   4    9.58    1.50
  -4  -8   4    9.24    1.51
  -4  -8   4    6.15    1.31
  -4   8   4    8.26    1.60
  -4   8   4   10.47    1.50
   4   8  -4   10.04    1.51
  -3  -8   4    6.23    1.27
  -3  -8   4    5.46    1.31
  -3  -8   4    3.59    1.12
  -3   8   4    2.77    1.11
  -3   8   4    3.21    1.31
   3   8  -4    3.67    1.17
   3   8  -4    1.46    1.17
  -2  -8   4   -0.26    0.90
  -2  -8   4    0.42    0.96
  -2   8   4   -0.27    0.81
   2   8  -4    0.53    0.89
  -2   8   4    1.00    1.15
   2   8  -4   -0.39    0.97
  -1  -8   4   20.94    1.85
  -1  -8   4   24.42    2.13
   1   8  -4   23.97    1.76
  -1   8   4   25.18    2.12
   1   8  -4   24.30    2.03
   1   8  -4   21.58    2.12
  -1   8   4   21.70    1.77
   0  -8  -4   18.63    1.63
   0  -8   4   15.30    1.91
   0   8   4   18.77    1.58
   0   8   4   17.23    1.81
   0   8  -4   15.54    1.86
   0   8  -4   20.84    1.85
   0   8  -4   17.19    1.63
   1  -8   4    8.37    1.49
  -1  -8  -4    9.31    1.28
  -1  -8  -4    8.01    1.27
  -1   8  -4    5.46    1.31
  -1   8  -4    5.89    1.26
   1   8   4    6.11    1.30
  -2  -8  -4    1.73    1.02
  -2  -8  -4    3.78    1.00
   2  -8   4    3.52    1.30
  -2  -8  -4    1.28    0.89
  -2  -8  -4    0.43    0.90
  -2   8  -4   -0.06    0.99
   2   8   4    2.86    1.04
  -2   8  -4   -0.26    1.03
  -3  -8  -4    1.24    0.83
   3  -8   4    1.32    1.29
  -3  -8  -4   -0.37    0.97
  -3  -8  -4   -0.32    0.94
  -3   8  -4   -1.00    1.05
  -3   8  -4   -0.24    0.92
  -4  -8  -4   12.24    1.74
   4  -8   4    9.33    1.89
  -4  -8  -4   11.33    1.42
  -4   8  -4    9.65    1.73
  -4   8  -4    9.72    1.39
  -5  -8  -4    2.07    1.02
   5  -8   4    3.31    1.63
  -5  -8  -4    2.53    1.31
  -5   8  -4    3.74    1.12
  -5   8  -4    2.05    1.08
  -6  -8  -4    1.50    1.09
  -6  -8  -4    3.67    1.54
   6  -8   4    6.14    1.86
  -6   8  -4    2.14    1.36
  -6   8  -4    4.20    1.17
  -7  -8  -4    8.64    1.80
   7  -8   4    4.42    1.47
  -7   8  -4    2.88    1.32
  -7   8  -4    3.30    1.50
  -8  -8  -4   -1.60    1.50
  -8  -8  -4   -0.92    1.26
   8  -8   4   -1.80    1.45
  -8   8  -4    0.63    1.37
   9  -8   4    2.48    1.90
  -9  -8  -4    1.91    1.73
  -9  -8  -4    0.10    1.46
  -9   8  -4   -0.15    1.49
  -8  -9   4    1.40    1.27
  -8  -9   4   -0.19    1.59
  -8  -9   4   -0.22    1.49
  -8   9   4    3.52    1.68
  -8   9   4    0.45    1.38
  -7  -9   4    0.91    1.56
  -7  -9   4    1.52    1.32
  -7  -9   4    1.75    1.48
  -7   9   4    0.11    1.41
  -7   9   4    2.18    1.34
  -6  -9   4    5.74    1.68
  -6  -9   4    4.48    1.51
  -6  -9   4    7.28    1.73
  -6   9   4    4.16    1.43
  -6   9   4    2.12    1.57
  -5  -9   4    3.87    1.50
  -5  -9   4    2.85    1.28
  -5  -9   4    2.41    1.39
  -5  -9   4    4.86    1.48
  -5   9   4    3.05    1.45
  -5   9   4    2.51    1.47
  -4  -9   4   20.49    2.17
  -4  -9   4   14.34    1.87
  -4  -9   4   15.18    1.91
  -4   9   4   17.70    1.96
  -4   9   4   16.42    2.23
  -3  -9   4    2.20    1.19
  -3  -9   4    0.27    1.16
  -3  -9   4    0.36    1.16
  -3  -9   4   -0.31    1.08
  -3   9   4    2.44    1.16
  -3   9   4    2.82    1.40
  -2  -9   4    5.41    1.42
  -2  -9   4    5.48    1.53
  -2   9   4    5.33    1.28
   2   9  -4    6.46    1.43
  -2   9   4    6.05    1.54
  -1  -9   4    3.94    1.39
  -1  -9   4    2.89    1.41
   1   9  -4    0.05    1.10
  -1   9   4    0.75    1.01
   1   9  -4    1.43    1.24
  -1   9   4    2.61    1.24
   0  -9   4    6.04    1.43
   0   9  -4    4.53    1.44
   0   9   4    2.09    1.15
   0   9   4    3.60    1.38
   0   9  -4    6.23    1.56
  -1  -9  -4    3.79    1.30
   1  -9   4    7.31    1.74
  -1   9  -4    7.63    1.55
  -1   9  -4    8.26    1.67
   1   9   4    6.34    1.42
   2  -9   4    0.04    1.37
  -2  -9  -4    1.13    1.04
  -2  -9  -4   -1.96    1.11
  -2   9  -4   -1.39    1.17
  -2   9  -4    2.03    1.18
   3  -9   4    8.54    1.87
  -3  -9  -4    9.78    1.59
  -3   9  -4   11.21    1.89
  -3   9  -4    8.73    1.48
  -4  -9  -4   -1.32    1.29
   4  -9   4   -1.60    1.47
  -4   9  -4    1.33    1.84
  -4   9  -4   -1.01    1.16
   5  -9   4    4.63    1.85
  -5  -9  -4    5.98    1.74
  -5   9  -4    3.90    1.51
  -6  -9  -4    8.58    1.89
   6  -9   4    5.30    1.88
  -6   9  -4    6.35    1.62
  -7  -9  -4   -1.32    1.44
   7  -9   4    0.50    1.78
  -7   9  -4    3.06    1.65
  -6 -10   4    3.07    1.57
  -6 -10   4   -0.24    1.44
  -6 -10   4    0.03    1.38
  -6  10   4    3.98    1.55
  -6  10   4    1.60    1.70
  -5 -10   4    4.46    1.62
  -5 -10   4    2.33    1.50
  -5  10   4    3.62    1.72
  -5  10   4    5.47    1.58
  -4 -10   4   -0.39    1.33
  -4 -10   4   -2.70    1.14
  -4 -10   4    1.36    1.33
  -4  10   4    1.20    1.47
  -4  10   4    0.08    1.42
  -3 -10   4    2.47    1.51
  -3 -10   4    5.36    1.76
  -3 -10   4    2.48    1.41
  -3  10   4    2.76    1.64
  -2 -10   4    0.01    1.38
  -2 -10   4   -0.63    1.14
  -2 -10   4   -0.14    1.41
  -2  10   4   -0.80    1.28
  -1 -10   4   11.85    2.06
  -1 -10   4    6.42    1.77
  -1  10   4    7.71    1.80
   1  10  -4    4.64    1.47
   0 -10   4    3.78    1.63
   0 -10   4    4.07    1.68
   0 -10  -4    2.55    1.44
   0  10   4    4.01    1.50
   0  10  -4    2.11    1.32
   0  10  -4    1.56    1.42
  -1 -10  -4    0.82    1.28
   1 -10   4    0.30    1.09
  -1  10  -4   -0.57    1.27
   2 -10   4    6.51    2.04
  -2  10  -4    3.65    1.63
   3 -10   4    0.24    1.28
  -3  10  -4   -1.34    1.18
   4 -10   4   -0.06    1.38
  -4  10  -4    1.63    1.57
  -5 -10  -4    2.03    1.91
   5 -10   4    1.10    1.95
  -5  10  -4   -1.54    1.43
 -15   0   5    0.54    1.49
 -15   0   5   -2.05    1.18
 -14   0   5   -2.38    1.12
 -14   0   5   -1.15    1.24
 -14   0   5   -0.77    1.27
 -13   0   5   -1.33    0.92
  13   0  -5   -0.41    1.06
 -13   0   5    1.68    1.34
 -13   0   5    0.55    1.09
  12   0  -5    0.19    1.04
 -12   0   5   -1.09    0.90
 -12   0   5   -0.51    1.01
 -12   0   5   -0.65    0.79
  11   0  -5    0.46    0.85
 -11   0   5    0.93    0.78
 -11   0   5    0.60    0.66
 -11   0   5   -0.51    0.93
 -11   0   5    0.21    0.90
 -10   0   5    0.70    0.79
 -10   0   5   -0.31    0.59
  10   0  -5   -1.20    0.57
  10   0  -5    0.30    0.75
 -10   0   5   -0.20    0.61
 -10   0   5   -0.01    0.58
  10   0  -5   -0.35    0.57
   9   0  -5   -0.11    0.63
   9   0  -5    0.96    0.71
   9   0  -5   -0.20    0.53
   9   0  -5    0.53    0.54
  -9   0   5   -1.16    0.66
  -9   0   5    0.46    0.63
  -9   0   5    0.30    0.53
  -9   0   5   -0.02    0.61
  -8   0   5   -0.06    0.57
  -8   0   5   -0.23    0.54
   8   0  -5    0.28    0.50
   8   0  -5   -0.59    0.38
   8   0  -5   -0.67    0.52
  -8   0   5   -0.26    0.44
   8   0  -5   -0.36    0.44
  -8   0   5    0.26    0.65
   7   0  -5   -0.03    0.41
  -7   0   5    0.16    0.44
  -7   0   5   -0.04    0.43
   7   0  -5   -0.01    0.39
   7   0  -5   -0.37    0.41
   7   0  -5    0.60    0.53
  -7   0   5    0.04    0.41
  -7   0   5   -0.73    0.41
  -6   0   5    0.39    0.40
   6   0  -5   -0.49    0.40
  -6   0   5   -0.03    0.51
  -6   0   5   -0.34    0.38
  -6   0   5   -0.50    0.41
   6   0  -5   -0.41    0.37
  -6   0   5    0.38    0.40
   6   0  -5    0.06    0.38
   6   0  -5    0.10    0.43
   5   0  -5   -0.23    0.34
   5   0  -5    0.15    0.34
  -5   0   5   -0.12    0.31
  -5   0   5    0.06    0.38
  -5   0   5   -0.10    0.32
   5   0  -5    0.35    0.31
  -5   0   5    0.90    0.43
  -5   0   5   -0.14    0.28
  -4   0   5   -0.03    0.32
  -4   0   5   -0.04    0.33
   4   0  -5   -0.26    0.30
   4   0  -5    0.12    0.30
   4   0  -5    0.39    0.33
  -4   0   5    0.45    0.28
  -4   0   5    0.27    0.25
  -4   0   5   -0.06    0.29
  -3   0   5    0.30    0.28
   3   0  -5    0.03    0.21
   3   0  -5    0.34    0.31
  -3   0   5   -0.13    0.19
  -3   0   5    0.20    0.28
   3   0  -5   -0.11    0.18
   3   0  -5    0.13    0.29
  -3   0   5   -0.18    0.19
   2   0  -5    0.14    0.21
   2   0  -5   -0.35    0.16
  -2   0   5   -0.05    0.20
  -2   0   5    0.20    0.28
   2   0  -5    0.04    0.20
  -2   0   5   -0.23    0.24
  -2   0   5    0.12    0.20
  -1   0   5    0.21    0.20
  -1   0   5    0.15    0.19
   1   0  -5    0.33    0.27
  -1   0   5   -0.11    0.17
   1   0  -5    0.07    0.16
   1   0  -5   -0.07    0.15
  -1   0   5    0.16    0.25
   1   0  -5   -0.03    0.17
   0   0   5    0.08    0.19
   0   0  -5    0.22    0.21
   0   0  -5    0.41    0.28
   0   0   5    0.33    0.21
   0   0  -5    0.42    0.22
   0   0   5    0.33    0.21
   0   0   5    0.20    0.15
   0   0   5    0.20    0.15
   1   0   5   -0.12    0.14
   1   0   5   -0.19    0.24
  -1   0  -5   -0.26    0.23
  -1   0  -5    0.17    0.18
  -1   0  -5    0.22    0.16
  -1   0  -5    0.21    0.22
   1   0   5    0.11    0.22
   1   0   5    0.07    0.19
   2   0   5   -0.08    0.18
   2   0   5   -0.12    0.25
   2   0   5   -0.11    0.25
   2   0   5   -0.16    0.18
  -2   0  -5    0.15    0.30
  -2   0  -5   -0.03    0.27
  -2   0  -5   -0.06    0.18
  -2   0  -5    0.10    0.17
   3   0   5    0.10    0.20
  -3   0  -5    0.07    0.25
   3   0   5    0.30    0.31
   3   0   5   -0.13    0.23
  -3   0  -5   -0.61    0.27
  -3   0  -5   -0.29    0.33
  -3   0  -5    0.16    0.19
   3   0   5   -0.24    0.30
   4   0   5   -0.23    0.31
  -4   0  -5   -0.19    0.29
   4   0   5   -0.06    0.22
   4   0   5   -0.02    0.30
   4   0   5   -0.14    0.27
   4   0   5    0.03    0.21
  -4   0  -5    0.16    0.38
  -4   0  -5   -0.05    0.30
   5   0   5    0.57    0.41
  -5   0  -5    0.63    0.40
   5   0   5    0.28    0.24
  -5   0  -5    1.07    0.49
   5   0   5    0.29    0.37
   5   0   5    0.53    0.25
  -5   0  -5    0.28    0.40
   5   0   5    0.16    0.34
   6   0   5   -0.46    0.36
   6   0   5    0.24    0.46
   6   0   5    0.59    0.51
   6   0   5    0.00    0.23
  -6   0  -5    0.91    0.54
  -6   0  -5   -0.49    0.40
  -6   0  -5   -0.14    0.42
   6   0   5   -0.11    0.26
  -7   0  -5    0.28    0.64
   7   0   5    0.04    0.52
  -7   0  -5    0.83    0.68
   7   0   5    0.09    0.26
   7   0   5   -0.33    0.27
   7   0   5   -0.20    0.48
   7   0   5    0.34    0.56
  -7   0  -5   -0.66    0.49
  -7   0  -5   -0.14    0.53
   8   0   5   -0.15    0.57
   8   0   5    0.95    0.71
   8   0   5    0.33    0.30
  -8   0  -5    0.02    0.56
   8   0   5   -0.01    0.29
  -8   0  -5    1.02    0.71
  -8   0  -5    0.80    0.79
  -8   0  -5   -0.66    0.53
  -9   0  -5   -0.10    0.70
  -9   0  -5    0.42    0.57
  -9   0  -5   -0.30    0.78
   9   0   5   -0.50    0.53
  -9   0  -5   -0.83    0.68
 -10   0  -5    0.49    0.98
 -10   0  -5    1.74    0.86
 -10   0  -5   -0.11    0.81
  10   0   5   -0.63    0.67
 -10   0  -5    0.78    0.94
 -11   0  -5    0.19    1.05
 -11   0  -5    1.22    1.15
 -11   0  -5   -0.68    0.96
 -12   0  -5    0.60    1.12
 -12   0  -5   -1.24    1.16
 -12   0  -5   -0.17    0.96
 -13   0  -5   -2.16    1.16
 -13   0  -5    1.37    1.18
 -14   0  -5   -0.93    1.33
 -14   0  -5    0.59    1.48
 -15  -1   5    3.19    1.51
 -15  -1   5   -1.02    1.47
 -15  -1   5    2.34    1.48
 -15   1   5    2.23    1.35
 -15   1   5   -0.92    1.41
 -14  -1   5   -0.20    1.25
 -14  -1   5   -1.66    0.96
 -14  -1   5    1.14    1.37
 -14   1   5    1.11    1.23
 -14   1   5   -1.12    1.30
 -13  -1   5    1.37    1.27
 -13  -1   5    1.25    1.16
 -13  -1   5   -0.51    1.14
 -13   1   5    1.20    1.02
 -13   1   5   -0.31    1.18
  13   1  -5    1.72    1.29
 -12  -1   5   -0.14    0.98
 -12  -1   5    0.98    1.09
  12  -1  -5    0.26    0.91
 -12   1   5    0.97    0.95
 -12   1   5    0.81    1.02
 -12   1   5    0.55    1.02
  12   1  -5    2.00    1.10
 -11  -1   5    1.92    1.02
  11  -1  -5    1.53    0.72
 -11  -1   5    2.06    0.79
  11  -1  -5    4.13    0.99
 -11  -1   5    0.18    1.00
 -11   1   5    3.56    1.02
 -11   1   5    2.52    0.93
 -11   1   5    3.76    1.11
  11   1  -5    2.35    1.05
 -10  -1   5    1.46    0.67
  10  -1  -5    2.76    0.77
  10  -1  -5    0.94    0.77
 -10  -1   5    1.44    0.79
 -10  -1   5    1.03    0.74
  10  -1  -5    2.56    0.80
 -10  -1   5    3.21    0.80
 -10  -1   5    2.82    0.80
  10   1  -5    2.97    0.68
 -10   1   5    2.06    0.78
 -10   1   5    2.19    0.82
  10   1  -5    0.38    0.71
 -10   1   5    2.94    1.01
 -10   1   5    1.58    0.60
  10   1  -5    1.45    0.92
   9  -1  -5    1.10    0.73
  -9  -1   5    2.27    0.71
   9  -1  -5    1.41    0.63
  -9  -1   5    0.62    0.75
  -9  -1   5    1.29    0.68
   9  -1  -5    1.09    0.65
  -9  -1   5    3.18    0.76
   9  -1  -5    1.48    0.66
  -9  -1   5    2.95    0.84
   9   1  -5    1.80    0.64
  -9   1   5    1.43    0.74
   9   1  -5    2.15    0.90
   9   1  -5    1.55    0.73
  -9   1   5    1.68    0.62
  -9   1   5    1.55    0.71
  -9   1   5    1.62    0.82
   9   1  -5    2.30    0.71
  -8  -1   5    1.40    0.66
   8  -1  -5    2.02    0.61
  -8  -1   5    1.78    0.63
  -8  -1   5    2.71    0.71
  -8  -1   5    1.80    0.74
  -8  -1   5    1.51    0.61
   8  -1  -5    2.43    0.61
   8  -1  -5    2.20    0.65
   8  -1  -5    1.49    0.64
  -8   1   5    0.72    0.65
   8   1  -5    1.81    0.61
   8   1  -5    1.81    0.58
   8   1  -5    1.27    0.56
   8   1  -5    1.98    0.75
  -8   1   5    2.08    0.57
  -8   1   5    2.17    0.61
  -8   1   5    2.38    0.78
   7  -1  -5    3.64    0.71
   7  -1  -5    5.05    0.71
   7  -1  -5    4.72    0.78
  -7  -1   5    2.77    0.78
  -7  -1   5    3.63    0.70
  -7  -1   5    4.07    0.69
  -7  -1   5    4.21    0.68
  -7  -1   5    3.82    0.74
   7  -1  -5    3.82    0.63
  -7   1   5    4.19    0.62
  -7   1   5    4.09    0.67
  -7   1   5    4.18    0.75
   7   1  -5    3.61    0.75
   7   1  -5    4.07    0.80
   7   1  -5    5.13    0.73
  -7   1   5    4.61    0.84
  -6  -1   5    3.49    0.62
  -6  -1   5    4.67    0.78
   6  -1  -5    3.46    0.65
   6  -1  -5    3.53    0.51
  -6  -1   5    3.98    0.68
  -6  -1   5    4.83    0.64
   6  -1  -5    3.41    0.60
  -6  -1   5    2.38    0.56
   6  -1  -5    2.66    0.60
  -6   1   5    4.56    0.71
   6   1  -5    5.46    0.66
   6   1  -5    3.56    0.69
  -6   1   5    3.84    0.73
  -6   1   5    4.03    0.57
   6   1  -5    3.73    0.63
  -6   1   5    4.91    0.61
  -5  -1   5    7.76    0.75
   5  -1  -5    7.07    0.75
   5  -1  -5    7.03    0.64
  -5  -1   5    6.04    0.69
  -5  -1   5    5.82    0.78
  -5  -1   5    7.03    0.73
   5  -1  -5    6.75    0.54
   5  -1  -5    8.39    0.75
  -5  -1   5    7.36    0.78
   5   1  -5    7.19    0.77
  -5   1   5    7.11    0.79
  -5   1   5    7.61    0.60
   5   1  -5    8.16    0.69
  -5   1   5    8.01    0.73
  -5   1   5    6.28    0.77
   5   1  -5    7.83    0.75
  -4  -1   5   90.94    3.34
  -4  -1   5   86.97    3.23
   4  -1  -5   88.14    3.21
  -4  -1   5   89.47    3.32
  -4  -1   5   88.85    3.23
   4  -1  -5   86.73    3.24
   4  -1  -5   84.06    3.28
  -4  -1   5   83.29    3.25
  -4   1   5   87.22    3.26
   4   1  -5   85.68    3.33
  -4   1   5   86.58    3.32
  -4   1   5   85.38    3.05
  -4   1   5   86.98    3.05
   4   1  -5   81.53    3.27
  -4   1   5   88.94    3.21
   4   1  -5   85.83    3.25
   4   1  -5   87.81    3.27
   3  -1  -5    4.39    0.47
  -3  -1   5    4.86    0.55
  -3  -1   5    5.16    0.54
   3  -1  -5    3.50    0.45
   3  -1  -5    4.27    0.52
  -3  -1   5    4.82    0.54
  -3  -1   5    5.70    0.57
  -3   1   5    3.59    0.32
  -3   1   5    4.76    0.34
   3   1  -5    4.89    0.56
  -3   1   5    4.83    0.51
   3   1  -5    4.69    0.54
   3   1  -5    4.34    0.58
  -3   1   5    4.96    0.61
   3   1  -5    5.38    0.57
  -3   1   5    5.27    0.53
   2  -1  -5  321.44   10.94
  -2  -1   5  339.35   10.93
   2  -1  -5  320.98   10.81
   2  -1  -5  337.03   10.92
  -2  -1   5  320.74   10.97
  -2  -1   5  330.72   10.96
  -2   1   5  329.82   10.97
   2   1  -5  305.68   10.89
   2   1  -5  321.30   10.95
   2   1  -5  332.74   10.99
  -2   1   5  323.31   10.91
  -2   1   5  327.05   10.81
  -1   1   5 1000.00   34.04
   0  -1   5   12.45    0.72
   0  -1  -5   11.22    0.67
   0  -1  -5   11.62    0.59
   0  -1  -5   10.97    0.73
   0  -1   5   12.00    0.67
   0  -1   5   11.47    0.72
   0  -1   5   13.32    0.75
   0   1   5   11.90    0.60
   0   1  -5   12.00    0.74
   0   1  -5   10.69    0.69
   0   1  -5   12.72    0.69
   0   1   5   12.33    0.46
   0   1   5   13.28    0.77
   0   1   5   12.59    0.71
   0   1  -5   11.68    0.71
  -1  -1  -5  153.70    5.03
   1  -1   5  156.41    5.30
   1  -1   5  151.15    5.35
  -1  -1  -5  142.82    5.22
  -1  -1  -5  158.48    5.43
   1  -1   5  153.60    5.34
  -1  -1  -5  155.44    5.27
   1  -1   5  152.41    5.36
  -1   1  -5  157.32    5.30
  -1   1  -5  158.20    5.36
  -1   1  -5  146.77    5.33
   1   1   5  156.41    5.27
   1   1   5  153.34    5.24
   1   1   5  152.98    5.02
  -1   1  -5  156.99    5.36
   1   1   5  156.28    5.43
  -2  -1  -5    4.71    0.32
   2  -1   5    5.92    0.59
  -2  -1  -5    5.19    0.39
   2  -1   5    5.01    0.53
  -2  -1  -5    6.02    0.66
   2  -1   5    5.17    0.54
   2  -1   5    5.04    0.58
  -2  -1  -5    6.10    0.57
  -2   1  -5    4.60    0.51
  -2   1  -5    5.24    0.48
   2   1   5    4.82    0.59
  -2   1  -5    5.37    0.55
   2   1   5    6.38    0.54
  -2   1  -5    5.12    0.54
   2   1   5    5.77    0.33
   2   1   5    5.28    0.40
   3  -1   5   19.67    1.03
  -3  -1  -5   21.31    1.21
  -3  -1  -5   21.57    1.14
   3  -1   5   21.79    1.17
  -3  -1  -5   19.45    0.83
   3  -1   5   20.08    1.07
   3  -1   5   20.61    1.09
   3  -1   5   21.16    1.05
  -3  -1  -5   21.16    0.91
  -3   1  -5   23.16    1.12
  -3   1  -5   21.40    1.12
   3   1   5   20.96    1.11
   3   1   5   19.95    0.90
   3   1   5   18.96    1.11
   3   1   5   20.29    0.84
  -3   1  -5   21.48    1.09
   4  -1   5   59.93    2.55
   4  -1   5   60.49    2.47
  -4  -1  -5   62.84    2.54
   4  -1   5   65.36    2.50
   4  -1   5   62.70    2.39
   4  -1   5   61.01    2.37
  -4  -1  -5   64.02    2.63
  -4  -1  -5   62.39    2.32
   4   1   5   62.09    2.10
   4   1   5   60.95    2.59
   4   1   5   60.35    2.32
  -4   1  -5   58.22    2.47
  -4   1  -5   60.03    2.46
   4   1   5   60.35    2.10
  -4   1  -5   63.69    2.58
   4   1   5   60.64    2.54
   5  -1   5   92.24    3.36
   5  -1   5   80.92    3.45
  -5  -1  -5   91.57    3.62
  -5  -1  -5   93.04    3.67
   5  -1   5   90.31    3.52
  -5  -1  -5   94.12    3.40
   5  -1   5   93.49    3.38
   5  -1   5   91.34    3.61
   5   1   5   90.63    3.62
   5   1   5   92.41    3.60
  -5   1  -5   88.92    3.51
  -5   1  -5   90.73    3.61
   5   1   5   93.13    3.39
  -5   1  -5   92.69    3.50
  -6  -1  -5   34.90    1.86
  -6  -1  -5   31.27    1.60
   6  -1   5   37.26    1.76
   6  -1   5   34.22    1.69
   6  -1   5   31.43    1.49
  -6  -1  -5   31.97    1.82
   6  -1   5   34.83    1.53
   6  -1   5   31.06    1.77
   6   1   5   29.81    1.74
   6   1   5   30.37    1.74
  -6   1  -5   34.53    1.70
  -6   1  -5   32.89    1.71
  -6   1  -5   33.00    1.82
   6   1   5   31.96    1.58
  -7  -1  -5    1.65    0.77
   7  -1   5    0.82    0.51
   7  -1   5    1.52    0.47
  -7  -1  -5    0.94    0.65
  -7  -1  -5   -0.18    0.53
  -7  -1  -5    0.18    0.63
   7  -1   5   -0.48    0.40
   7  -1   5   -0.08    0.52
   7  -1   5    0.28    0.40
  -7   1  -5    0.33    0.65
   7   1   5    1.09    0.50
  -7   1  -5    1.36    0.53
  -7   1  -5    0.45    0.58
  -7   1  -5    0.26    0.52
   7   1   5    0.41    0.60
   8  -1   5    0.58    0.45
  -8  -1  -5    0.75    0.72
   8  -1   5    1.26    0.52
   8  -1   5    0.80    0.69
  -8  -1  -5    0.97    0.80
  -8  -1  -5    0.64    0.68
   8  -1   5    0.48    0.69
  -8  -1  -5    2.92    1.00
   8   1   5    1.24    0.61
  -8   1  -5    2.41    0.72
  -8   1  -5    0.51    0.67
  -8   1  -5    0.63    0.54
   8   1   5    0.61    0.66
  -8   1  -5    0.88    0.82
   9  -1   5   -0.50    0.72
  -9  -1  -5    0.65    0.80
   9  -1   5   -0.34    0.46
  -9  -1  -5    0.86    0.74
  -9  -1  -5    0.28    0.87
  -9  -1  -5   -0.56    0.76
   9   1   5   -0.56    0.57
  -9   1  -5    0.48    0.91
  -9   1  -5   -0.43    0.68
  -9   1  -5   -0.41    0.70
  -9   1  -5    0.46    0.57
 -10  -1  -5    6.81    1.36
 -10  -1  -5    7.13    1.15
 -10  -1  -5    5.76    1.24
 -10   1  -5    7.60    1.21
 -10   1  -5    6.80    1.20
 -10   1  -5    6.39    1.26
  10   1   5   12.34    1.97
 -11  -1  -5    8.69    1.55
 -11  -1  -5    9.24    1.42
 -11   1  -5   11.12    1.53
 -11   1  -5   10.50    1.64
 -11   1  -5   11.60    1.40
 -12  -1  -5    1.00    1.04
 -12  -1  -5    1.14    1.05
 -12  -1  -5    0.96    1.25
 -12   1  -5    0.99    1.00
 -12   1  -5    0.66    1.20
 -13  -1  -5    0.57    1.05
 -13  -1  -5    2.68    1.45
 -13  -1  -5    0.55    1.13
 -13   1  -5    1.08    1.32
 -13   1  -5    1.73    1.32
 -14  -1  -5   -0.36    1.46
 -14   1  -5    0.78    1.50
 -14   1  -5    1.08    1.44
 -15  -2   5    1.24    1.56
 -15  -2   5   -1.33    1.14
 -15  -2   5   -1.25    1.52
 -15   2   5   -0.57    1.43
 -14  -2   5    5.39    1.60
 -14  -2   5   -2.12    1.22
 -14  -2   5    1.08    1.05
 -14   2   5    0.82    1.48
 -14   2   5    0.30    1.12
 -13  -2   5   -1.23    1.21
 -13  -2   5    1.00    1.12
 -13  -2   5   -0.87    1.17
 -13   2   5    0.25    1.55
 -13   2   5    0.86    1.03
  13   2  -5   -0.35    1.18
 -13   2   5   -0.36    0.91
 -12  -2   5    7.28    1.45
 -12  -2   5    8.35    1.52
 -12   2   5    8.31    1.24
  12   2  -5    7.54    1.54
 -12   2   5    7.68    1.50
 -12   2   5    4.65    1.14
  11  -2  -5    7.14    1.07
 -11  -2   5   11.14    1.50
  11  -2  -5    6.97    1.22
 -11  -2   5    7.39    1.05
 -11  -2   5    8.19    1.35
 -11   2   5    6.47    1.18
  11   2  -5    8.00    1.43
 -11   2   5    9.41    1.23
 -11   2   5    7.98    1.24
  10  -2  -5    1.59    0.66
 -10  -2   5    0.86    0.65
  10  -2  -5    0.34    0.65
  10  -2  -5    1.32    0.68
 -10  -2   5    1.17    0.91
 -10  -2   5    0.60    0.67
 -10   2   5    1.05    0.75
  10   2  -5    1.62    1.01
 -10   2   5    0.25    0.84
 -10   2   5   -0.55    0.69
   9  -2  -5   22.46    1.54
   9  -2  -5   26.41    1.48
  -9  -2   5   19.21    1.51
  -9  -2   5   22.60    1.42
   9  -2  -5   20.57    1.36
  -9  -2   5   22.08    1.66
  -9  -2   5   18.61    1.53
   9  -2  -5   20.94    1.59
  -9  -2   5   21.05    1.70
   9   2  -5   23.01    1.80
  -9   2   5   21.87    1.30
  -9   2   5   22.91    1.48
   9   2  -5   22.20    1.66
   9   2  -5   20.14    1.34
  -9   2   5   21.36    1.60
  -9   2   5   19.23    1.69
  -8  -2   5    4.83    0.91
   8  -2  -5    7.09    0.80
   8  -2  -5    5.47    0.70
   8  -2  -5    5.11    0.87
  -8  -2   5    6.76    0.97
  -8  -2   5    5.92    0.92
  -8  -2   5    4.03    0.83
   8  -2  -5    6.14    0.93
  -8  -2   5    4.05    0.71
  -8   2   5    5.97    0.95
  -8   2   5    6.72    1.08
  -8   2   5    4.65    0.66
  -8   2   5    6.77    0.83
   8   2  -5    6.36    1.11
   8   2  -5    4.45    0.89
   8   2  -5    5.05    0.73
  -7  -2   5   28.00    1.56
   7  -2  -5   31.57    1.47
   7  -2  -5   26.25    1.64
  -7  -2   5   29.66    1.68
  -7  -2   5   32.92    1.75
  -7  -2   5   29.52    1.69
   7  -2  -5   27.63    1.63
   7  -2  -5   29.49    1.43
  -7  -2   5   31.86    1.68
   7   2  -5   27.99    1.54
   7   2  -5   29.79    1.72
   7   2  -5   29.62    1.82
  -7   2   5   30.26    1.73
  -7   2   5   31.42    1.45
  -7   2   5   30.76    1.46
  -7   2   5   31.57    1.78
  -6  -2   5   25.76    1.40
  -6  -2   5   26.23    1.53
  -6  -2   5   27.03    1.47
   6  -2  -5   28.20    1.53
   6  -2  -5   27.11    1.30
   6  -2  -5   27.12    1.23
  -6  -2   5   26.80    1.51
  -6  -2   5   26.98    1.52
   6  -2  -5   22.25    1.43
   6   2  -5   29.19    1.66
  -6   2   5   26.05    1.27
  -6   2   5   28.29    1.57
  -6   2   5   26.12    1.57
   6   2  -5   26.58    1.48
  -6   2   5   26.63    1.25
   6   2  -5   27.45    1.41
  -5  -2   5    7.70    0.78
  -5  -2   5    6.73    0.75
   5  -2  -5    7.02    0.62
   5  -2  -5    6.26    0.49
   5  -2  -5    7.16    0.84
   5  -2  -5    6.59    0.74
  -5  -2   5    6.79    0.86
  -5  -2   5    6.96    0.82
  -5  -2   5    7.66    0.85
  -5   2   5    6.79    0.52
   5   2  -5    6.05    0.72
   5   2  -5    6.44    0.74
   5   2  -5    7.24    0.89
  -5   2   5    6.14    0.76
  -5   2   5    6.03    0.60
  -5   2   5    5.67    0.81
   4  -2  -5   68.36    2.56
   4  -2  -5   71.13    2.68
  -4  -2   5   64.98    2.68
   4  -2  -5   68.82    2.77
  -4  -2   5   70.41    2.73
   4  -2  -5   63.37    2.35
  -4  -2   5   65.98    2.74
  -4  -2   5   70.46    2.78
  -4   2   5   65.13    2.53
   4   2  -5   61.49    2.65
   4   2  -5   77.41    2.87
  -4   2   5   67.62    2.68
   4   2  -5   70.83    2.77
  -4   2   5   66.67    2.36
   4   2  -5   68.36    2.75
   3  -2  -5  109.08    4.05
   3  -2  -5  114.09    4.22
   3  -2  -5  117.92    4.06
  -3  -2   5  116.32    4.19
  -3  -2   5  112.44    4.21
  -3  -2   5  117.09    4.17
  -3  -2   5  115.83    4.21
  -3   2   5  116.84    4.09
   3   2  -5  109.18    4.21
  -3   2   5  110.59    3.75
   3   2  -5  115.54    4.19
   3   2  -5  121.92    4.21
  -3   2   5  111.75    4.04
  -3   2   5  116.16    4.25
  -3   2   5  110.73    3.75
   3   2  -5  115.04    4.20
   2  -2  -5  144.71    4.76
  -2  -2   5  129.65    4.83
   2  -2  -5  132.24    4.83
   2  -2  -5  133.07    4.65
  -2  -2   5  139.33    4.85
  -2  -2   5  134.17    4.84
  -2  -2   5  130.65    4.82
  -2  -2   5  131.99    4.80
   2   2  -5  135.08    4.84
  -2   2   5  132.57    4.85
   2   2  -5  139.75    4.87
  -2   2   5  129.86    4.72
   2   2  -5  138.91    4.84
  -2   2   5  138.07    4.67
  -1  -2   5   18.76    1.04
  -1  -2   5   19.69    1.04
   1  -2  -5   21.25    1.03
   1  -2  -5   21.57    1.06
  -1  -2   5   21.13    1.10
   1  -2  -5   20.18    0.74
  -1  -2   5   21.12    1.06
  -1  -2   5   20.62    1.07
   1  -2  -5   19.37    0.83
   1   2  -5   18.99    1.05
  -1   2   5   18.12    1.03
  -1   2   5   19.06    1.00
  -1   2   5   19.88    0.74
   1   2  -5   19.71    1.06
   1   2  -5   18.25    1.04
   1   2  -5   18.38    1.06
  -1   2   5   19.98    0.85
   0  -2   5   65.60    2.65
   0  -2  -5   71.04    2.66
   0  -2  -5   68.71    2.32
   0  -2  -5   66.86    2.57
   0  -2  -5   71.02    2.43
   0  -2   5   65.74    2.62
   0  -2   5   66.72    2.64
   0  -2   5   67.43    2.62
   0   2  -5   70.50    2.63
   0   2   5   67.98    2.42
   0   2  -5   68.80    2.65
   0   2  -5   67.43    2.67
   0   2  -5   72.47    2.65
   0   2   5   67.88    2.64
   0   2   5   72.20    2.61
   0   2   5   68.07    2.33
   1  -2   5  115.34    4.26
  -1  -2  -5  113.23    4.12
  -1  -2  -5  121.86    4.33
   1  -2   5  111.74    4.19
   1  -2   5  114.98    4.29
  -1  -2  -5  117.24    3.86
   1  -2   5  119.42    4.27
  -1  -2  -5  124.42    4.13
  -1  -2  -5  115.78    3.86
  -1   2  -5  116.80    4.28
  -1   2  -5  120.61    4.28
  -1   2  -5  121.81    4.28
   1   2   5  118.84    4.14
   1   2   5  120.94    4.32
   1   2   5  116.59    4.11
  -1   2  -5  121.09    4.21
   2  -2   5   90.76    3.43
   2  -2   5   85.06    3.31
  -2  -2  -5   91.31    3.05
  -2  -2  -5   92.04    3.51
   2  -2   5   92.72    3.44
  -2  -2  -5   86.64    3.18
   2  -2   5   99.00    3.46
  -2  -2  -5   90.19    3.33
   2  -2   5   88.98    3.41
   2   2   5   90.42    3.32
  -2   2  -5   89.72    3.42
  -2   2  -5   92.41    3.33
   2   2   5   90.12    3.48
  -2   2  -5   92.26    3.41
   2   2   5   92.30    3.21
  -3  -2  -5   78.48    2.72
   3  -2   5   79.08    3.05
   3  -2   5   76.60    3.06
  -3  -2  -5   78.78    3.16
   3  -2   5   78.33    3.06
  -3  -2  -5   78.47    2.74
   3  -2   5   73.93    2.92
  -3  -2  -5   80.52    3.03
   3  -2   5   78.04    3.03
  -3   2  -5   81.66    3.08
  -3   2  -5   79.27    3.07
   3   2   5   79.17    2.73
   3   2   5   71.53    2.97
  -3   2  -5   82.93    2.95
   3   2   5   80.12    2.75
   3   2   5   73.35    3.11
   4  -2   5    1.42    0.50
  -4  -2  -5    1.05    0.51
   4  -2   5    0.72    0.38
  -4  -2  -5    0.57    0.29
   4  -2   5    0.09    0.42
  -4  -2  -5    0.14    0.49
   4  -2   5    0.63    0.43
  -4  -2  -5    0.51    0.13
   4  -2   5    0.48    0.31
  -4   2  -5    0.36    0.50
   4   2   5    0.55    0.13
   4   2   5    0.37    0.42
  -4   2  -5    0.51    0.37
   4   2   5    0.65    0.29
   4   2   5    0.41    0.47
  -4   2  -5    0.86    0.49
  -5  -2  -5  104.25    4.16
   5  -2   5  105.17    4.05
   5  -2   5  103.53    4.03
  -5  -2  -5  104.53    3.77
  -5  -2  -5  103.23    4.05
   5  -2   5  104.97    3.84
   5  -2   5  104.34    3.94
   5  -2   5   98.92    3.90
   5   2   5  102.84    4.10
  -5   2  -5   99.06    4.00
   5   2   5  108.10    4.04
  -5   2  -5  103.90    4.04
   5   2   5  100.41    3.75
  -5   2  -5  108.37    3.86
   6  -2   5    0.22    0.48
  -6  -2  -5    0.22    0.46
  -6  -2  -5    1.09    0.65
  -6  -2  -5   -0.05    0.45
   6  -2   5    0.99    0.50
  -6  -2  -5   -0.19    0.58
   6  -2   5    0.23    0.54
   6  -2   5    0.03    0.54
   6  -2   5    0.24    0.42
   6   2   5    0.29    0.44
  -6   2  -5   -0.14    0.51
   6   2   5   -0.55    0.50
  -6   2  -5   -0.01    0.44
  -6   2  -5    0.62    0.61
   6   2   5    0.24    0.41
   7  -2   5   27.35    1.52
   7  -2   5   24.74    1.38
   7  -2   5   20.42    1.45
  -7  -2  -5   24.17    1.68
   7  -2   5   22.46    1.37
  -7  -2  -5   22.61    1.41
  -7  -2  -5   21.79    1.52
  -7  -2  -5   23.39    1.71
   7  -2   5   26.64    1.64
  -7   2  -5   23.16    1.62
  -7   2  -5   24.65    1.62
   7   2   5   22.93    1.38
   7   2   5   22.09    1.56
  -7   2  -5   24.18    1.41
   8  -2   5   13.55    1.42
   8  -2   5   16.84    1.20
  -8  -2  -5   14.65    1.53
  -8  -2  -5   16.84    1.50
   8  -2   5   14.58    1.25
  -8  -2  -5   17.34    1.67
   8  -2   5   15.27    1.39
  -8  -2  -5   17.83    1.32
  -8   2  -5   13.66    1.38
  -8   2  -5   15.11    1.14
  -8   2  -5   14.42    1.20
   8   2   5   17.60    1.29
  -8   2  -5   16.73    1.46
  -9  -2  -5   21.46    1.83
  -9  -2  -5   18.64    1.85
   9  -2   5   20.91    1.45
  -9  -2  -5   21.49    1.51
   9   2   5   19.59    1.50
  -9   2  -5   18.95    1.43
  -9   2  -5   22.87    1.72
  -9   2  -5   17.82    1.77
 -10  -2  -5   18.47    1.57
 -10  -2  -5   25.25    1.88
 -10  -2  -5   22.14    1.99
 -10   2  -5   16.25    1.76
 -10   2  -5   21.83    1.58
 -10   2  -5   21.64    1.91
 -11  -2  -5   -0.37    0.80
 -11  -2  -5    1.74    1.22
 -11  -2  -5   -0.31    1.06
 -11   2  -5    1.20    1.07
 -11   2  -5    0.45    1.03
 -12  -2  -5    2.79    1.46
 -12  -2  -5    3.98    1.25
 -12  -2  -5    2.80    1.33
 -12   2  -5    4.68    1.49
 -12   2  -5    4.92    1.33
 -13  -2  -5   -0.58    1.28
 -13  -2  -5   -0.25    1.35
 -13   2  -5   -0.75    1.24
 -13   2  -5    0.49    1.36
 -14  -2  -5    0.19    1.31
 -14  -2  -5    1.79    1.51
 -14   2  -5    2.47    1.44
 -14   2  -5    2.30    1.50
 -15  -3   5    1.49    1.44
 -15  -3   5    2.74    1.43
 -15  -3   5    0.66    1.57
 -15   3   5    0.89    1.51
 -14  -3   5    1.64    1.44
 -14  -3   5   -0.57    1.35
 -14  -3   5    1.35    1.34
 -14   3   5    0.40    1.07
 -13  -3   5    1.76    1.35
 -13  -3   5    3.55    1.41
 -13  -3   5    2.89    1.32
 -13   3   5    2.65    1.37
 -13   3   5    2.74    1.24
  13   3  -5    4.64    1.51
 -12  -3   5   16.96    1.97
 -12  -3   5   12.76    1.79
  12   3  -5   11.51    1.86
 -12   3   5   13.86    1.91
 -12   3   5   14.45    1.50
 -12   3   5   18.11    1.81
 -11  -3   5   17.57    1.89
 -11  -3   5   13.47    1.70
 -11   3   5   16.84    1.77
 -11   3   5   14.53    1.44
 -11   3   5   12.53    1.74
  11   3  -5   16.01    1.83
  10  -3  -5   10.96    1.37
 -10  -3   5   14.80    1.31
 -10  -3   5   15.22    1.67
 -10  -3   5   12.51    1.57
 -10   3   5   15.67    1.24
 -10   3   5   13.64    1.53
  10   3  -5   13.93    1.77
 -10   3   5   12.49    1.59
  -9  -3   5    0.11    0.81
   9  -3  -5    0.50    0.73
   9  -3  -5    0.66    0.51
   9  -3  -5    0.01    0.53
  -9  -3   5   -0.33    0.78
  -9  -3   5    0.88    0.61
   9   3  -5    0.65    0.92
  -9   3   5   -0.16    0.71
  -9   3   5    0.89    0.87
   9   3  -5    0.98    0.65
  -9   3   5    1.77    0.65
  -8  -3   5   34.38    2.02
   8  -3  -5   38.46    2.06
  -8  -3   5   37.71    1.85
  -8  -3   5   36.98    2.15
  -8  -3   5   35.53    2.05
  -8  -3   5   33.15    1.94
   8  -3  -5   33.59    1.65
   8  -3  -5   35.36    1.61
   8  -3  -5   31.85    1.97
  -8   3   5   34.06    2.08
   8   3  -5   36.15    2.13
  -8   3   5   32.08    2.05
   8   3  -5   34.96    1.81
  -8   3   5   33.82    1.55
  -8   3   5   36.39    1.69
   8   3  -5   34.74    2.05
  -7  -3   5    0.83    0.56
   7  -3  -5    0.09    0.36
  -7  -3   5   -0.17    0.64
   7  -3  -5    0.20    0.57
  -7  -3   5    0.40    0.57
   7  -3  -5   -0.83    0.30
   7  -3  -5   -0.01    0.58
  -7  -3   5   -0.62    0.52
  -7  -3   5   -0.66    0.46
  -7   3   5    0.55    0.70
  -7   3   5   -0.45    0.64
  -7   3   5    0.12    0.33
   7   3  -5    0.58    0.76
   7   3  -5    0.04    0.52
   7   3  -5   -0.35    0.56
  -7   3   5   -0.29    0.37
  -6  -3   5    8.64    1.07
  -6  -3   5   11.21    1.13
  -6  -3   5   10.27    1.09
   6  -3  -5   10.85    1.09
  -6  -3   5   10.95    0.94
  -6  -3   5   12.75    1.23
   6  -3  -5   12.85    1.22
   6  -3  -5   11.62    0.75
   6  -3  -5   10.98    0.70
  -6   3   5   12.10    0.74
  -6   3   5    9.03    1.11
   6   3  -5   12.70    1.32
  -6   3   5   10.56    0.72
   6   3  -5   10.85    1.12
  -6   3   5    9.66    1.07
   6   3  -5   12.22    0.96
  -5  -3   5    0.86    0.48
   5  -3  -5    0.73    0.56
  -5  -3   5    1.00    0.57
  -5  -3   5    1.20    0.47
  -5  -3   5    1.51    0.51
  -5  -3   5    0.79    0.58
   5  -3  -5    1.18    0.37
   5  -3  -5    1.45    0.28
   5  -3  -5    0.34    0.46
  -5   3   5    1.23    0.29
   5   3  -5    1.38    0.57
  -5   3   5    0.92    0.63
   5   3  -5    1.67    0.51
   5   3  -5    1.49    0.61
  -5   3   5    0.98    0.55
  -5   3   5    1.25    0.35
   4  -3  -5    4.64    0.51
   4  -3  -5    5.40    0.78
  -4  -3   5    5.64    0.76
   4  -3  -5    6.27    0.71
  -4  -3   5    4.70    0.74
   4  -3  -5    5.41    0.32
  -4  -3   5    5.44    0.74
  -4  -3   5    5.95    0.77
   4   3  -5    4.50    0.78
  -4   3   5    6.58    0.83
   4   3  -5    5.94    0.80
  -4   3   5    4.93    0.51
   4   3  -5    5.04    0.71
   4   3  -5    5.28    0.78
  -4   3   5    5.07    0.32
  -4   3   5    6.11    0.73
   3  -3  -5  223.04    8.13
   3  -3  -5  228.89    7.97
  -3  -3   5  230.77    8.15
  -3  -3   5  244.25    8.14
  -3  -3   5  242.61    8.18
  -3  -3   5  213.17    8.08
   3  -3  -5  237.04    7.90
  -3  -3   5  236.61    8.14
  -3   3   5  225.04    7.88
  -3   3   5  241.03    8.22
   3   3  -5  239.71    8.16
  -3   3   5  235.17    8.00
   3   3  -5  228.31    8.12
   3   3  -5  233.32    8.17
  -2  -3   5    2.19    0.50
   2  -3  -5    0.79    0.36
   2  -3  -5    0.46    0.26
  -2  -3   5    1.00    0.35
   2  -3  -5    0.84    0.33
  -2  -3   5    0.81    0.35
  -2  -3   5    1.14    0.49
  -2  -3   5    0.27    0.41
   2   3  -5    0.49    0.39
   2   3  -5    0.39    0.44
  -2   3   5    0.67    0.36
  -2   3   5    1.22    0.36
  -2   3   5    1.00    0.35
   2   3  -5    1.11    0.47
  -1  -3   5  234.38    8.51
   1  -3  -5  239.73    8.29
   1  -3  -5  244.97    8.53
  -1  -3   5  248.66    8.60
   1  -3  -5  238.82    8.14
  -1  -3   5  242.37    8.51
   1  -3  -5  260.75    8.49
  -1  -3   5  246.81    8.58
   1  -3  -5  248.11    8.15
  -1   3   5  243.53    8.45
   1   3  -5  255.55    8.53
   1   3  -5  247.56    8.56
   1   3  -5  243.74    8.60
  -1   3   5  260.08    8.59
  -1   3   5  259.16    8.33
   0  -3   5  152.28    5.58
   0  -3   5  163.72    5.74
   0  -3   5  160.64    5.71
   0  -3  -5  151.56    5.59
   0  -3  -5  164.16    5.38
   0  -3  -5  149.86    5.35
   0  -3  -5  158.39    5.65
   0  -3   5  149.23    5.63
   0   3   5  162.40    5.64
   0   3  -5  164.80    5.61
   0   3  -5  166.34    5.70
   0   3   5  164.70    5.38
   0   3   5  156.28    5.63
   0   3   5  160.67    5.37
   0   3  -5  157.26    5.72
  -1  -3  -5   33.97    1.31
  -1  -3  -5   34.60    1.47
  -1  -3  -5   32.35    1.50
   1  -3   5   33.84    1.52
   1  -3   5   36.69    1.67
  -1  -3  -5   34.71    1.33
   1  -3   5   35.79    1.68
  -1  -3  -5   33.68    1.67
   1  -3   5   36.46    1.71
   1  -3   5   33.33    1.67
   1   3   5   34.83    1.55
   1   3   5   34.29    1.66
  -1   3  -5   36.21    1.71
   1   3   5   35.68    1.46
  -1   3  -5   35.38    1.55
  -1   3  -5   36.51    1.68
   2  -3   5  232.09    8.44
  -2  -3  -5  256.55    8.73
   2  -3   5  252.11    8.72
  -2  -3  -5  243.65    8.25
  -2  -3  -5  249.96    8.50
  -2  -3  -5  247.28    8.26
  -2  -3  -5  241.82    8.41
   2  -3   5  257.98    8.71
   2  -3   5  254.54    8.69
   2  -3   5  245.42    8.63
   2   3   5  255.26    8.44
   2   3   5  241.37    8.47
  -2   3  -5  256.28    8.46
   2   3   5  247.87    8.69
  -2   3  -5  250.05    8.63
  -2   3  -5  254.40    8.69
   3  -3   5   18.09    1.17
  -3  -3  -5   18.25    0.86
  -3  -3  -5   20.26    1.30
   3  -3   5   16.88    1.17
  -3  -3  -5   19.57    0.91
   3  -3   5   17.91    1.22
   3  -3   5   17.00    1.21
  -3  -3  -5   20.52    1.14
  -3  -3  -5   18.78    0.87
   3  -3   5   16.71    0.97
  -3   3  -5   18.76    0.98
  -3   3  -5   17.12    1.20
   3   3   5   19.60    0.93
   3   3   5   16.53    1.18
  -3   3  -5   18.94    1.21
   3   3   5   16.40    1.06
   4  -3   5  218.13    7.66
  -4  -3  -5  216.97    7.30
  -4  -3  -5  222.28    7.62
  -4  -3  -5  209.52    7.17
   4  -3   5  213.90    7.69
   4  -3   5  218.41    7.37
  -4  -3  -5  220.59    7.80
   4  -3   5  221.27    7.67
   4  -3   5  216.18    7.70
  -4   3  -5  216.37    7.64
   4   3   5  214.86    7.57
   4   3   5  209.26    7.73
  -4   3  -5  213.61    7.35
  -4   3  -5  214.58    7.68
   4   3   5  208.74    7.29
   4   3   5  209.64    7.18
   5  -3   5    0.34    0.50
   5  -3   5    0.70    0.39
  -5  -3  -5    0.34    0.11
  -5  -3  -5    0.38    0.56
  -5  -3  -5    0.42    0.60
   5  -3   5    0.38    0.56
  -5  -3  -5    0.47    0.37
  -5  -3  -5   -0.13    0.65
   5  -3   5    0.64    0.58
   5  -3   5   -0.08    0.39
  -5  -3  -5    0.24    0.10
   5   3   5   -0.36    0.49
  -5   3  -5    0.53    0.60
  -5   3  -5    0.34    0.58
   5   3   5    0.08    0.35
  -5   3  -5    0.85    0.39
  -6  -3  -5  104.64    4.27
   6  -3   5  117.60    4.29
  -6  -3  -5  106.46    4.42
   6  -3   5  103.91    4.25
  -6  -3  -5  106.88    4.39
   6  -3   5  109.55    4.32
   6  -3   5  103.14    4.14
   6  -3   5  105.64    3.87
  -6  -3  -5  105.18    3.94
  -6   3  -5  107.47    4.24
  -6   3  -5   99.74    4.25
   6   3   5   94.24    3.88
  -6   3  -5  108.85    3.88
   6   3   5  105.08    4.19
   7  -3   5   39.79    1.79
   7  -3   5   41.18    2.25
   7  -3   5   39.84    2.12
  -7  -3  -5   38.36    2.24
  -7  -3  -5   36.82    2.16
   7  -3   5   37.08    2.06
  -7  -3  -5   37.67    2.33
  -7  -3  -5   38.34    1.90
   7  -3   5   40.35    2.04
  -7   3  -5   40.14    1.81
  -7   3  -5   42.14    2.22
  -7   3  -5   37.78    2.10
   7   3   5   37.93    1.88
   7   3   5   42.69    2.23
   8  -3   5    1.84    0.79
   8  -3   5    3.14    0.81
  -8  -3  -5    2.98    0.99
  -8  -3  -5    2.54    0.87
  -8  -3  -5    2.29    0.74
   8   3   5    1.88    0.72
  -8   3  -5    2.60    0.65
  -8   3  -5    2.28    0.93
  -8   3  -5    1.78    0.85
  -9  -3  -5   22.59    2.00
  -9  -3  -5   20.61    1.57
  -9  -3  -5   23.68    2.09
   9  -3   5   20.91    1.60
  -9   3  -5   17.81    1.79
  -9   3  -5   18.90    1.75
 -10  -3  -5    0.44    1.13
 -10  -3  -5    0.20    1.02
 -10  -3  -5    1.34    0.85
  10  -3   5    0.92    0.87
 -10   3  -5   -0.70    0.96
 -10   3  -5   -1.51    0.85
 -11  -3  -5    6.60    1.60
 -11  -3  -5    7.99    1.55
 -11   3  -5    5.77    1.42
 -11   3  -5    9.16    1.58
 -12  -3  -5   -0.32    1.23
 -12  -3  -5   -0.04    1.09
 -12   3  -5    2.26    1.25
 -12   3  -5    2.79    1.42
 -13  -3  -5    0.03    1.35
 -13  -3  -5   -0.65    1.40
 -13   3  -5   -0.94    1.23
 -13   3  -5   -0.99    1.19
 -14  -4   5   -1.29    1.27
 -14  -4   5    1.03    1.33
 -14  -4   5    1.82    1.47
 -14   4   5   -1.07    1.40
 -13  -4   5    4.25    1.61
 -13  -4   5   -1.78    1.22
 -13  -4   5   -0.43    1.21
 -13   4   5   -0.53    1.04
 -13   4   5   -1.02    1.27
  13   4  -5    1.81    1.67
 -12  -4   5    4.31    1.50
 -12  -4   5    5.75    1.52
 -12   4   5    8.07    1.46
 -12   4   5    4.74    1.39
  12   4  -5    6.73    1.82
 -11  -4   5    6.95    1.42
 -11  -4   5    6.54    1.38
  11   4  -5    5.69    1.59
 -11   4   5    5.75    1.30
 -11   4   5    7.08    1.52
 -10  -4   5    4.50    1.25
 -10  -4   5    8.75    1.41
 -10   4   5    8.72    1.48
  10   4  -5    7.14    1.55
 -10   4   5    7.85    1.32
 -10   4   5    7.22    0.98
  -9  -4   5   29.13    2.13
  -9  -4   5   31.74    1.81
  -9  -4   5   32.16    2.18
   9   4  -5   32.19    2.38
  -9   4   5   27.98    1.97
  -9   4   5   34.79    1.73
  -9   4   5   34.39    2.26
  -8  -4   5    1.24    0.68
  -8  -4   5    0.49    0.82
   8  -4  -5    0.93    0.74
   8  -4  -5    0.54    0.81
  -8  -4   5    0.08    0.87
   8   4  -5    0.64    0.62
   8   4  -5    1.21    0.94
  -8   4   5    0.57    0.81
   8   4  -5    2.17    0.66
  -8   4   5    1.05    0.53
  -8   4   5    0.45    0.82
   7  -4  -5   58.11    2.25
  -7  -4   5   54.01    2.78
   7  -4  -5   58.88    2.11
  -7  -4   5   62.63    2.63
  -7  -4   5   55.26    2.76
   7  -4  -5   58.18    2.75
  -7  -4   5   55.94    2.69
  -7  -4   5   60.05    2.84
   7  -4  -5   59.61    2.75
  -7   4   5   52.50    2.23
   7   4  -5   60.84    3.02
  -7   4   5   54.53    2.09
  -7   4   5   58.39    2.89
   7   4  -5   55.25    2.75
   7   4  -5   56.53    2.58
  -7   4   5   55.09    2.75
  -6  -4   5   29.52    1.89
   6  -4  -5   35.62    1.85
   6  -4  -5   33.67    1.34
  -6  -4   5   29.93    1.83
  -6  -4   5   31.16    1.85
  -6  -4   5   32.35    1.75
  -6  -4   5   33.05    1.93
   6  -4  -5   36.12    1.98
   6  -4  -5   33.96    1.38
   6   4  -5   31.18    1.77
   6   4  -5   35.23    1.94
  -6   4   5   32.11    1.38
  -6   4   5   31.68    1.32
   6   4  -5   33.50    2.07
  -6   4   5   30.70    1.97
  -6   4   5   30.15    1.84
   5  -4  -5   15.04    0.72
  -5  -4   5   12.87    1.32
   5  -4  -5   15.00    1.13
  -5  -4   5   13.21    1.08
  -5  -4   5   14.27    1.15
   5  -4  -5   14.65    1.24
  -5  -4   5   12.87    1.15
   5  -4  -5   14.35    0.79
  -5  -4   5   15.57    1.23
  -5  -4   5   15.66    1.28
   5   4  -5   14.63    1.35
  -5   4   5   15.71    0.73
  -5   4   5   13.14    1.17
  -5   4   5   14.56    1.19
   5   4  -5   15.23    1.24
  -5   4   5   14.28    0.78
   5   4  -5   14.49    1.18
  -4  -4   5  148.33    5.47
  -4  -4   5  145.15    5.46
  -4  -4   5  135.67    5.45
   4  -4  -5  150.29    5.39
   4  -4  -5  145.06    5.52
  -4  -4   5  147.85    5.52
   4  -4  -5  145.14    4.88
   4  -4  -5  146.20    5.09
  -4  -4   5  147.84    5.54
   4   4  -5  153.10    5.60
  -4   4   5  142.33    4.88
   4   4  -5  136.47    5.42
  -4   4   5  150.96    5.42
  -4   4   5  144.71    5.07
   4   4  -5  159.58    5.61
  -4   4   5  155.28    5.65
   3  -4  -5    3.28    0.60
  -3  -4   5    2.78    0.66
   3  -4  -5    2.41    0.21
   3  -4  -5    3.11    0.47
   3  -4  -5    1.97    0.63
  -3  -4   5    2.14    0.65
   3  -4  -5    2.32    0.21
  -3  -4   5    3.95    0.72
  -3  -4   5    2.53    0.62
  -3  -4   5    3.05    0.65
   3   4  -5    1.83    0.60
  -3   4   5    1.23    0.48
   3   4  -5    2.98    0.68
  -3   4   5    1.04    0.59
  -3   4   5    3.06    0.46
  -2  -4   5  115.94    4.37
  -2  -4   5  118.98    4.43
   2  -4  -5  113.02    4.17
  -2  -4   5  118.22    4.43
   2  -4  -5  119.17    4.18
   2  -4  -5  115.66    4.41
  -2  -4   5  113.53    4.41
  -2  -4   5  109.31    4.30
  -2  -4   5  114.46    4.41
   2  -4  -5  114.61    3.84
   2  -4  -5  114.29    3.84
  -2   4   5  115.80    4.21
   2   4  -5  109.10    4.38
  -2   4   5  114.70    4.44
   2   4  -5  117.47    4.37
  -2   4   5  109.66    4.13
   2   4  -5  116.16    4.42
   1  -4  -5    8.88    0.93
  -1  -4   5    8.92    0.98
  -1  -4   5    8.29    0.86
   1  -4  -5    8.69    0.52
   1  -4  -5    7.42    0.51
  -1  -4   5    8.09    0.91
  -1  -4   5    9.11    0.87
  -1  -4   5   10.79    1.09
   1  -4  -5    9.62    0.82
   1  -4  -5    6.87    0.65
  -1   4   5    7.49    0.69
  -1   4   5    7.49    0.84
   1   4  -5    6.61    0.88
  -1   4   5    7.90    0.70
   1   4  -5    9.21    0.91
   1   4  -5    8.41    0.94
   0  -4  -5  297.49   10.32
   0  -4   5  320.95   10.79
   0  -4  -5  301.43   10.61
   0  -4   5  319.09   10.81
   0  -4  -5  309.44   10.62
   0  -4   5  317.91   10.67
   0  -4   5  298.01   10.53
   0  -4  -5  316.71   10.34
   0  -4   5  306.23   10.72
   0  -4  -5  298.60   10.36
   0   4   5  307.58   10.59
   0   4   5  318.43   10.66
   0   4  -5  310.98   10.68
   0   4  -5  317.18   10.76
   0   4   5  305.77   10.39
   0   4  -5  313.04   10.54
  -1  -4  -5   81.97    3.20
  -1  -4  -5   83.56    2.98
   1  -4   5   81.01    3.26
   1  -4   5   82.33    3.33
   1  -4   5   80.34    3.12
  -1  -4  -5   82.94    2.99
  -1  -4  -5   80.97    3.05
   1  -4   5   88.83    3.47
   1  -4   5   84.05    3.41
  -1  -4  -5   79.75    3.30
  -1  -4  -5   79.84    3.05
  -1   4  -5   80.07    3.30
   1   4   5   79.47    3.26
   1   4   5   85.08    3.01
  -1   4  -5   80.47    3.11
   1   4   5   86.97    3.24
  -1   4  -5   78.54    3.35
   2  -4   5    9.92    0.89
   2  -4   5    7.57    0.97
   2  -4   5    9.28    1.08
  -2  -4  -5    7.39    0.58
  -2  -4  -5    8.28    0.62
  -2  -4  -5    9.09    0.83
   2  -4   5    9.09    0.90
   2  -4   5    7.15    0.71
  -2  -4  -5    8.43    0.80
  -2  -4  -5    7.40    0.93
   2   4   5    8.58    0.75
  -2   4  -5    8.06    0.71
  -2   4  -5    9.82    1.00
  -2   4  -5    7.60    0.88
   2   4   5    9.82    1.00
   2   4   5    7.80    0.76
  -3  -4  -5  113.39    4.52
  -3  -4  -5  116.90    4.07
   3  -4   5  115.46    4.51
  -3  -4  -5  115.75    4.54
  -3  -4  -5  108.59    4.12
  -3  -4  -5  114.69    4.30
   3  -4   5  119.03    4.60
   3  -4   5  118.92    4.51
   3  -4   5  111.21    4.10
  -3  -4  -5  114.80    4.07
   3  -4   5  111.39    4.40
   3   4   5  116.95    4.51
   3   4   5  113.74    4.16
  -3   4  -5  112.47    4.47
   3   4   5  116.78    4.28
  -3   4  -5  119.45    4.43
  -3   4  -5  113.96    4.09
  -4  -4  -5    1.85    0.64
  -4  -4  -5    2.27    0.45
   4  -4   5    2.43    0.64
  -4  -4  -5    2.14    0.43
  -4  -4  -5    0.73    0.67
  -4  -4  -5    1.06    0.58
   4  -4   5    1.31    0.66
   4  -4   5    2.74    0.68
   4  -4   5    1.64    0.74
  -4  -4  -5    1.32    0.43
   4  -4   5    1.71    0.42
  -4   4  -5    1.42    0.73
  -4   4  -5    2.03    0.70
  -4   4  -5    1.05    0.37
   4   4   5    1.46    0.56
   4   4   5    1.72    0.42
  -5  -4  -5  137.15    4.70
  -5  -4  -5  129.66    5.19
   5  -4   5  143.96    5.42
   5  -4   5  139.86    5.35
  -5  -4  -5  135.59    4.71
  -5  -4  -5  138.31    4.90
   5  -4   5  142.26    4.80
   5  -4   5  138.49    5.30
   5  -4   5  135.72    5.24
  -5  -4  -5  123.06    5.33
  -5  -4  -5  133.27    5.43
  -5  -4  -5  136.53    4.90
  -5   4  -5  139.58    5.37
  -5   4  -5  137.68    5.23
  -5   4  -5  141.99    4.79
   5   4   5  133.96    5.17
  -6  -4  -5    4.61    0.99
   6  -4   5    3.58    0.90
  -6  -4  -5    5.26    0.71
  -6  -4  -5    4.44    0.33
  -6  -4  -5    4.11    0.91
   6  -4   5    3.94    0.90
   6  -4   5    4.37    1.06
   6  -4   5    5.07    0.90
  -6  -4  -5    4.30    1.09
   6   4   5    3.39    0.83
  -6   4  -5    4.16    0.92
  -6   4  -5    4.73    0.57
  -6   4  -5    5.08    0.91
   6   4   5    4.27    0.66
  -7  -4  -5   50.78    2.83
  -7  -4  -5   52.09    2.58
  -7  -4  -5   49.59    2.27
   7  -4   5   44.65    2.50
   7  -4   5   54.73    2.71
   7  -4   5   46.96    2.50
  -7   4  -5   51.62    2.02
   7   4   5   45.78    2.75
  -7   4  -5   52.10    2.74
  -7   4  -5   50.55    2.58
  -8  -4  -5    8.25    1.47
  -8  -4  -5    5.85    1.07
   8  -4   5    7.46    1.12
  -8  -4  -5    8.33    1.02
   8  -4   5   14.51    1.62
  -8   4  -5    7.49    1.25
  -8   4  -5    8.42    1.36
  -9  -4  -5   16.21    1.44
  -9  -4  -5   16.04    1.94
  -9  -4  -5   15.70    1.80
   9  -4   5   16.48    1.72
  -9   4  -5   16.81    1.80
  -9   4  -5   15.79    1.81
 -10  -4  -5   10.26    1.74
 -10  -4  -5   14.04    1.81
 -10   4  -5    9.59    1.51
 -10   4  -5    5.71    1.45
 -11  -4  -5    0.93    1.25
 -11  -4  -5    1.23    1.41
 -11   4  -5    1.77    1.20
 -11   4  -5    0.63    1.20
 -12  -4  -5   10.72    1.99
 -12   4  -5   12.77    1.94
 -12   4  -5   12.54    1.98
 -13  -4  -5    3.09    1.68
 -13  -4  -5    3.09    1.65
 -13   4  -5    5.21    1.59
 -13   4  -5   -0.11    1.37
 -14  -5   5    2.25    1.65
 -14  -5   5    2.55    1.70
 -14  -5   5    1.36    1.53
 -14   5   5    2.46    1.34
 -13  -5   5    1.19    1.43
 -13  -5   5    0.98    1.47
 -13  -5   5    1.29    1.32
 -13   5   5    1.23    1.20
 -13   5   5    1.83    1.54
 -12  -5   5    0.23    1.08
 -12  -5   5    0.78    1.25
 -12  -5   5   -1.15    1.31
  12   5  -5   -0.65    1.09
 -12   5   5    0.31    1.14
 -12   5   5    0.83    1.34
 -11  -5   5    3.70    1.12
 -11  -5   5    3.04    1.34
  11   5  -5    1.35    1.55
 -11   5   5    3.76    1.33
 -11   5   5    1.47    1.27
 -10  -5   5   13.82    1.67
 -10  -5   5   11.28    1.60
 -10   5   5   10.00    1.63
 -10   5   5   12.71    1.76
  10   5  -5   14.49    1.96
  -9  -5   5    1.35    1.05
  -9  -5   5    1.11    0.99
  -9  -5   5    3.11    0.85
  -9   5   5    3.15    1.15
  -9   5   5    3.96    0.99
   9   5  -5    5.77    1.51
  -8  -5   5   12.10    1.54
  -8  -5   5   15.11    1.36
  -8  -5   5   14.89    1.67
  -8   5   5   13.91    1.57
  -8   5   5   15.61    1.78
   8   5  -5   17.30    1.92
  -7  -5   5    0.82    0.84
   7  -5  -5    0.49    0.66
  -7  -5   5    1.05    0.69
  -7  -5   5    1.32    0.86
  -7   5   5    0.52    0.83
   7   5  -5    0.80    0.99
  -7   5   5    2.71    0.51
   7   5  -5    2.70    0.75
  -7   5   5    1.06    0.90
  -6  -5   5   14.09    1.42
  -6  -5   5   11.51    1.21
  -6  -5   5   14.28    1.38
  -6  -5   5   16.11    1.22
  -6  -5   5   12.27    1.31
  -6  -5   5   12.61    1.31
   6  -5  -5   12.06    1.26
   6  -5  -5   13.63    1.38
  -6  -5   5   11.87    1.38
  -6   5   5   11.51    1.33
   6   5  -5   12.89    1.53
   6   5  -5   13.50    1.16
  -6   5   5   14.79    1.51
  -6   5   5   11.46    0.79
  -5  -5   5   54.56    2.64
  -5  -5   5   52.50    2.54
  -5  -5   5   53.91    2.61
  -5  -5   5   52.49    2.65
  -5  -5   5   55.05    2.68
   5  -5  -5   55.40    2.01
   5  -5  -5   51.32    2.50
   5  -5  -5   53.50    1.97
  -5  -5   5   49.89    2.51
  -5  -5   5   54.05    2.63
   5  -5  -5   55.39    2.69
  -5   5   5   55.24    1.99
  -5   5   5   54.16    2.59
  -5   5   5   53.14    2.76
   5   5  -5   55.15    2.70
   5   5  -5   50.09    2.49
  -5   5   5   51.90    1.98
   4  -5  -5   15.58    1.24
  -4  -5   5   15.08    1.28
  -4  -5   5   15.56    1.28
   4  -5  -5   16.01    0.92
  -4  -5   5   16.65    1.32
   4  -5  -5   15.73    0.72
  -4  -5   5   15.86    1.39
  -4  -5   5   15.33    1.24
   4  -5  -5   14.79    1.22
  -4  -5   5   16.07    1.28
  -4   5   5   14.57    0.72
  -4   5   5   14.99    0.86
   4   5  -5   13.79    1.42
  -4   5   5   15.80    1.34
  -4   5   5   16.31    1.34
   4   5  -5   14.81    1.45
   3  -5  -5  127.69    4.37
   3  -5  -5  123.48    5.03
  -3  -5   5  130.65    4.97
  -3  -5   5  126.24    5.02
  -3  -5   5  126.47    4.97
  -3  -5   5  124.80    4.93
  -3  -5   5  131.40    5.04
   3  -5  -5  135.25    4.86
  -3  -5   5  126.44    5.06
   3  -5  -5  131.46    4.63
   3  -5  -5  128.60    4.37
  -3   5   5  136.26    5.16
   3   5  -5  133.26    5.05
   3   5  -5  132.55    5.09
  -3   5   5  133.68    4.90
  -3   5   5  121.35    4.58
   2  -5  -5    0.87    0.45
   2  -5  -5    1.98    0.55
  -2  -5   5    0.55    0.62
  -2  -5   5    1.57    0.59
  -2  -5   5    1.24    0.59
   2  -5  -5    1.68    0.62
   2  -5  -5    1.94    0.34
  -2  -5   5    1.70    0.60
   2  -5  -5    1.69    0.31
  -2  -5   5    2.08    0.66
  -2  -5   5    2.28    0.73
  -2   5   5    2.38    0.80
   2   5  -5    1.22    0.66
   2   5  -5    2.22    0.66
  -2   5   5    1.34    0.59
  -2   5   5    1.66    0.49
   1  -5  -5  126.16    4.37
  -1  -5   5  113.92    4.55
   1  -5  -5  118.14    4.24
   1  -5  -5  117.28    4.03
  -1  -5   5  112.46    4.52
   1  -5  -5  116.32    4.49
  -1  -5   5  111.55    4.58
   1  -5  -5  113.59    4.01
  -1  -5   5  113.55    4.44
  -1  -5   5  111.39    4.35
  -1   5   5  114.64    4.53
   1   5  -5  115.32    4.38
  -1   5   5  104.51    4.24
  -1   5   5  114.50    4.27
   1   5  -5  110.58    4.54
   1   5  -5  119.97    4.50
   0  -5  -5   34.74    1.83
   0  -5   5   36.75    1.90
   0  -5   5   34.83    1.89
   0  -5   5   38.58    2.05
   0  -5  -5   36.42    1.60
   0  -5  -5   36.67    1.59
   0  -5  -5   38.05    1.95
   0  -5  -5   39.72    1.88
   0  -5   5   34.11    1.97
   0  -5  -5   41.84    1.71
   0  -5   5   35.68    1.75
   0   5  -5   34.61    2.02
   0   5  -5   34.54    1.75
   0   5   5   40.14    2.04
   0   5   5   39.63    1.85
   0   5   5   37.07    1.73
   0   5  -5   39.28    1.99
  -1  -5  -5  135.92    4.72
  -1  -5  -5  126.34    4.66
  -1  -5  -5  128.15    4.69
  -1  -5  -5  131.89    4.99
  -1  -5  -5  134.52    4.93
  -1  -5  -5  126.88    4.98
  -1  -5  -5  126.64    4.68
   1  -5   5  129.20    5.12
   1  -5   5  128.48    4.76
   1  -5   5  130.03    5.15
   1  -5   5  134.59    4.98
   1  -5   5  128.42    5.05
  -1   5  -5  134.83    5.01
  -1   5  -5  132.17    4.75
   1   5   5  132.99    4.95
  -1   5  -5  125.31    5.08
   1   5   5  134.62    4.73
  -2  -5  -5  119.34    4.32
   2  -5   5  121.12    4.77
  -2  -5  -5  119.59    4.45
  -2  -5  -5  117.05    4.71
  -2  -5  -5  116.94    4.71
   2  -5   5  135.80    5.00
  -2  -5  -5  116.92    4.34
   2  -5   5  110.98    4.58
   2  -5   5  120.64    4.79
  -2  -5  -5  122.22    4.53
  -2  -5  -5  118.37    4.44
   2  -5   5  121.00    4.38
  -2   5  -5  126.42    4.71
  -2   5  -5  116.04    4.77
  -2   5  -5  118.47    4.33
   2   5   5  127.03    4.59
  -3  -5  -5   16.18    1.43
   3  -5   5   18.57    1.45
  -3  -5  -5   18.02    1.06
  -3  -5  -5   15.93    1.36
  -3  -5  -5   18.05    1.15
  -3  -5  -5   17.45    1.18
   3  -5   5   16.43    0.99
   3  -5   5   18.40    1.33
  -3  -5  -5   18.59    1.24
   3  -5   5   19.44    1.60
   3  -5   5   20.78    1.53
  -3  -5  -5   17.47    1.05
  -3   5  -5   15.86    0.97
  -3   5  -5   16.79    1.37
  -3   5  -5   18.66    1.49
   3   5   5   15.32    1.14
   4  -5   5  192.17    7.03
   4  -5   5  193.89    6.53
   4  -5   5  199.91    7.33
  -4  -5  -5  194.57    6.68
  -4  -5  -5  194.32    6.70
  -4  -5  -5  190.90    7.22
  -4  -5  -5  184.71    6.90
   4  -5   5  188.24    7.18
  -4  -5  -5  187.74    6.95
   4  -5   5  184.35    7.15
  -4  -5  -5  186.13    6.67
  -4  -5  -5  204.29    7.28
  -4   5  -5  196.58    7.05
  -4   5  -5  186.41    6.49
   4   5   5  186.90    6.89
   4   5   5  188.82    6.70
  -4   5  -5  187.63    7.17
  -5  -5  -5    8.99    1.19
  -5  -5  -5    9.16    1.39
  -5  -5  -5   10.00    0.93
   5  -5   5    8.30    1.26
  -5  -5  -5    8.90    1.13
   5  -5   5    7.56    1.07
   5  -5   5    8.18    1.18
  -5  -5  -5    8.85    0.79
  -5   5  -5    9.43    1.18
  -5   5  -5    7.20    1.20
  -5   5  -5    8.94    0.62
   5   5   5    9.44    1.12
   6  -5   5    3.37    1.13
  -6  -5  -5    4.23    1.12
   6  -5   5    2.81    0.86
  -6  -5  -5    4.46    1.03
   6  -5   5    4.40    1.00
  -6  -5  -5    4.00    0.75
  -6   5  -5    4.57    0.99
   6   5   5    3.13    0.96
  -6   5  -5    2.61    1.00
  -7  -5  -5    7.77    1.00
  -7  -5  -5    8.80    1.49
   7  -5   5   10.28    1.58
  -7  -5  -5    9.28    1.33
  -7   5  -5    9.88    1.42
  -7   5  -5    8.70    1.26
  -8  -5  -5   16.63    1.76
  -8  -5  -5   13.87    1.83
   8  -5   5   15.44    1.79
  -8   5  -5   18.75    1.89
  -8   5  -5   13.84    1.58
   9  -5   5   34.60    2.46
  -9  -5  -5   34.60    2.52
  -9  -5  -5   33.14    2.71
  -9   5  -5   31.33    2.30
  -9   5  -5   31.19    2.51
 -10  -5  -5    0.24    1.26
 -10  -5  -5   -1.11    1.23
  10  -5   5    0.20    1.00
 -10   5  -5   -0.14    1.05
 -10   5  -5   -1.22    1.19
 -11  -5  -5   19.04    2.29
 -11  -5  -5   18.24    2.42
 -11   5  -5   16.95    2.00
 -11   5  -5   19.62    2.34
 -12  -5  -5    2.31    1.63
 -12  -5  -5    0.88    1.52
 -12   5  -5   -0.44    1.45
 -12   5  -5    1.96    1.33
 -13  -6   5   -0.83    1.68
 -13  -6   5    2.70    1.60
 -13  -6   5   -0.84    1.36
 -13   6   5   -0.13    1.52
 -13   6   5    2.39    1.52
 -12  -6   5    1.14    1.30
 -12  -6   5   -0.38    1.10
 -12  -6   5    1.24    1.45
  12   6  -5    0.54    1.27
 -12   6   5   -1.30    1.24
 -12   6   5   -2.05    1.25
 -11  -6   5   -0.47    1.15
 -11  -6   5   -3.05    1.25
 -11  -6   5   -0.15    1.24
 -11   6   5    0.21    1.29
 -11   6   5   -0.87    1.17
  11   6  -5   -0.87    1.42
 -10  -6   5    1.26    0.96
 -10  -6   5    1.37    1.16
  10   6  -5    1.60    1.49
 -10   6   5   -0.34    1.18
 -10   6   5    0.13    1.09
  -9  -6   5    6.39    1.40
  -9  -6   5    7.81    1.33
   9   6  -5    9.34    1.78
  -9   6   5    7.72    1.59
  -9   6   5    6.95    1.41
  -8  -6   5    0.23    0.93
  -8  -6   5    0.87    0.77
  -8  -6   5   -0.46    1.04
   8   6  -5   -0.83    0.86
  -8   6   5    1.03    1.13
  -8   6   5   -0.43    0.98
  -7  -6   5   23.90    2.02
  -7  -6   5   27.35    1.87
  -7  -6   5   27.27    2.04
  -7   6   5   24.07    1.98
   7   6  -5   27.38    2.32
  -7   6   5   28.17    2.03
  -6  -6   5    9.65    1.43
  -6  -6   5   11.30    1.29
  -6  -6   5    8.66    1.24
   6  -6  -5    7.07    1.27
  -6  -6   5    9.41    1.35
  -6   6   5   10.03    1.37
   6   6  -5   10.02    1.54
  -6   6   5   11.69    1.59
  -5  -6   5   16.78    1.54
  -5  -6   5   21.55    1.61
  -5  -6   5   20.82    1.72
  -5  -6   5   22.85    1.76
  -5  -6   5   19.14    1.58
   5  -6  -5   18.71    1.49
   5   6  -5   19.86    1.80
  -5   6   5   22.06    1.85
  -5   6   5   20.39    1.63
   4  -6  -5   46.20    1.83
  -4  -6   5   46.85    2.49
  -4  -6   5   46.47    2.42
  -4  -6   5   38.97    2.27
  -4  -6   5   43.85    2.33
  -4  -6   5   37.17    2.31
   4  -6  -5   42.86    2.19
  -4  -6   5   41.90    2.29
  -4   6   5   42.14    2.25
   4   6  -5   43.83    2.50
  -4   6   5   41.49    1.69
  -4   6   5   48.09    2.60
  -3  -6   5    0.01    0.70
   3  -6  -5    0.81    0.57
  -3  -6   5   -0.19    0.77
   3  -6  -5   -1.00    0.43
  -3  -6   5    0.15    0.70
   3  -6  -5    0.33    0.52
  -3  -6   5   -0.32    0.57
   3  -6  -5   -0.06    0.32
  -3  -6   5    0.03    0.65
  -3  -6   5    0.39    0.72
   3  -6  -5   -0.02    0.45
  -3   6   5   -0.73    0.76
  -3   6   5   -0.20    0.69
   3   6  -5   -0.07    0.58
   3   6  -5   -0.30    0.68
  -2  -6   5  127.42    5.04
  -2  -6   5  116.63    4.99
  -2  -6   5  119.70    4.86
   2  -6  -5  127.26    5.04
   2  -6  -5  126.53    4.66
   2  -6  -5  120.65    4.38
  -2  -6   5  122.88    4.84
   2  -6  -5  116.95    4.71
  -2  -6   5  127.91    5.07
   2  -6  -5  137.55    4.71
   2  -6  -5  125.87    4.39
  -2  -6   5  123.65    5.08
   2   6  -5  127.72    4.95
  -2   6   5  125.32    5.10
   2   6  -5  125.64    5.02
  -2   6   5  130.95    4.84
  -1  -6   5  113.66    4.87
  -1  -6   5  118.02    4.79
  -1  -6   5  116.75    4.56
  -1  -6   5  120.61    4.87
   1  -6  -5  124.36    4.55
   1  -6  -5  120.56    4.25
   1  -6  -5  113.87    4.69
   1  -6  -5  123.82    4.56
   1  -6  -5  115.51    4.45
  -1  -6   5  116.48    4.68
   1  -6  -5  117.49    4.22
  -1   6   5  115.08    4.80
   1   6  -5  120.40    4.77
   1   6  -5  119.53    4.60
  -1   6   5  118.16    4.53
   1   6  -5  116.35    4.84
   0  -6  -5   78.25    3.04
   0  -6   5   73.24    3.36
   0  -6   5   74.14    3.50
   0  -6  -5   74.73    3.18
   0  -6  -5   75.33    2.87
   0  -6  -5   77.54    3.22
   0  -6  -5   72.27    3.24
   0  -6   5   68.84    3.20
   0  -6   5   76.08    3.44
   0  -6   5   71.57    3.05
   0  -6  -5   73.83    2.90
   0   6  -5   75.06    3.43
   0   6  -5   71.81    3.07
   0   6  -5   74.89    3.30
   0   6   5   74.03    3.32
   0   6   5   74.48    3.05
   1  -6   5   14.86    1.29
  -1  -6  -5   13.80    1.29
   1  -6   5   16.87    1.44
   1  -6   5   16.29    1.53
  -1  -6  -5   15.51    1.14
  -1  -6  -5   16.17    1.06
   1  -6   5   12.78    1.39
  -1  -6  -5   13.84    1.21
  -1  -6  -5   15.94    1.08
  -1  -6  -5   15.57    1.10
   1  -6   5   15.32    1.13
  -1  -6  -5   15.06    1.25
   1   6   5   15.25    1.21
  -1   6  -5   14.88    1.09
  -1   6  -5   14.21    1.31
  -1   6  -5   14.47    1.42
   1   6   5   15.75    1.42
  -2  -6  -5   16.73    1.19
  -2  -6  -5   14.38    1.33
  -2  -6  -5   17.93    1.25
  -2  -6  -5   13.25    1.11
   2  -6   5   16.19    1.71
   2  -6   5   12.89    1.42
   2  -6   5   15.85    1.33
  -2  -6  -5   16.26    1.33
   2  -6   5   15.27    1.26
  -2  -6  -5   18.00    1.15
  -2  -6  -5   15.92    1.43
  -2   6  -5   15.82    1.57
  -2   6  -5   14.18    1.04
  -2   6  -5   18.63    1.46
   2   6   5   18.41    1.36
   3  -6   5   30.78    1.88
   3  -6   5   30.44    2.08
  -3  -6  -5   34.55    1.88
  -3  -6  -5   31.96    1.77
  -3  -6  -5   34.36    1.71
  -3  -6  -5   29.71    2.01
  -3  -6  -5   34.67    2.04
  -3  -6  -5   33.09    1.77
   3   6   5   34.95    1.84
  -3   6  -5   32.40    1.96
  -3   6  -5   29.67    1.45
  -3   6  -5   29.29    2.08
   4  -6   5    2.65    1.10
  -4  -6  -5    0.78    0.57
  -4  -6  -5    1.49    0.90
  -4  -6  -5    0.12    0.68
  -4  -6  -5    1.56    0.69
  -4  -6  -5    0.79    0.72
   4  -6   5    0.87    0.70
   4   6   5    1.25    0.67
  -4   6  -5   -0.02    0.89
  -4   6  -5    0.28    0.77
  -5  -6  -5   33.59    2.03
   5  -6   5   32.13    2.02
  -5  -6  -5   40.19    2.48
  -5  -6  -5   34.64    1.84
   5  -6   5   40.53    2.59
  -5  -6  -5   31.60    2.11
  -5   6  -5   33.38    2.30
  -5   6  -5   33.33    2.08
  -6  -6  -5    1.33    1.13
   6  -6   5    5.23    1.34
  -6  -6  -5    1.55    0.90
  -6   6  -5    1.64    0.94
  -6   6  -5    1.14    0.85
   7  -6   5   14.22    1.87
  -7  -6  -5   12.63    1.64
  -7  -6  -5   14.00    1.91
  -7   6  -5   10.38    1.44
  -7   6  -5   17.28    1.91
  -8  -6  -5    7.41    1.42
   8  -6   5    9.42    1.81
[truncated: 638,299 more chars]
