# Supplementary material for: Crystal structure and Hirshfeld surface analysis of 3-[(E)-2-(2-bromo-4,5-di­meth­oxy­phen­yl)ethen­yl]-5,5-di­methyl­cyclo­hex-2-en-1-one
Source: Acta Crystallogr E Crystallogr Commun. 2025 Jul 23;81(Pt 8):723–6. doi: 10.1107/S2056989025006413 (PMC12326506; doi:10.1107/S2056989025006413)
Supplement: Supplementary file 2 [file e-81-00723-Isup2.hkl]

data_I                                                                          
_shelx_title ' IP6BrV_090924_0m_a.res in P2(1)/c'                               
_shelx_refln_list_code          4                                               
_shelx_F_calc_maximum      135.05                                               
_exptl_crystal_F_000       752.00                                               
_reflns_d_resolution_high  0.7492                                               
                                                                                
loop_                                                                           
 _space_group_symop_operation_xyz                                               
 'x, y, z'                                                                      
 '-x, y+1/2, -z+1/2'                                                            
 '-x, -y, -z'                                                                   
 'x, -y-1/2, z-1/2'                                                             
                                                                                
_cell_length_a    11.9084                                                       
_cell_length_b     8.1667                                                       
_cell_length_c    18.1737                                                       
_cell_angle_alpha  90.000                                                       
_cell_angle_beta  102.231                                                       
_cell_angle_gamma  90.000                                                       
                                                                                
_shelx_F_squared_multiplier     1.000                                           
                                                                                
loop_                                                                           
 _refln_index_h                                                                 
 _refln_index_k                                                                 
 _refln_index_l                                                                 
 _refln_F_squared_calc                                                          
 _refln_F_squared_meas                                                          
 _refln_F_squared_sigma                                                         
 _refln_observed_status                                                         
   2   0   0       2285.55       2374.54        30.14 o                         
   3   0   0        180.47        171.72         3.38 o                         
   4   0   0       4594.88       4785.24        53.59 o                         
   5   0   0       6887.85       6883.05        76.71 o                         
   6   0   0       4383.07       4692.85        56.76 o                         
   7   0   0       1568.32       1571.73        21.54 o                         
   8   0   0          2.27          5.01         2.91 o                         
   9   0   0        973.40        995.88        15.96 o                         
  10   0   0        195.08        234.40        10.16 o                         
  11   0   0         70.70         92.01         9.65 o                         
  12   0   0        795.81        836.31        28.60 o                         
  13   0   0          5.00         21.46        12.23 o                         
  14   0   0        116.91        118.18        20.71 o                         
  15   0   0          8.69          1.94        26.12 o                         
   2   1   0         31.90         35.51         1.00 o                         
   3   1   0       4873.24       4906.16        45.45 o                         
   4   1   0       5668.72       5559.25        46.49 o                         
   5   1   0       4540.81       4628.69        38.17 o                         
   6   1   0       2563.90       2531.77        22.04 o                         
   7   1   0          8.22          8.97         1.93 o                         
   8   1   0       1025.72       1003.37        11.35 o                         
   9   1   0        288.16        298.04         5.46 o                         
  10   1   0        426.27        396.07         8.66 o                         
  11   1   0        378.92        398.06        13.21 o                         
  12   1   0         10.52         17.86         7.45 o                         
  13   1   0        249.70        269.95        21.06 o                         
  14   1   0         13.00         12.92         9.70 o                         
  15   1   0         48.46         27.56        13.23 o                         
   0   2   0       7935.70       7810.37       183.45 o                         
   1   2   0          3.12          3.59         0.74 o                         
   2   2   0       2019.14       1870.13        17.61 o                         
   3   2   0       4020.50       4056.87        36.80 o                         
   4   2   0       2304.65       2255.03        19.90 o                         
   5   2   0       6925.83       6971.04        56.76 o                         
   6   2   0          9.03         13.97         1.67 o                         
   7   2   0       1310.86       1310.34        13.18 o                         
   8   2   0         36.73         44.73         2.73 o                         
   9   2   0         44.88         37.41         3.03 o                         
  10   2   0         47.66         53.65         5.23 o                         
  11   2   0         13.10         -2.17         6.26 o                         
  12   2   0         36.87         43.98         9.37 o                         
  13   2   0         15.20         16.32         9.65 o                         
  14   2   0         79.38         49.00        11.51 o                         
  15   2   0          6.41          1.33        11.54 o                         
   1   3   0       5621.22       5626.75        47.14 o                         
   2   3   0        964.45        953.88         9.32 o                         
   3   3   0       1952.40       2115.68        19.76 o                         
   4   3   0         74.13        128.68         3.34 o                         
   5   3   0        366.73        387.35         5.78 o                         
   6   3   0       2182.47       2075.83        18.78 o                         
   7   3   0        116.45        106.48         4.17 o                         
   8   3   0        154.76        138.39         3.79 o                         
   9   3   0        670.23        685.59        11.90 o                         
  10   3   0       1184.29       1118.20        18.60 o                         
  11   3   0         96.46        106.06        10.57 o                         
  12   3   0         13.38         34.64         9.50 o                         
  13   3   0          3.84         -1.64         8.95 o                         
  14   3   0          1.16         -0.21        10.15 o                         
   0   4   0       1765.79       1715.64        22.43 o                         
   1   4   0        127.83        142.82         3.13 o                         
   2   4   0        582.24        583.33         6.62 o                         
   3   4   0         26.72         25.44         2.23 o                         
   4   4   0        821.06        943.02        10.73 o                         
   5   4   0        661.20        664.09         8.59 o                         
   6   4   0         20.80         16.61         2.64 o                         
   7   4   0          3.44          3.01         2.49 o                         
   8   4   0        148.70        144.99         5.84 o                         
   9   4   0        433.00        387.87        13.21 o                         
  10   4   0        993.53        982.59        21.77 o                         
  11   4   0         25.96         28.11         7.97 o                         
  12   4   0          0.55          9.07         8.57 o                         
  13   4   0          0.45         -3.58         9.51 o                         
  14   4   0         47.81         40.77        13.31 o                         
   1   5   0         38.97         45.33         2.59 o                         
   2   5   0          5.15          5.66         1.89 o                         
   3   5   0         30.70         44.65         2.30 o                         
   4   5   0        123.81        129.97         4.37 o                         
   5   5   0         16.76         18.49         3.00 o                         
   6   5   0         84.75         76.29         4.04 o                         
   7   5   0         37.91         21.80         3.89 o                         
   8   5   0        224.77        248.77        12.78 o                         
   9   5   0          1.20          5.16         6.41 o                         
  10   5   0         10.83          5.62         7.06 o                         
  11   5   0         45.10         45.83         8.38 o                         
  12   5   0          7.17         15.67         9.83 o                         
  13   5   0          3.91         -7.42        13.98 o                         
   0   6   0         10.18          8.36         3.60 o                         
   1   6   0        292.94        279.87         5.26 o                         
   2   6   0        534.19        546.40         7.59 o                         
   3   6   0        197.48        195.02         4.99 o                         
   4   6   0         57.90         44.17         3.62 o                         
   5   6   0         77.31         64.42         4.91 o                         
   6   6   0         51.76         48.71         6.12 o                         
   7   6   0          9.89         10.52         5.16 o                         
   8   6   0          1.10         -3.21         6.26 o                         
   9   6   0         23.41         33.55         8.32 o                         
  10   6   0          2.38         -1.40         9.00 o                         
  11   6   0          0.03         -3.42         9.87 o                         
  12   6   0         40.43         33.76        13.35 o                         
   1   7   0         79.33         81.19         4.22 o                         
   2   7   0         97.68        108.74         4.67 o                         
   3   7   0        308.47        290.27         8.01 o                         
   4   7   0         25.23         19.17         4.53 o                         
   5   7   0         32.00         25.90         5.58 o                         
   6   7   0        290.72        274.34        11.02 o                         
   7   7   0          9.50         31.87         8.80 o                         
   8   7   0         63.72         76.11        10.65 o                         
   9   7   0         11.76          2.36         9.58 o                         
  10   7   0         10.19          5.49        11.59 o                         
  11   7   0          3.96         -1.54        12.37 o                         
   0   8   0        116.94        112.66        13.55 o                         
   1   8   0         33.10         29.52         5.67 o                         
   2   8   0       1046.24       1024.39        20.37 o                         
   3   8   0         39.17         57.42         7.81 o                         
   4   8   0          5.78          1.59         7.03 o                         
   5   8   0         56.69         85.95        10.70 o                         
   6   8   0          4.20          9.72         9.04 o                         
   7   8   0        195.96        195.61        13.50 o                         
   8   8   0         25.68         21.47        16.26 o                         
   9   8   0         11.65         -6.86        12.46 o                         
  10   8   0         25.81         66.61        19.02 o                         
   1   9   0        197.78        215.35        15.67 o                         
   2   9   0        118.13        105.34        13.44 o                         
   3   9   0        109.97        105.39         9.51 o                         
   4   9   0        180.42        180.99        11.98 o                         
   5   9   0         19.66         22.54         9.68 o                         
   6   9   0         38.34         42.85        12.08 o                         
   7   9   0          1.59          2.98        12.18 o                         
   8   9   0        106.94        134.71        17.84 o                         
   0  10   0         74.29         56.85        19.41 o                         
   1  10   0          0.37        -10.86        11.45 o                         
   2  10   0         92.80         75.16        13.38 o                         
   3  10   0         65.07         79.17        17.28 o                         
   4  10   0         17.66          5.16        19.48 o                         
   5  10   0         31.38         39.02        14.63 o                         
   6  10   0          1.19          5.06        13.46 o                         
 -15   1   1          0.05         -8.68        11.92 o                         
 -14   1   1          3.44          1.03         9.68 o                         
 -13   1   1         83.28         92.01        11.12 o                         
 -12   1   1          3.44         -0.34         6.94 o                         
 -11   1   1         12.71         18.97         5.37 o                         
 -10   1   1          2.99          0.92         3.35 o                         
  -9   1   1          4.21          2.03         2.39 o                         
  -8   1   1         46.51         55.29         2.85 o                         
  -7   1   1        821.26        784.12         8.84 o                         
  -6   1   1         45.05         46.37         2.20 o                         
  -5   1   1       1174.29       1161.12        11.23 o                         
  -4   1   1          1.12          0.71         0.99 o                         
  -3   1   1        770.66        745.68         7.19 o                         
  -2   1   1       1051.18       1063.29         9.20 o                         
  -1   1   1       4069.51       4244.08        84.17 o                         
   0   1   1       2873.99       2797.27        63.69 o                         
   1   1   1       1586.33       1600.08        13.61 o                         
   2   1   1        126.03        135.44         2.37 o                         
   3   1   1        794.80        815.33         7.73 o                         
   4   1   1       2193.19       2217.49        19.44 o                         
   5   1   1        450.72        529.28         7.21 o                         
   6   1   1        170.25        220.30         4.25 o                         
   7   1   1       1002.87       1053.83        11.01 o                         
   8   1   1         56.29         54.52         2.71 o                         
   9   1   1         84.42         86.65         3.36 o                         
  10   1   1        134.38        151.00         6.40 o                         
  11   1   1         32.82         28.93         6.70 o                         
  12   1   1          7.36          1.26         7.35 o                         
  13   1   1         39.39         41.25         9.91 o                         
  14   1   1          0.68          2.90         9.84 o                         
  15   1   1          1.40         -5.89        12.43 o                         
 -15   2   1         13.61          2.58        11.65 o                         
 -14   2   1          0.10          8.35        10.20 o                         
 -13   2   1          3.86         14.85         9.09 o                         
 -12   2   1         22.36         22.94         8.61 o                         
 -11   2   1        107.85         97.87         7.53 o                         
 -10   2   1         37.68         30.57         4.55 o                         
  -9   2   1        529.08        526.41         8.45 o                         
  -8   2   1        441.64        458.18         6.49 o                         
  -7   2   1         31.91         33.02         2.29 o                         
  -6   2   1        617.84        633.30         7.80 o                         
  -5   2   1         56.23         62.28         2.53 o                         
  -4   2   1       1393.12       1490.24        13.73 o                         
  -3   2   1       3335.45       3310.88        28.22 o                         
  -2   2   1        811.70        816.25         7.55 o                         
  -1   2   1       5548.40       5602.37       186.65 o                         
   0   2   1       5410.37       5397.67       156.23 o                         
   1   2   1       7297.36       7209.19       122.34 o                         
   2   2   1        540.47        519.88         5.38 o                         
   3   2   1       2213.76       2207.56        19.30 o                         
   4   2   1       2551.30       2547.82        22.32 o                         
   5   2   1        559.53        643.40         7.08 o                         
   6   2   1       1397.80       1303.55        13.35 o                         
   7   2   1         20.52         22.55         2.47 o                         
   8   2   1        709.43        683.17         8.75 o                         
   9   2   1         11.34          9.82         3.12 o                         
  10   2   1          2.10         -3.97         4.53 o                         
  11   2   1        352.30        344.93        12.70 o                         
  12   2   1         60.41         51.05         9.71 o                         
  13   2   1         38.55         28.62        10.01 o                         
  14   2   1          5.68          4.35        10.41 o                         
  15   2   1          3.34         10.33        11.45 o                         
 -15   3   1         11.38         -4.38        12.61 o                         
 -14   3   1         27.98         30.67        10.92 o                         
 -13   3   1         16.69          6.70         9.37 o                         
 -12   3   1         18.40         20.74         7.76 o                         
 -11   3   1          0.78         -0.64         6.68 o                         
 -10   3   1       1555.13       1489.89        23.69 o                         
  -9   3   1       2200.70       2234.49        26.25 o                         
  -8   3   1        349.71        343.08         5.56 o                         
  -7   3   1       1336.40       1341.90        13.64 o                         
  -6   3   1         38.21         45.81         2.15 o                         
  -5   3   1       1164.93       1133.22        12.47 o                         
  -4   3   1       2324.48       2499.83        24.06 o                         
  -3   3   1         24.60         43.93         2.13 o                         
  -2   3   1       3323.44       3326.91        28.61 o                         
  -1   3   1        358.54        349.96         6.31 o                         
   0   3   1       2989.37       2871.87        24.81 o                         
   1   3   1          0.05          0.13         1.01 o                         
   2   3   1       8273.88       8194.46       103.14 o                         
   3   3   1       5399.66       5593.22        47.29 o                         
   4   3   1       3067.37       3074.24        29.04 o                         
   5   3   1       1418.61       1432.04        14.19 o                         
   6   3   1        833.06        798.07         8.80 o                         
   7   3   1        799.83        751.23         8.63 o                         
   8   3   1          0.25          1.06         1.62 o                         
   9   3   1        587.24        616.31        11.23 o                         
  10   3   1        312.04        315.03        11.36 o                         
  11   3   1         37.43         45.54         7.72 o                         
  12   3   1         89.29        108.77        12.42 o                         
  13   3   1          3.64         -9.17         9.17 o                         
  14   3   1         25.99         30.97        10.62 o                         
 -14   4   1          0.64         22.50        12.32 o                         
 -13   4   1         49.75         69.11        11.58 o                         
 -12   4   1         19.50         17.72         8.19 o                         
 -11   4   1          5.68          5.27         7.19 o                         
 -10   4   1        130.73        133.98         9.33 o                         
  -9   4   1         14.40         18.68         5.55 o                         
  -8   4   1        368.09        365.95         8.01 o                         
  -7   4   1        829.63        819.52        10.55 o                         
  -6   4   1       1188.20       1192.53        13.75 o                         
  -5   4   1        257.97        289.29         5.54 o                         
  -4   4   1       1610.22       1521.97        16.09 o                         
  -3   4   1        343.23        315.20         4.56 o                         
  -2   4   1       1665.23       1699.94        16.41 o                         
  -1   4   1       7490.85       7657.95        64.12 o                         
   0   4   1         17.79         24.88         1.85 o                         
   1   4   1       3225.69       2908.11        25.64 o                         
   2   4   1        456.52        430.19         6.40 o                         
   3   4   1       3935.17       3875.16        33.66 o                         
   4   4   1       3006.91       3053.01        29.35 o                         
   5   4   1       2015.31       2058.75        20.99 o                         
   6   4   1       1350.73       1337.71        14.51 o                         
   7   4   1        330.20        325.10         6.06 o                         
   8   4   1        155.63        172.81         7.25 o                         
   9   4   1         78.87         83.25         6.16 o                         
  10   4   1         42.27         54.51         8.39 o                         
  11   4   1        103.12         91.89         9.41 o                         
  12   4   1         17.58          0.50         8.70 o                         
  13   4   1         54.92         40.03        13.92 o                         
  14   4   1         19.05         20.29        13.53 o                         
 -13   5   1          2.02         21.87        11.96 o                         
 -12   5   1         77.36         85.11        11.89 o                         
 -11   5   1         89.34         80.24         9.91 o                         
 -10   5   1         87.02        111.99         9.43 o                         
  -9   5   1        167.64        182.02        10.23 o                         
  -8   5   1        780.54        716.62        15.65 o                         
  -7   5   1        254.74        256.02         6.87 o                         
  -6   5   1          7.11          5.16         2.83 o                         
  -5   5   1       1131.79       1088.71        13.93 o                         
  -4   5   1        909.74        853.78        10.77 o                         
  -3   5   1       2296.67       2131.45        19.98 o                         
  -2   5   1       4275.92       4354.65        38.01 o                         
  -1   5   1        656.52        657.28         7.92 o                         
   0   5   1       1657.38       1643.13        15.95 o                         
   1   5   1         36.72         51.37         2.46 o                         
   2   5   1       1796.07       1751.54        16.84 o                         
   3   5   1        784.69        788.86         9.05 o                         
   4   5   1        922.31        931.58        12.00 o                         
   5   5   1        937.72        856.23        11.07 o                         
   6   5   1        847.68        832.95        11.13 o                         
   7   5   1        453.08        436.56        12.12 o                         
   8   5   1         67.77         74.16         6.38 o                         
   9   5   1        226.94        215.33        11.47 o                         
  10   5   1         21.94         29.05         7.79 o                         
  11   5   1         70.11         72.85         9.63 o                         
  12   5   1         69.72         79.49        16.10 o                         
  13   5   1         15.51         10.76        14.97 o                         
 -13   6   1         36.26         27.96        16.63 o                         
 -12   6   1          1.19         -6.46        10.07 o                         
 -11   6   1        177.38        157.93        17.23 o                         
 -10   6   1         33.09         18.27         9.11 o                         
  -9   6   1         58.22         51.05        10.85 o                         
  -8   6   1        312.49        290.85        12.37 o                         
  -7   6   1          8.68          2.28         4.89 o                         
  -6   6   1        863.35        845.98        15.74 o                         
  -5   6   1         13.45         23.77         3.55 o                         
  -4   6   1       1135.68       1135.97        13.46 o                         
  -3   6   1        221.92        237.08         4.85 o                         
  -2   6   1        708.82        661.88         8.10 o                         
  -1   6   1       2495.01       2501.99        22.82 o                         
   0   6   1        395.98        419.43         6.66 o                         
   1   6   1       4716.31       4682.34        41.19 o                         
   2   6   1        201.38        200.89         4.76 o                         
   3   6   1       1163.15       1115.14        12.25 o                         
   4   6   1        689.20        685.97         9.99 o                         
   5   6   1         51.63         69.67         4.67 o                         
   6   6   1        867.03        850.53        15.84 o                         
   7   6   1          3.30         -0.32         6.01 o                         
   8   6   1        297.59        291.36        12.21 o                         
   9   6   1          5.77         -2.47         6.85 o                         
  10   6   1        178.51        189.47        13.00 o                         
  11   6   1         76.94         92.16        14.21 o                         
  12   6   1          0.82        -10.79        10.79 o                         
 -12   7   1         17.72         21.93        14.15 o                         
 -11   7   1         18.26          4.86        12.97 o                         
 -10   7   1         16.17          8.25         9.88 o                         
  -9   7   1          5.94         -6.99         8.86 o                         
  -8   7   1         79.69         74.54        10.59 o                         
  -7   7   1        329.72        313.97        20.77 o                         
  -6   7   1          0.04          1.42         5.96 o                         
  -5   7   1        634.73        620.09        14.77 o                         
  -4   7   1          5.64          9.38         4.57 o                         
  -3   7   1        374.75        394.09         8.94 o                         
  -2   7   1        151.19        153.53         5.36 o                         
  -1   7   1        305.61        326.01         7.47 o                         
   0   7   1       1771.69       1810.16        19.87 o                         
   1   7   1        483.15        461.07         7.69 o                         
   2   7   1        651.32        625.89        11.24 o                         
   3   7   1         63.17         64.51         5.02 o                         
   4   7   1        834.88        780.38        14.49 o                         
   5   7   1        340.88        334.23        11.62 o                         
   6   7   1          1.31          1.58         6.69 o                         
   7   7   1         46.47         69.31        14.70 o                         
   8   7   1          1.19          5.51         8.74 o                         
   9   7   1        117.51        110.36        14.15 o                         
  10   7   1          3.32         20.25        12.55 o                         
  11   7   1         44.90         36.48        17.18 o                         
 -10   8   1          8.55         10.18        13.50 o                         
  -9   8   1         18.32         24.23        13.26 o                         
  -8   8   1         12.57          6.70        12.54 o                         
  -7   8   1          2.10          2.83         9.62 o                         
  -6   8   1        108.76        118.14        15.87 o                         
  -5   8   1          0.48         -6.62         6.62 o                         
  -4   8   1         78.90         69.60        10.16 o                         
  -3   8   1         75.19         82.39         8.23 o                         
  -2   8   1          2.29          3.95         5.82 o                         
  -1   8   1        113.78        124.29         7.31 o                         
   0   8   1          5.88         -0.50         4.71 o                         
   1   8   1         76.06         86.07         6.98 o                         
   2   8   1          1.14          5.12         5.81 o                         
   3   8   1        232.90        254.78        16.06 o                         
   4   8   1         24.41         44.80         7.25 o                         
   5   8   1        159.69        156.29        11.10 o                         
   6   8   1        116.88         97.92        11.90 o                         
   7   8   1         16.23          6.61        13.03 o                         
   8   8   1        145.87        147.77        15.65 o                         
   9   8   1          2.88         17.87        12.62 o                         
  10   8   1         17.80         33.32        14.03 o                         
  -8   9   1         15.15         -1.19        12.79 o                         
  -7   9   1         11.86          1.07        12.12 o                         
  -6   9   1          1.87         -9.82         9.82 o                         
  -5   9   1         33.65         25.70        10.08 o                         
  -4   9   1          0.10          4.65         9.10 o                         
  -3   9   1         41.07         57.23         9.35 o                         
  -2   9   1         62.67         67.83         9.25 o                         
  -1   9   1          9.45          8.34         7.53 o                         
   0   9   1         45.75         64.71        12.30 o                         
   1   9   1          0.00          5.00         8.82 o                         
   2   9   1         83.64         83.49        10.90 o                         
   3   9   1          8.31         -8.00         8.00 o                         
   4   9   1         42.86         62.50         9.08 o                         
   5   9   1          2.84         18.51        10.85 o                         
   6   9   1          0.12          6.00        10.67 o                         
   7   9   1         50.94         50.70        17.95 o                         
   8   9   1          6.26         -0.87        12.09 o                         
  -6  10   1         21.30          5.16        12.24 o                         
  -5  10   1         17.85         11.91        14.42 o                         
  -4  10   1          1.48          5.70        12.91 o                         
  -3  10   1          1.20          8.59        10.23 o                         
  -2  10   1          0.05         10.76        11.88 o                         
  -1  10   1          0.85        -10.98        10.98 o                         
   0  10   1          3.85         -1.19         9.39 o                         
   1  10   1          4.82          6.76        11.49 o                         
   2  10   1          1.21         16.07        14.20 o                         
   3  10   1          5.90         15.86        15.38 o                         
   4  10   1          0.09         -5.84        26.56 o                         
   5  10   1          0.38         -5.12        16.07 o                         
   6  10   1          5.81         42.97        20.92 o                         
 -15   0   2         88.68         98.67        20.91 o                         
 -14   0   2         20.23         36.59        17.95 o                         
 -13   0   2        214.35        204.13        16.78 o                         
 -12   0   2         94.13        114.74        13.18 o                         
 -11   0   2         60.17         45.86         7.03 o                         
 -10   0   2        531.19        539.45        12.10 o                         
  -9   0   2         22.81          7.01         3.56 o                         
  -8   0   2       1368.51       1382.36        20.04 o                         
  -7   0   2       9295.12       9087.77       114.82 o                         
  -6   0   2        602.14        659.94        11.12 o                         
  -5   0   2       4417.86       4473.03        53.85 o                         
  -4   0   2        644.30        654.79         9.58 o                         
  -2   0   2        901.41        926.26        11.80 o                         
  -1   0   2        371.93        367.09         5.54 o                         
   1   0   2       2599.34       2621.79        62.23 o                         
   3   0   2       2834.82       2912.06        34.97 o                         
   4   0   2      10269.25       9908.42       252.88 o                         
   5   0   2       5624.86       5667.87        72.09 o                         
   6   0   2         15.11         27.12         3.00 o                         
   7   0   2       2098.51       1980.67        26.25 o                         
   8   0   2         12.95         13.60         3.13 o                         
   9   0   2       1550.95       1476.61        21.49 o                         
  10   0   2          1.97         -4.19         5.30 o                         
  11   0   2       1280.47       1198.15        34.31 o                         
  12   0   2        266.75        268.93        18.18 o                         
  13   0   2         11.02         25.68        15.32 o                         
  14   0   2         24.22         41.63        18.78 o                         
  15   0   2          7.75         50.74        21.16 o                         
 -15   1   2          4.97        -11.68        11.68 o                         
 -14   1   2         48.18         60.49        11.44 o                         
 -13   1   2          6.17         30.40        15.10 o                         
 -12   1   2         54.62         43.32         8.02 o                         
 -11   1   2        379.00        378.13        14.62 o                         
 -10   1   2        162.26        156.16         5.18 o                         
  -9   1   2       1198.03       1211.41        13.15 o                         
  -8   1   2        576.16        577.72         9.60 o                         
  -7   1   2        254.91        250.08         5.24 o                         
  -6   1   2       3067.65       2977.81        26.38 o                         
  -5   1   2        816.92        816.08        11.78 o                         
  -4   1   2       7423.80       7299.48        99.06 o                         
  -3   1   2       9600.48       9693.13       169.48 o                         
  -1   1   2       1261.95       1245.82        11.29 o                         
   0   1   2         18.78         21.20         0.98 o                         
   2   1   2       8280.04       8247.38       144.45 o                         
   3   1   2       4326.73       4292.73        38.66 o                         
   4   1   2       1529.61       1534.16        15.14 o                         
   5   1   2       6294.54       6590.21        61.56 o                         
   6   1   2       2633.11       2479.43        22.96 o                         
   7   1   2         14.14         15.46         1.57 o                         
   8   1   2       1601.10       1584.27        15.68 o                         
   9   1   2         20.69         25.80         3.24 o                         
  10   1   2        651.02        664.81        12.73 o                         
  11   1   2          3.80         -2.29         6.27 o                         
  12   1   2         31.13         33.72         8.10 o                         
  13   1   2         45.30         51.12        11.94 o                         
  14   1   2          1.45         16.50        11.20 o                         
  15   1   2         35.22         35.77        13.47 o                         
 -15   2   2         12.52         10.50        11.29 o                         
 -14   2   2          2.77          1.46         9.54 o                         
 -13   2   2          0.40          7.05         8.64 o                         
 -12   2   2        255.95        270.20        13.86 o                         
 -11   2   2          2.09          2.73         5.47 o                         
 -10   2   2         36.32         39.28         4.10 o                         
  -9   2   2        132.86        126.95         4.13 o                         
  -8   2   2        199.93        221.04         5.00 o                         
  -7   2   2        551.16        541.82         6.99 o                         
  -6   2   2        574.22        552.09         6.74 o                         
  -5   2   2       1331.12       1305.30        12.77 o                         
  -4   2   2        178.16        211.58         3.30 o                         
  -3   2   2       3783.92       3837.22        32.56 o                         
  -2   2   2       7568.89       7541.84       250.05 o                         
  -1   2   2       5224.23       5120.95        69.76 o                         
   0   2   2       4331.67       4300.00        38.40 o                         
   1   2   2        465.43        496.91         5.09 o                         
   2   2   2       2754.09       2732.55        23.44 o                         
   3   2   2        807.22        752.88         7.55 o                         
   4   2   2       3993.34       4156.05        35.40 o                         
   5   2   2        144.87        132.59         3.49 o                         
   6   2   2       2448.86       2478.90        25.24 o                         
   7   2   2       3503.66       3362.33        32.39 o                         
   8   2   2        392.07        407.47         7.07 o                         
   9   2   2        168.87        175.97         5.55 o                         
  10   2   2        115.14        116.86         6.83 o                         
  11   2   2        122.98        118.01        10.52 o                         
  12   2   2        118.89        133.66        12.19 o                         
  13   2   2          1.47         -0.60         9.32 o                         
  14   2   2         13.99         18.31        10.78 o                         
 -15   3   2          4.22          9.32        12.30 o                         
 -14   3   2          9.15          7.84        10.69 o                         
 -13   3   2         86.12         81.80        11.43 o                         
 -12   3   2          0.14          5.42         7.60 o                         
 -11   3   2          1.68          6.31         6.53 o                         
 -10   3   2          0.28          3.85         4.84 o                         
  -9   3   2       1307.02       1285.47        17.56 o                         
  -8   3   2        971.54        941.62        10.46 o                         
  -7   3   2          2.62          2.61         1.86 o                         
  -6   3   2       1012.30       1000.32        10.57 o                         
  -5   3   2        238.74        234.10         3.74 o                         
  -4   3   2       1901.31       1865.25        18.58 o                         
  -3   3   2       2243.20       2432.30        20.92 o                         
  -2   3   2        290.42        292.99         3.92 o                         
  -1   3   2       1589.58       1597.61        14.50 o                         
   0   3   2       1122.83       1095.88        10.47 o                         
   1   3   2       2248.18       2271.95        20.05 o                         
   2   3   2       1208.46       1214.67        11.20 o                         
   3   3   2       8289.93       8520.75        73.32 o                         
   4   3   2        179.34        175.10         3.23 o                         
   5   3   2       1319.01       1375.53        13.36 o                         
   6   3   2        626.32        606.24         7.19 o                         
   7   3   2          9.39          7.66         2.36 o                         
   8   3   2        266.47        276.75         7.25 o                         
   9   3   2         10.54         20.61         4.20 o                         
  10   3   2        253.06        241.64        10.21 o                         
  11   3   2        169.30        153.20        10.15 o                         
  12   3   2         42.86         52.59        10.26 o                         
  13   3   2          4.50          0.73         9.66 o                         
  14   3   2          3.26         19.44        12.53 o                         
 -14   4   2          0.06         11.14        12.75 o                         
 -13   4   2          0.05          4.10        11.43 o                         
 -12   4   2         15.63          4.79         8.35 o                         
 -11   4   2         84.64         88.73         9.14 o                         
 -10   4   2        176.75        170.61        10.19 o                         
  -9   4   2        886.54        811.14        17.22 o                         
  -8   4   2         57.88         57.98         5.22 o                         
  -7   4   2        173.54        160.72         4.99 o                         
  -6   4   2         39.43         44.94         3.14 o                         
  -5   4   2       1371.10       1441.64        15.15 o                         
  -4   4   2        242.20        280.94         5.21 o                         
  -3   4   2        614.80        772.02         8.20 o                         
  -2   4   2        180.83        183.47         3.51 o                         
  -1   4   2        659.27        655.98         7.41 o                         
   0   4   2          7.13          6.87         1.51 o                         
   1   4   2       2868.49       3155.76        27.71 o                         
   2   4   2       2130.77       2325.25        21.05 o                         
   3   4   2       2259.99       2464.90        22.24 o                         
   4   4   2        170.44        182.48         4.36 o                         
   5   4   2         57.60         60.70         3.04 o                         
   6   4   2        109.89        111.94         3.98 o                         
   7   4   2       3335.57       3231.97        33.17 o                         
   8   4   2          1.87          3.05         4.13 o                         
   9   4   2        160.18        155.77         7.42 o                         
  10   4   2          2.37         -6.70         6.70 o                         
  11   4   2         35.68         21.90         7.73 o                         
  12   4   2         28.79         28.69        10.41 o                         
  13   4   2          6.67         10.44        13.39 o                         
  14   4   2          1.79         -1.13        14.84 o                         
 -14   5   2          6.55         13.67        13.24 o                         
 -13   5   2          3.28         14.55        12.66 o                         
 -12   5   2          0.37         -9.30         9.30 o                         
 -11   5   2         14.94         20.84         9.29 o                         
 -10   5   2         11.62         14.59         7.26 o                         
  -9   5   2          2.22          1.80         5.60 o                         
  -8   5   2         18.78         14.64         4.51 o                         
  -7   5   2        131.02        129.33         6.32 o                         
  -6   5   2          8.75         13.56         2.88 o                         
  -5   5   2        558.46        575.63         9.48 o                         
  -4   5   2        172.89        180.90         4.94 o                         
  -3   5   2         90.45         84.13         2.92 o                         
  -2   5   2        103.77        104.69         3.36 o                         
  -1   5   2        251.46        240.17         4.92 o                         
   0   5   2          0.16          0.58         1.81 o                         
   1   5   2          9.85          9.91         2.04 o                         
   2   5   2          1.76          0.32         1.85 o                         
   3   5   2        195.05        226.60         4.77 o                         
   4   5   2        147.21        180.49         4.94 o                         
   5   5   2         26.41         21.62         3.04 o                         
   6   5   2         14.86         13.73         3.30 o                         
   7   5   2         84.38         81.41         6.35 o                         
   8   5   2        161.42        167.43         9.71 o                         
   9   5   2         72.45         66.90         7.94 o                         
  10   5   2          0.94          8.01         7.02 o                         
  11   5   2          0.39          1.72         8.71 o                         
  12   5   2          0.16         -7.64        10.74 o                         
  13   5   2          0.34          3.59        14.14 o                         
 -13   6   2          0.94          1.63        11.22 o                         
 -12   6   2         14.39         10.01        10.63 o                         
 -11   6   2         12.33          9.64         9.85 o                         
 -10   6   2          5.91         -1.16         8.58 o                         
  -9   6   2         26.21         34.74        13.39 o                         
  -8   6   2         57.86         61.16         8.66 o                         
  -7   6   2          0.49         -4.66         4.66 o                         
  -6   6   2         25.81         23.93         4.98 o                         
  -5   6   2        189.44        168.98         6.21 o                         
  -4   6   2         47.22         46.89         3.73 o                         
  -3   6   2          1.73         -2.06         2.16 o                         
  -2   6   2          4.33          5.38         2.45 o                         
  -1   6   2        340.61        328.49         5.89 o                         
   0   6   2         44.29         43.65         3.08 o                         
   1   6   2         16.70         17.86         2.67 o                         
   2   6   2          5.93          7.54         2.35 o                         
   3   6   2         10.01          8.18         2.67 o                         
   4   6   2        148.74        136.30         5.20 o                         
   5   6   2        374.24        348.24         8.57 o                         
   6   6   2         27.29         25.67         5.28 o                         
   7   6   2         14.07         14.40         6.32 o                         
   8   6   2         14.44         16.63         6.95 o                         
   9   6   2         26.14         27.73         7.90 o                         
  10   6   2          9.22         13.00         8.83 o                         
  11   6   2          4.42         13.70        10.79 o                         
  12   6   2         16.05          6.53        15.94 o                         
 -12   7   2          3.74         -6.52        12.94 o                         
 -11   7   2         15.15          3.07        11.88 o                         
 -10   7   2         42.00         13.96        10.69 o                         
  -9   7   2         30.10         28.25        11.08 o                         
  -8   7   2          5.94         13.15         9.97 o                         
  -7   7   2          8.70         10.64         8.32 o                         
  -6   7   2        109.48        131.66         9.42 o                         
  -5   7   2        146.61        153.10         7.96 o                         
  -4   7   2        398.50        393.54         9.90 o                         
  -3   7   2        204.90        199.15         9.51 o                         
  -2   7   2        193.83        180.05         5.76 o                         
  -1   7   2        303.19        283.14         6.81 o                         
   0   7   2         46.67         42.58         3.72 o                         
   1   7   2         79.93         77.11         4.38 o                         
   2   7   2         18.28         19.69         3.76 o                         
   3   7   2        738.11        703.01        11.14 o                         
   4   7   2         27.54         28.89         6.74 o                         
   5   7   2         33.57         25.17         6.12 o                         
   6   7   2         17.78         26.76         6.86 o                         
   7   7   2         34.08         13.18         7.27 o                         
   8   7   2        159.63        168.81        12.73 o                         
   9   7   2         16.16          0.37        10.12 o                         
  10   7   2          6.54         19.06        17.89 o                         
  11   7   2          6.18         19.25        11.95 o                         
 -10   8   2         31.84         43.80        18.21 o                         
  -9   8   2         42.19         55.69        12.26 o                         
  -8   8   2         14.40         22.90        10.82 o                         
  -7   8   2         23.17         39.10        10.49 o                         
  -6   8   2          1.33         -3.72         7.42 o                         
  -5   8   2        257.25        238.45        12.47 o                         
  -4   8   2          0.56         -1.42         7.20 o                         
  -3   8   2         47.95         69.29         8.42 o                         
  -2   8   2         33.85         39.20         7.10 o                         
  -1   8   2         56.76         62.52         6.68 o                         
   0   8   2        207.77        199.47         8.86 o                         
   1   8   2          7.60          1.26         5.20 o                         
   2   8   2        416.91        405.97        12.97 o                         
   3   8   2          3.99         -4.45         5.98 o                         
   4   8   2        236.33        223.84        11.27 o                         
   5   8   2         45.99         50.06         7.86 o                         
   6   8   2         68.07         64.00        10.98 o                         
   7   8   2        113.15        112.28        14.22 o                         
   8   8   2          2.40         -2.35        11.50 o                         
   9   8   2        106.05        116.61        13.88 o                         
  10   8   2         44.79         42.57        13.37 o                         
  -8   9   2         33.18         53.79        15.69 o                         
  -7   9   2         33.94         47.45        11.73 o                         
  -6   9   2        104.76         93.95        12.28 o                         
  -5   9   2         15.51          2.39         8.70 o                         
  -4   9   2        204.27        172.22        14.48 o                         
  -3   9   2         82.29        113.57        10.46 o                         
  -2   9   2         77.68         66.59        10.73 o                         
  -1   9   2        136.50        134.32        10.02 o                         
   0   9   2         40.43         45.02         8.74 o                         
   1   9   2        279.98        336.49        23.18 o                         
   2   9   2         23.09         24.66         7.91 o                         
   3   9   2        194.91        195.86        14.45 o                         
   4   9   2         96.61         89.46        13.23 o                         
   5   9   2         46.34         61.68        12.73 o                         
   6   9   2         63.20         48.54        15.44 o                         
   7   9   2          0.87         -0.46        11.91 o                         
   8   9   2         13.91         17.27        18.89 o                         
  -6  10   2         16.72         14.23        12.85 o                         
  -5  10   2         44.60         42.87        12.10 o                         
  -4  10   2          2.56         17.26        10.11 o                         
  -3  10   2         56.14         66.84        10.47 o                         
  -2  10   2         12.26         27.78        11.02 o                         
  -1  10   2         31.26         33.53        12.22 o                         
   0  10   2         78.49         89.37        12.40 o                         
   1  10   2         16.05         14.94        14.03 o                         
   2  10   2        135.30        135.94        25.99 o                         
   3  10   2          5.62         -3.67        17.61 o                         
   4  10   2         34.77         34.46        20.83 o                         
   5  10   2         83.90         71.16        16.97 o                         
 -15   1   3          2.45          0.03        17.59 o                         
 -14   1   3          4.31         21.69        10.30 o                         
 -13   1   3         49.06         44.47         9.81 o                         
 -12   1   3         36.10         37.04         7.46 o                         
 -11   1   3          6.96          7.13         4.29 o                         
 -10   1   3        156.49        148.80         5.13 o                         
  -9   1   3         47.23         44.59         3.17 o                         
  -8   1   3        163.35        160.26         4.30 o                         
  -7   1   3         24.43         25.46         2.32 o                         
  -6   1   3         78.86         72.17         2.64 o                         
  -5   1   3        669.84        680.69         7.44 o                         
  -4   1   3        604.65        629.79         6.72 o                         
  -3   1   3       2865.66       2877.42        24.64 o                         
  -2   1   3       9094.01       9306.22       161.32 o                         
  -1   1   3        341.87        371.92         3.86 o                         
   0   1   3         75.97         72.60         1.30 o                         
   1   1   3        942.06       1020.62         9.19 o                         
   2   1   3       2763.16       2780.78        23.64 o                         
   3   1   3       2946.04       3142.02        28.83 o                         
   4   1   3       3049.80       3224.11        29.86 o                         
   5   1   3         46.50         78.20         3.09 o                         
   6   1   3       1657.28       1689.04        17.38 o                         
   7   1   3          2.17          0.74         2.17 o                         
   8   1   3         60.43         68.77         3.59 o                         
   9   1   3        213.44        203.99         6.30 o                         
  10   1   3          1.82          2.65         4.80 o                         
  11   1   3         96.99         86.97         8.60 o                         
  12   1   3          0.16          6.70         8.00 o                         
  13   1   3          9.78          1.36         9.80 o                         
  14   1   3          1.25         -2.67        11.39 o                         
 -15   2   3          0.89         18.14        11.70 o                         
 -14   2   3          2.48          3.79         9.88 o                         
 -13   2   3         23.38          5.10        11.14 o                         
 -12   2   3         13.64          2.96        10.13 o                         
 -11   2   3        131.73        148.40         7.42 o                         
 -10   2   3         17.06         16.07         3.95 o                         
  -9   2   3        519.04        516.18         7.32 o                         
  -8   2   3        443.71        427.71         6.49 o                         
  -7   2   3        321.80        316.82         5.01 o                         
  -6   2   3       1459.29       1485.25        14.47 o                         
  -5   2   3         46.95         45.94         2.09 o                         
  -4   2   3       1346.35       1400.99        13.13 o                         
  -3   2   3        986.97       1022.46         9.82 o                         
  -2   2   3         39.61         48.08         1.35 o                         
  -1   2   3       1205.74       1244.59        11.30 o                         
   0   2   3        734.84        728.65         7.32 o                         
   1   2   3       4313.23       4297.24        36.09 o                         
   2   2   3       2766.41       2843.04        24.44 o                         
   3   2   3        443.95        387.62         4.61 o                         
   4   2   3         13.15         19.18         1.94 o                         
   5   2   3       1090.74       1048.65        11.59 o                         
   6   2   3       1073.09       1024.40        11.76 o                         
   7   2   3          7.36         11.19         2.52 o                         
   8   2   3       1694.58       1650.20        18.04 o                         
   9   2   3        102.04         98.44         5.06 o                         
  10   2   3        345.90        376.16        10.58 o                         
  11   2   3          3.97          9.79         7.87 o                         
  12   2   3          7.15         -8.46         8.46 o                         
  13   2   3         19.83         30.17        10.11 o                         
  14   2   3          0.14         22.21        11.09 o                         
 -15   3   3          5.24          5.48        12.53 o                         
 -14   3   3          8.79         -2.61        11.62 o                         
 -13   3   3         13.39         14.31         9.38 o                         
 -12   3   3        107.75        103.53         9.62 o                         
 -11   3   3          2.98         13.74         6.44 o                         
 -10   3   3        268.39        288.79        11.54 o                         
  -9   3   3         97.84         95.75         5.90 o                         
  -8   3   3        153.97        152.22         4.24 o                         
  -7   3   3        815.56        840.12        11.78 o                         
  -6   3   3        299.84        275.04         4.57 o                         
  -5   3   3       5765.07       5877.01        49.97 o                         
  -4   3   3        722.59        842.69         8.82 o                         
  -3   3   3       3333.26       3269.85        29.29 o                         
  -2   3   3        180.23        166.79         3.16 o                         
  -1   3   3       3551.11       3555.90        30.50 o                         
   0   3   3       2491.50       2542.99        22.98 o                         
   1   3   3       4271.23       4467.46        39.09 o                         
   2   3   3      10135.22      10510.16       142.62 o                         
   3   3   3         45.77         34.85         2.00 o                         
   4   3   3       1231.00       1133.92        11.27 o                         
   5   3   3       1537.71       1542.82        14.81 o                         
   6   3   3        334.68        323.58         5.77 o                         
   7   3   3       3776.69       3689.62        35.53 o                         
   8   3   3        676.77        653.95        10.10 o                         
   9   3   3        220.55        217.27         7.80 o                         
  10   3   3         55.69         56.54         7.74 o                         
  11   3   3         71.70         98.25        13.38 o                         
  12   3   3          5.79         16.15         9.13 o                         
  13   3   3         17.40          4.35        12.02 o                         
  14   3   3          1.22          7.36        15.57 o                         
 -14   4   3          7.10        -10.77        12.23 o                         
 -13   4   3         30.65         30.39        11.64 o                         
 -12   4   3         89.30         76.44        12.59 o                         
 -11   4   3         88.11        100.09         8.87 o                         
 -10   4   3         91.45         91.95         8.32 o                         
  -9   4   3          9.96          6.40         5.66 o                         
  -8   4   3        715.30        725.00        15.36 o                         
  -7   4   3         19.89         19.71         2.94 o                         
  -6   4   3       2306.68       2212.74        22.69 o                         
  -5   4   3        446.55        436.90         7.38 o                         
  -4   4   3       5260.57       5282.93        43.95 o                         
  -3   4   3        107.15        140.99         3.49 o                         
  -2   4   3       2998.29       2906.46        24.97 o                         
  -1   4   3       1083.19       1100.82        11.09 o                         
   0   4   3       1068.61       1062.13        11.76 o                         
   1   4   3       1380.86       1269.93        12.56 o                         
   2   4   3        106.00        123.66         3.15 o                         
   3   4   3       1731.99       1570.34        14.64 o                         
   4   4   3        214.71        183.94         4.71 o                         
   5   4   3        652.16        662.43         7.84 o                         
   6   4   3        844.11        827.90         9.36 o                         
   7   4   3       2769.39       2773.16        29.17 o                         
   8   4   3        862.16        832.47        18.53 o                         
   9   4   3         53.66         43.10         6.94 o                         
  10   4   3        266.51        270.27        12.24 o                         
  11   4   3         67.69         81.21         9.46 o                         
  12   4   3         73.05         75.17        12.94 o                         
  13   4   3        128.09        132.06        15.88 o                         
 -14   5   3          1.34          0.83        12.88 o                         
 -13   5   3          6.82          8.34         9.97 o                         
 -12   5   3         23.02         15.82         9.94 o                         
 -11   5   3          6.01          0.63         9.02 o                         
 -10   5   3         90.96         96.61         9.10 o                         
  -9   5   3         48.85         50.68         7.15 o                         
  -8   5   3        342.65        349.65        10.83 o                         
  -7   5   3        351.47        376.92         9.59 o                         
  -6   5   3        677.45        656.48         9.55 o                         
  -5   5   3        979.84        973.96        13.09 o                         
  -4   5   3        153.89        155.92         3.61 o                         
  -3   5   3       2867.77       2880.84        26.19 o                         
  -2   5   3        482.94        489.02         8.27 o                         
  -1   5   3       3278.99       3184.72        27.65 o                         
   0   5   3       5035.82       5050.20        45.12 o                         
   1   5   3          5.38          8.41         2.12 o                         
   2   5   3       2975.74       2939.63        25.90 o                         
   3   5   3         31.57         42.82         2.84 o                         
   4   5   3       1099.13       1089.45        11.64 o                         
   5   5   3        591.07        619.58         9.06 o                         
   6   5   3         36.17         45.54         4.47 o                         
   7   5   3        524.97        532.25        16.41 o                         
   8   5   3        444.10        409.48        13.25 o                         
   9   5   3        613.14        595.52        23.72 o                         
  10   5   3          0.93          4.92         8.19 o                         
  11   5   3        152.15        149.56        16.44 o                         
  12   5   3         15.06         22.42        12.30 o                         
  13   5   3          0.90         20.28        13.47 o                         
 -13   6   3         34.22         26.04        11.58 o                         
 -12   6   3         17.06          6.20        10.80 o                         
 -11   6   3         70.51         95.31        15.80 o                         
 -10   6   3          0.92         -4.73         8.53 o                         
  -9   6   3        192.46        134.38        18.56 o                         
  -8   6   3        133.34        153.72         9.87 o                         
  -7   6   3        428.73        422.66        16.73 o                         
  -6   6   3        585.48        546.77        11.50 o                         
  -5   6   3         28.65         21.74         3.72 o                         
  -4   6   3       1281.72       1242.27        14.66 o                         
  -3   6   3        311.27        343.80         5.95 o                         
  -2   6   3        911.93        911.02        10.67 o                         
  -1   6   3        751.31        765.54         9.48 o                         
   0   6   3        703.52        661.37        10.35 o                         
   1   6   3       1572.36       1577.88        16.15 o                         
   2   6   3          2.30          0.27         2.39 o                         
   3   6   3       1822.23       1791.48        17.59 o                         
   4   6   3         82.58         80.78         4.38 o                         
   5   6   3        588.31        553.37        14.73 o                         
   6   6   3       1079.93       1043.36        25.31 o                         
   7   6   3        117.81        126.75         8.98 o                         
   8   6   3        209.24        247.89        13.21 o                         
   9   6   3          2.66          2.50         8.21 o                         
  10   6   3        224.38        228.50        15.70 o                         
  11   6   3          1.63         -1.57         9.23 o                         
  12   6   3         43.02         46.88        17.59 o                         
 -12   7   3          1.02         -2.77        11.32 o                         
 -11   7   3          5.12         12.08        10.96 o                         
 -10   7   3         24.78         23.56        11.09 o                         
  -9   7   3          3.54          2.26         9.23 o                         
  -8   7   3        144.85        115.73        19.93 o                         
  -7   7   3        204.37        191.34        13.04 o                         
  -6   7   3          1.22          6.84         6.53 o                         
  -5   7   3        435.92        392.87        14.02 o                         
  -4   7   3         10.08          6.23         5.18 o                         
  -3   7   3       2007.04       1942.22        24.69 o                         
  -2   7   3        193.63        198.15         6.47 o                         
  -1   7   3        195.69        187.07         6.50 o                         
   0   7   3         34.28         34.08         3.94 o                         
   1   7   3          7.06          3.81         3.35 o                         
   2   7   3        659.16        711.77        14.35 o                         
   3   7   3         68.18         63.21         5.15 o                         
   4   7   3        700.87        716.72        14.16 o                         
   5   7   3        156.87        177.84         8.73 o                         
   6   7   3        191.61        191.08        10.22 o                         
   7   7   3         32.18         28.93         7.94 o                         
   8   7   3         39.55         34.41         8.78 o                         
   9   7   3        143.68        181.92        15.00 o                         
  10   7   3          1.41         -0.72        10.84 o                         
  11   7   3         59.65         76.33        15.54 o                         
 -10   8   3         19.56         19.37        12.13 o                         
  -9   8   3          1.00         12.26        11.30 o                         
  -8   8   3         21.94         12.05        10.57 o                         
  -7   8   3         51.97         66.05        11.26 o                         
  -6   8   3         40.09         52.99         9.10 o                         
  -5   8   3          0.83          5.74         7.59 o                         
  -4   8   3         11.27         11.11         7.41 o                         
  -3   8   3         45.28         42.37         7.16 o                         
  -2   8   3        440.04        453.36        15.14 o                         
  -1   8   3        144.43        162.36         9.55 o                         
   0   8   3        301.74        290.32        11.25 o                         
   1   8   3        181.83        221.70         9.39 o                         
   2   8   3         78.31         75.20         7.18 o                         
   3   8   3         69.93         78.05         7.62 o                         
   4   8   3         13.18         23.15         7.20 o                         
   5   8   3        147.96        180.37        16.41 o                         
   6   8   3         91.62         79.15        11.37 o                         
   7   8   3         13.50         23.22        11.97 o                         
   8   8   3         43.86         45.77        13.68 o                         
   9   8   3          0.31          4.11        13.76 o                         
  -8   9   3         24.08         20.33        18.33 o                         
  -7   9   3          2.26         -4.67        10.59 o                         
  -6   9   3          9.95         -1.92        10.93 o                         
  -5   9   3          5.93         13.64         8.30 o                         
  -4   9   3         21.02          9.79         8.42 o                         
  -3   9   3         28.74         37.52         8.79 o                         
  -2   9   3          9.50          2.29         8.01 o                         
  -1   9   3         32.28         19.50         8.95 o                         
   0   9   3         29.58         57.35        11.08 o                         
   1   9   3         26.71         13.60        11.26 o                         
   2   9   3          9.84          5.24         9.22 o                         
   3   9   3          4.87         -8.76         8.76 o                         
   4   9   3         42.76         37.01        17.15 o                         
   5   9   3          1.78        -11.70        13.90 o                         
   6   9   3         19.37         19.37        12.04 o                         
   7   9   3          0.48         11.27        13.51 o                         
   8   9   3          0.06          8.51        13.48 o                         
  -6  10   3          0.78        -10.49        10.49 o                         
  -5  10   3          2.34         -3.97        11.09 o                         
  -4  10   3         17.13          2.75        10.39 o                         
  -3  10   3          7.09         -5.99         9.47 o                         
  -2  10   3          2.19          3.79         9.90 o                         
  -1  10   3          6.83          6.45        10.62 o                         
   0  10   3         11.49          8.41        12.09 o                         
   1  10   3          0.69          3.58        13.47 o                         
   2  10   3          0.05         -0.45        15.22 o                         
   3  10   3         32.85         50.15        36.75 o                         
   4  10   3         21.32         35.60        21.07 o                         
   5  10   3         18.11         20.73        24.83 o                         
 -15   0   4          9.50         23.99        17.39 o                         
 -14   0   4        152.06        156.81        18.92 o                         
 -13   0   4         83.73         80.61        14.52 o                         
 -12   0   4         73.26         65.24        10.40 o                         
 -11   0   4         34.03         42.71         7.08 o                         
 -10   0   4        293.75        312.65         9.71 o                         
  -9   0   4         11.21         16.36         3.96 o                         
  -8   0   4       4023.21       4050.79        50.79 o                         
  -7   0   4        945.49        974.05        17.61 o                         
  -6   0   4        205.02        213.15         5.59 o                         
  -5   0   4       4211.58       4227.76        51.26 o                         
  -4   0   4         11.10         11.37         1.89 o                         
  -1   0   4       3225.54       3152.36        37.54 o                         
   0   0   4         90.09         96.47         2.19 o                         
   1   0   4      11571.56      11371.35       278.86 o                         
   2   0   4       5778.84       5614.54        83.45 o                         
   3   0   4        184.72        234.77         4.98 o                         
   4   0   4        178.30        116.53         5.57 o                         
   5   0   4        758.14        819.86        12.15 o                         
   6   0   4       7195.10       7139.90        80.31 o                         
   7   0   4       1054.95       1142.42        17.88 o                         
   8   0   4        565.97        570.19        11.26 o                         
   9   0   4        856.02        856.26        17.23 o                         
  10   0   4        292.80        256.20        11.83 o                         
  11   0   4        672.58        695.76        25.64 o                         
  12   0   4         45.51         64.07        12.56 o                         
  13   0   4        226.37        272.49        20.59 o                         
  14   0   4         74.13        100.96        20.47 o                         
 -15   1   4         32.67         38.28        11.66 o                         
 -14   1   4        139.44        142.21        13.13 o                         
 -13   1   4         45.29         53.71        11.13 o                         
 -12   1   4         34.45         39.50         6.79 o                         
 -11   1   4         30.35         27.41         4.77 o                         
 -10   1   4         19.42         15.59         3.18 o                         
  -9   1   4        379.94        403.52         7.25 o                         
  -8   1   4         14.68         19.39         2.50 o                         
  -7   1   4       1200.50       1252.53        12.88 o                         
  -6   1   4       2821.40       2791.25        24.26 o                         
  -5   1   4        311.13        329.77         4.71 o                         
  -4   1   4       2271.63       2203.29        19.60 o                         
  -3   1   4       2696.09       2694.39        24.06 o                         
  -1   1   4       4305.97       4367.76        44.17 o                         
   0   1   4       2875.44       2793.93        23.68 o                         
   1   1   4      10423.84      10260.93       253.25 o                         
   2   1   4       9019.77       9122.48       188.05 o                         
   3   1   4      11342.30      11023.25       228.06 o                         
   4   1   4       2307.43       2467.92        24.32 o                         
   5   1   4       2804.91       2817.44        26.88 o                         
   6   1   4        418.56        405.15         6.28 o                         
   7   1   4        599.03        628.56         9.02 o                         
   8   1   4       1367.33       1322.97        17.54 o                         
   9   1   4          8.05          8.90         3.55 o                         
  10   1   4        601.12        568.31        14.26 o                         
  11   1   4          2.59         -2.60         6.65 o                         
  12   1   4        285.81        315.83        14.99 o                         
  13   1   4         15.99         21.63         9.97 o                         
  14   1   4         10.96         17.77        11.27 o                         
 -15   2   4          2.16        -11.97        11.97 o                         
 -14   2   4          0.79         13.55         9.30 o                         
 -13   2   4        102.57        123.46        15.09 o                         
 -12   2   4         50.87         58.93         7.89 o                         
 -11   2   4        283.45        297.93        11.07 o                         
 -10   2   4         22.69         25.03         4.24 o                         
  -9   2   4        144.54        130.98         4.27 o                         
  -8   2   4       1020.65        951.93        10.89 o                         
  -7   2   4       1487.87       1452.55        14.62 o                         
  -6   2   4        189.78        192.63         3.99 o                         
  -5   2   4       2900.14       2951.00        26.12 o                         
  -4   2   4       2567.54       2652.49        23.40 o                         
  -3   2   4       2478.75       2505.45        21.95 o                         
  -2   2   4        196.13        212.55         3.47 o                         
  -1   2   4       3437.17       3595.76        29.61 o                         
   0   2   4       5569.50       5549.01        47.85 o                         
   1   2   4       4884.91       4983.54        40.54 o                         
   2   2   4       1064.46        930.13         9.04 o                         
   3   2   4        479.16        539.04         6.20 o                         
   4   2   4       1342.18       1209.60        12.79 o                         
   5   2   4       1000.81        985.39        10.51 o                         
   6   2   4       1263.63       1303.65        13.83 o                         
   7   2   4        163.08        173.09         4.67 o                         
   8   2   4       1878.62       1855.58        19.25 o                         
   9   2   4        983.81        989.66        21.26 o                         
  10   2   4          0.18          0.34         5.34 o                         
  11   2   4        430.95        411.85        16.29 o                         
  12   2   4          6.61         20.39        10.91 o                         
  13   2   4        110.24        137.90        19.46 o                         
  14   2   4         58.09         95.99        14.66 o                         
 -15   3   4          0.76          2.78        12.55 o                         
 -14   3   4          1.30         15.58        12.17 o                         
 -13   3   4         13.22         11.33         8.22 o                         
 -12   3   4          4.28          2.09         6.94 o                         
 -11   3   4        316.17        299.84        12.82 o                         
 -10   3   4          2.20          8.53         4.94 o                         
  -9   3   4        228.60        238.18         8.24 o                         
  -8   3   4         74.32         70.65         3.29 o                         
  -7   3   4        424.17        425.09         6.28 o                         
  -6   3   4        105.79        104.16         3.16 o                         
  -5   3   4        102.86        123.71         3.15 o                         
  -4   3   4       5532.12       5499.71        46.77 o                         
  -3   3   4         55.45         38.66         1.70 o                         
  -2   3   4       1767.10       1736.23        15.88 o                         
  -1   3   4        189.00        192.43         3.29 o                         
   0   3   4       1642.87       1635.76        15.03 o                         
   1   3   4       1454.26       1483.08        13.83 o                         
   2   3   4       3954.82       4330.63        38.16 o                         
   3   3   4       1529.64       1593.61        14.56 o                         
   4   3   4       1568.94       1665.95        15.31 o                         
   5   3   4        996.99        947.50         9.72 o                         
   6   3   4        119.13        118.22         4.00 o                         
   7   3   4        218.69        222.63         5.69 o                         
   8   3   4       2005.07       1915.30        23.53 o                         
   9   3   4         42.75         42.89         6.31 o                         
  10   3   4          4.77         13.01         5.93 o                         
  11   3   4         34.25         48.94        12.42 o                         
  12   3   4         97.64         99.03        13.15 o                         
  13   3   4         11.42         15.07        12.64 o                         
  14   3   4          0.50          7.24        12.90 o                         
 -14   4   4          4.28         10.08        12.88 o                         
 -13   4   4         34.67         52.56        10.58 o                         
 -12   4   4        266.64        220.91        13.35 o                         
 -11   4   4          2.02         12.15         9.24 o                         
 -10   4   4        132.76        125.98         9.20 o                         
  -9   4   4         17.53         21.19         5.05 o                         
  -8   4   4        537.65        520.95        10.74 o                         
  -7   4   4         38.00         38.88         2.65 o                         
  -6   4   4         36.15         43.40         2.78 o                         
  -5   4   4        277.07        282.25         4.58 o                         
  -4   4   4        150.47        169.58         4.15 o                         
  -3   4   4        477.03        457.27         5.77 o                         
  -2   4   4         41.11         34.10         2.21 o                         
  -1   4   4         10.14          9.51         1.65 o                         
   0   4   4        776.47        786.52         9.31 o                         
   1   4   4       1628.73       1717.93        15.76 o                         
   2   4   4        596.89        599.63         7.16 o                         
   3   4   4        196.07        179.23         4.01 o                         
   4   4   4        770.99        775.09         8.30 o                         
   5   4   4          0.71         -0.50         1.68 o                         
   6   4   4        366.40        391.46         5.95 o                         
   7   4   4        778.18        752.22        11.65 o                         
   8   4   4        289.33        272.24        12.98 o                         
   9   4   4          1.40          1.35         5.81 o                         
  10   4   4          0.80         14.83         6.88 o                         
  11   4   4         29.20         42.50        12.00 o                         
  12   4   4          0.14        -19.71        20.42 o                         
  13   4   4         10.88          5.11        12.21 o                         
 -14   5   4          0.13         -6.21        13.16 o                         
 -13   5   4         65.83         58.40        11.91 o                         
 -12   5   4         42.15         32.05        10.48 o                         
 -11   5   4          9.87          6.37         8.80 o                         
 -10   5   4          0.58         -4.54         8.17 o                         
  -9   5   4         23.77         25.41         7.51 o                         
  -8   5   4         14.45         23.86         5.29 o                         
  -7   5   4         46.69         42.42         4.37 o                         
  -6   5   4          0.11         -0.02         2.81 o                         
  -5   5   4        141.18        156.85         3.52 o                         
  -4   5   4          1.55         -0.66         1.85 o                         
  -3   5   4        165.13        172.42         4.06 o                         
  -2   5   4         69.56         77.27         3.01 o                         
  -1   5   4        116.09        113.47         3.45 o                         
   0   5   4        131.77        137.96         3.82 o                         
   1   5   4          2.68          5.64         2.12 o                         
   2   5   4        159.90        162.00         4.14 o                         
   3   5   4        133.40        150.07         4.01 o                         
   4   5   4         12.48         17.40         2.26 o                         
   5   5   4         27.60         27.64         2.58 o                         
   6   5   4       1036.27        973.02        14.57 o                         
   7   5   4         94.38         88.71         6.65 o                         
   8   5   4         17.89         31.82         6.54 o                         
   9   5   4          0.64         25.50         7.78 o                         
  10   5   4          3.58          8.37         8.07 o                         
  11   5   4          1.69         -1.73        10.00 o                         
  12   5   4         33.12         20.44        12.88 o                         
  13   5   4          3.18         15.23        29.04 o                         
 -13   6   4          4.93         -7.75        21.74 o                         
 -12   6   4          0.14          3.20        10.69 o                         
 -11   6   4         24.33         17.50        10.44 o                         
 -10   6   4          2.72         -0.22         8.37 o                         
  -9   6   4          2.48         -8.20         8.20 o                         
  -8   6   4          1.64          3.53         6.86 o                         
  -7   6   4        367.21        380.65        22.31 o                         
  -6   6   4        106.19        112.90         7.05 o                         
  -5   6   4         29.55         39.74         4.20 o                         
  -4   6   4         31.33         25.01         3.07 o                         
  -3   6   4         55.85         70.40         3.37 o                         
  -2   6   4        260.08        240.52         5.15 o                         
  -1   6   4        150.90        154.98         4.84 o                         
   0   6   4        310.32        296.02         5.67 o                         
   1   6   4         51.45         45.69         3.15 o                         
   2   6   4         35.69         34.24         2.96 o                         
   3   6   4         41.88         46.37         3.46 o                         
   4   6   4        104.12         96.37         5.41 o                         
   5   6   4          0.37         -3.56         3.56 o                         
   6   6   4          8.14         13.50         5.63 o                         
   7   6   4         43.19         26.95         6.65 o                         
   8   6   4         13.22         18.62         7.83 o                         
   9   6   4         33.44         31.49        10.03 o                         
  10   6   4          2.05         -8.99         8.99 o                         
  11   6   4          0.70         14.20        10.89 o                         
  12   6   4         27.77         41.48        16.96 o                         
 -12   7   4         24.30         30.11        12.23 o                         
 -11   7   4         13.11         15.85        11.43 o                         
 -10   7   4          0.06         -9.15         9.46 o                         
  -9   7   4          3.97         -3.74         8.24 o                         
  -8   7   4         71.11         83.04        10.08 o                         
  -7   7   4         12.76          8.62         8.21 o                         
  -6   7   4         76.83         63.44         8.40 o                         
  -5   7   4          2.37         -0.33         5.89 o                         
  -4   7   4         81.32         68.12         6.78 o                         
  -3   7   4          0.13         -0.94         4.95 o                         
  -2   7   4        121.08        130.10         5.71 o                         
  -1   7   4          1.83         -2.95         3.47 o                         
   0   7   4       1419.54       1394.03        17.96 o                         
   1   7   4        301.22        290.70         7.53 o                         
   2   7   4          0.54         -3.54         3.54 o                         
   3   7   4        260.42        258.68         8.88 o                         
   4   7   4          7.81          7.17         5.70 o                         
   5   7   4        227.16        217.59        11.77 o                         
   6   7   4         72.73         61.03        12.57 o                         
   7   7   4          3.99          2.63         8.50 o                         
   8   7   4          1.77          1.15        12.23 o                         
   9   7   4          4.09         -2.47         9.88 o                         
  10   7   4         20.08         33.88        13.80 o                         
  11   7   4         16.85         24.23        13.27 o                         
 -10   8   4         40.81         59.06        12.80 o                         
  -9   8   4         21.30         24.54        17.29 o                         
  -8   8   4          7.67         13.58        10.65 o                         
  -7   8   4         22.14         28.02         9.93 o                         
  -6   8   4         69.00         56.63         8.51 o                         
  -5   8   4        145.24        155.71        10.39 o                         
  -4   8   4        135.31        161.04        10.70 o                         
  -3   8   4         55.65         70.44         9.22 o                         
  -2   8   4          0.53          2.43         6.73 o                         
  -1   8   4        441.22        410.06        13.05 o                         
   0   8   4        310.10        316.96        11.64 o                         
   1   8   4        113.86        131.83        10.86 o                         
   2   8   4         23.39         29.24         8.78 o                         
   3   8   4          1.61          1.69         7.04 o                         
   4   8   4        197.83        187.65        12.66 o                         
   5   8   4         45.01         48.06         9.37 o                         
   6   8   4         68.74         59.96        12.37 o                         
   7   8   4         87.02         89.14        20.72 o                         
   8   8   4          2.36        -12.27        12.27 o                         
   9   8   4         23.64         17.11        14.31 o                         
  -8   9   4         13.69         16.93        11.56 o                         
  -7   9   4         12.64         23.19        11.20 o                         
  -6   9   4         67.02         86.43        12.65 o                         
  -5   9   4         40.54         57.74        10.28 o                         
  -4   9   4        288.94        299.34        16.21 o                         
  -3   9   4         36.15         21.75         9.42 o                         
  -2   9   4         80.88        101.95        11.33 o                         
  -1   9   4         22.21         32.01         9.52 o                         
   0   9   4        101.57         80.82        11.71 o                         
   1   9   4        116.56        120.17        11.96 o                         
   2   9   4          1.01         -0.49        11.65 o                         
   3   9   4        165.54        169.60        14.87 o                         
   4   9   4          1.86        -12.21        12.21 o                         
   5   9   4        104.04         85.85        17.19 o                         
   6   9   4        115.93        122.61        18.23 o                         
   7   9   4          4.56         11.59        18.93 o                         
  -6  10   4         37.56         28.64        12.89 o                         
  -5  10   4         71.77         70.99        14.16 o                         
  -4  10   4          0.95         -3.60        10.51 o                         
  -3  10   4         50.37         56.55        13.84 o                         
  -2  10   4          0.78         -7.27        11.41 o                         
  -1  10   4        151.72        140.93        23.00 o                         
   0  10   4         38.96         52.20        10.72 o                         
   1  10   4         22.81          3.33        12.30 o                         
   2  10   4        104.30         87.91        25.32 o                         
   3  10   4          0.10        -10.31        15.36 o                         
   4  10   4         25.15         12.94        18.36 o                         
   5  10   4          1.02          5.61        18.17 o                         
 -15   1   5         18.28         20.42        15.14 o                         
 -14   1   5          0.87         -4.33         9.45 o                         
 -13   1   5         17.13         13.66         8.43 o                         
 -12   1   5         11.22         13.27         6.72 o                         
 -11   1   5         37.18         44.04         5.86 o                         
 -10   1   5         36.16         35.99         3.53 o                         
  -9   1   5         26.33         31.09         3.06 o                         
  -8   1   5         33.96         33.26         2.74 o                         
  -7   1   5         73.38         73.85         3.17 o                         
  -6   1   5         59.21         70.87         2.98 o                         
  -5   1   5        154.63        128.84         3.13 o                         
  -4   1   5       1432.27       1536.69        13.91 o                         
  -3   1   5         85.60         82.43         2.15 o                         
  -2   1   5       5615.63       5774.02        55.83 o                         
  -1   1   5      18239.10      17708.85       602.81 o                         
   0   1   5        185.00        213.32         3.04 o                         
   1   1   5       2744.60       2726.36        23.39 o                         
   2   1   5         90.09         94.74         2.10 o                         
   3   1   5        326.97        367.32         4.55 o                         
   4   1   5       1030.02       1090.36        10.70 o                         
   5   1   5       1501.09       1615.52        16.62 o                         
   6   1   5        596.77        582.81         8.35 o                         
   7   1   5          8.32          9.53         2.47 o                         
   8   1   5         22.12         17.67         3.06 o                         
   9   1   5          1.23         -0.81         3.57 o                         
  10   1   5        134.08        131.09         9.56 o                         
  11   1   5        177.34        183.71        11.88 o                         
  12   1   5         18.12         16.96         8.68 o                         
  13   1   5         31.55         21.93         9.73 o                         
  14   1   5          1.81          8.86        14.99 o                         
 -15   2   5          0.05         -9.81        12.21 o                         
 -14   2   5         11.35         17.07        14.94 o                         
 -13   2   5          0.48         -1.63         7.55 o                         
 -12   2   5        114.46        130.65         9.91 o                         
 -11   2   5        156.55        143.06         7.25 o                         
 -10   2   5          5.52         14.15         4.07 o                         
  -9   2   5        377.66        384.19         6.74 o                         
  -8   2   5         99.73         99.53         4.03 o                         
  -7   2   5        510.73        530.92         7.14 o                         
  -6   2   5        478.14        473.71         6.33 o                         
  -5   2   5        115.01        118.23         3.11 o                         
  -4   2   5       1232.76       1204.35        13.42 o                         
  -3   2   5       1913.47       2025.59        18.17 o                         
  -2   2   5       2400.03       2393.14        22.70 o                         
  -1   2   5        362.33        351.02         4.14 o                         
   0   2   5       1171.88       1216.94        11.34 o                         
   1   2   5       1992.21       2093.19        18.49 o                         
   2   2   5       1597.07       1610.83        15.30 o                         
   3   2   5       1388.16       1386.24        13.08 o                         
   4   2   5          8.61          9.94         1.23 o                         
   5   2   5       1758.18       1837.16        18.75 o                         
   6   2   5          2.00          3.54         2.24 o                         
   7   2   5        380.14        419.26         7.13 o                         
   8   2   5        282.71        280.04         6.98 o                         
   9   2   5        407.16        360.27        10.06 o                         
  10   2   5        381.16        373.61        18.41 o                         
  11   2   5          5.00          8.03         7.97 o                         
  12   2   5         67.63         68.95        10.80 o                         
  13   2   5          1.20         -5.10        11.55 o                         
  14   2   5         39.83         29.10        12.69 o                         
 -15   3   5         16.27         26.04        13.14 o                         
 -14   3   5          0.33         11.92        11.29 o                         
 -13   3   5         46.20         53.27         9.83 o                         
 -12   3   5        269.60        263.93        16.23 o                         
 -11   3   5        262.61        269.48        13.05 o                         
 -10   3   5        217.06        246.31         9.24 o                         
  -9   3   5          8.71          9.78         3.59 o                         
  -8   3   5        589.08        619.77         8.35 o                         
  -7   3   5          3.16         -1.64         2.09 o                         
  -6   3   5        220.31        198.05         4.58 o                         
  -5   3   5         25.72         20.76         1.95 o                         
  -4   3   5        115.53         94.79         2.55 o                         
  -3   3   5       3978.64       4126.32        38.27 o                         
  -2   3   5         11.01         15.69         1.75 o                         
  -1   3   5       4386.05       4388.29        38.65 o                         
   0   3   5       2752.92       2815.76        25.49 o                         
   1   3   5        704.94        617.29         6.88 o                         
   2   3   5       4353.78       4413.48        37.81 o                         
   3   3   5        346.34        325.08         5.22 o                         
   4   3   5       3991.20       3811.51        33.28 o                         
   5   3   5          3.68          5.55         1.13 o                         
   6   3   5       1862.54       1871.53        19.66 o                         
   7   3   5        686.08        696.59         9.75 o                         
   8   3   5         35.66         42.35         4.71 o                         
   9   3   5        371.51        366.85        13.01 o                         
  10   3   5          2.71          1.97         6.73 o                         
  11   3   5        142.07        133.46        13.57 o                         
  12   3   5         19.71         19.03        13.83 o                         
  13   3   5          0.92        -11.37        11.37 o                         
 -14   4   5          1.46          1.40        13.32 o                         
 -13   4   5          2.15          2.29        13.30 o                         
 -12   4   5         92.01        109.34        12.03 o                         
 -11   4   5        125.63        114.08        11.33 o                         
 -10   4   5        125.43        132.90         9.29 o                         
  -9   4   5        558.82        566.93        13.58 o                         
  -8   4   5         25.32         15.94         3.87 o                         
  -7   4   5        955.85       1012.67        11.36 o                         
  -6   4   5        553.22        577.58         7.89 o                         
  -5   4   5        246.04        258.51         4.42 o                         
  -4   4   5       2590.46       2605.45        23.71 o                         
  -3   4   5         43.20         44.81         2.93 o                         
  -2   4   5       2028.95       2031.97        18.32 o                         
  -1   4   5        149.64        146.50         3.86 o                         
   0   4   5       5558.03       5489.53        46.85 o                         
   1   4   5       1519.25       1455.44        13.71 o                         
   2   4   5        147.84        148.31         3.65 o                         
   3   4   5       2077.51       2034.27        18.56 o                         
   4   4   5         43.38         30.82         2.33 o                         
   5   4   5       2543.87       2425.64        22.55 o                         
   6   4   5         75.20         79.28         3.34 o                         
   7   4   5        889.92        886.61        14.61 o                         
   8   4   5        138.89        153.33        12.40 o                         
   9   4   5        292.21        286.73        12.50 o                         
  10   4   5        188.16        182.94        23.36 o                         
  11   4   5          0.24         20.16        11.13 o                         
  12   4   5        195.50        214.17        20.14 o                         
  13   4   5         32.44         48.77        15.32 o                         
 -14   5   5         19.20         38.15        13.59 o                         
 -13   5   5          8.15         22.94        10.90 o                         
 -12   5   5          1.14          0.89         8.59 o                         
 -11   5   5         39.01         48.69        10.30 o                         
 -10   5   5        259.99        221.46        13.55 o                         
  -9   5   5         42.82         54.33         9.76 o                         
  -8   5   5        265.93        262.06        11.64 o                         
  -7   5   5         21.36         27.27         4.90 o                         
  -6   5   5        242.68        230.13         5.90 o                         
  -5   5   5        937.55        947.07        10.36 o                         
  -4   5   5        303.82        272.93         4.84 o                         
  -3   5   5       2215.54       2290.91        21.50 o                         
  -2   5   5         31.32         29.56         2.32 o                         
  -1   5   5       2216.27       2033.23        19.33 o                         
   0   5   5        656.16        660.90         8.80 o                         
   1   5   5       2388.42       2315.13        20.99 o                         
   2   5   5       2232.88       2134.46        20.26 o                         
   3   5   5        295.74        309.78         5.45 o                         
   4   5   5       3443.66       3383.51        29.73 o                         
   5   5   5        140.97        157.21         5.16 o                         
   6   5   5         62.08         67.84         5.67 o                         
   7   5   5        152.52        158.85         9.41 o                         
   8   5   5        259.75        279.34        14.17 o                         
   9   5   5        556.75        584.16        19.72 o                         
  10   5   5          0.28         -6.72         8.96 o                         
  11   5   5        304.99        325.91        19.87 o                         
  12   5   5          8.19         20.67        13.02 o                         
 -13   6   5         32.55         11.17        13.32 o                         
 -12   6   5          1.74         -3.26         9.08 o                         
 -11   6   5          2.36         -9.00         9.00 o                         
 -10   6   5          2.48         13.87         9.04 o                         
  -9   6   5        138.34        134.80        11.70 o                         
  -8   6   5          5.13          1.22         6.72 o                         
  -7   6   5        465.98        468.10        14.68 o                         
  -6   6   5        175.59        173.54         8.58 o                         
  -5   6   5        367.89        358.15         9.75 o                         
  -4   6   5        809.16        768.08        13.69 o                         
  -3   6   5          1.32         -1.56         2.53 o                         
  -2   6   5       2185.60       2219.63        21.42 o                         
  -1   6   5       2073.31       2095.15        20.43 o                         
   0   6   5       1322.33       1313.90        14.09 o                         
   1   6   5        273.13        268.93         5.30 o                         
   2   6   5        326.46        284.82         6.52 o                         
   3   6   5        549.86        571.40         9.86 o                         
   4   6   5          8.40         16.38         4.11 o                         
   5   6   5        550.14        614.59        17.46 o                         
   6   6   5         28.59         37.62        10.53 o                         
   7   6   5        245.09        241.49        15.68 o                         
   8   6   5        155.55        163.14        12.58 o                         
   9   6   5         10.28         20.07        10.00 o                         
  10   6   5        105.69        104.92        17.17 o                         
  11   6   5         37.33         76.60        14.71 o                         
 -12   7   5          2.92          1.96        11.74 o                         
 -11   7   5          9.41         14.37        11.61 o                         
 -10   7   5         74.93         66.02        11.21 o                         
  -9   7   5          2.20         -1.92         8.82 o                         
  -8   7   5        111.83        100.19        11.68 o                         
  -7   7   5         11.96          4.17         7.24 o                         
  -6   7   5         86.76         88.76         8.88 o                         
  -5   7   5        201.58        227.83        11.70 o                         
  -4   7   5        102.13        107.66        11.95 o                         
  -3   7   5        918.90        921.35        17.24 o                         
  -2   7   5         88.87        103.40         6.27 o                         
  -1   7   5        313.22        333.59         9.68 o                         
   0   7   5         26.83         27.95         4.53 o                         
   1   7   5        565.48        559.97        12.65 o                         
   2   7   5        447.77        458.68        10.33 o                         
   3   7   5          9.89         15.78         5.27 o                         
   4   7   5        342.86        383.27        13.71 o                         
   5   7   5         21.59          1.09         8.60 o                         
   6   7   5        456.25        463.11        27.88 o                         
   7   7   5         73.03         75.53        11.98 o                         
   8   7   5        137.19        168.50        13.76 o                         
   9   7   5        109.76        140.01        13.69 o                         
  10   7   5          1.13         19.13        13.13 o                         
 -10   8   5         23.59         33.48        12.43 o                         
  -9   8   5         19.98         15.96        10.72 o                         
  -8   8   5          2.02          1.82         9.36 o                         
  -7   8   5         16.03         14.82         9.64 o                         
  -6   8   5         13.59          6.56         9.69 o                         
  -5   8   5        105.35        102.88        10.03 o                         
  -4   8   5          8.85         16.90         7.13 o                         
  -3   8   5        167.93        167.87        12.21 o                         
  -2   8   5        152.53        169.75        10.73 o                         
  -1   8   5          0.98          4.80         6.41 o                         
   0   8   5        244.89        236.56        11.56 o                         
   1   8   5        128.27        136.48        10.18 o                         
   2   8   5        340.45        365.75        17.08 o                         
   3   8   5        379.55        396.24        13.93 o                         
   4   8   5          0.58         -8.20         8.20 o                         
   5   8   5        102.51        100.89        11.54 o                         
   6   8   5         15.49         16.45         9.45 o                         
   7   8   5         44.99         50.54        11.36 o                         
   8   8   5          4.28         26.90        13.68 o                         
   9   8   5         51.39         60.82        15.47 o                         
  -8   9   5          4.55          2.12        11.39 o                         
  -7   9   5         10.19          5.37        10.88 o                         
  -6   9   5         14.84         12.90         8.41 o                         
  -5   9   5         21.07         34.78         9.27 o                         
  -4   9   5          0.41         -0.82         7.77 o                         
  -3   9   5          2.67          3.57         7.27 o                         
  -2   9   5          7.55         -6.65         8.92 o                         
  -1   9   5         13.75         27.11        11.52 o                         
   0   9   5         31.45         48.17        12.31 o                         
   1   9   5         40.31         34.44        12.75 o                         
   2   9   5         24.76         37.24         9.08 o                         
   3   9   5         85.94         98.05        13.57 o                         
   4   9   5         22.44         42.10        13.98 o                         
   5   9   5          4.90          2.48        14.79 o                         
   6   9   5          8.88         -7.89        13.20 o                         
   7   9   5         11.31          6.03        16.04 o                         
  -5  10   5          7.86         24.86        13.57 o                         
  -4  10   5          3.31         24.73        13.13 o                         
  -3  10   5          2.71          4.69        12.58 o                         
  -2  10   5          0.35         26.38        11.82 o                         
  -1  10   5          2.82         -6.39        20.14 o                         
   0  10   5         12.08         32.37        11.73 o                         
   1  10   5          1.68         16.47        11.35 o                         
   2  10   5          6.21        -18.15        18.15 o                         
   3  10   5          0.74         -9.09        17.77 o                         
   4  10   5          0.67          8.43        24.70 o                         
 -15   0   6         26.28         39.43        18.22 o                         
 -14   0   6          0.03          4.57        11.36 o                         
 -13   0   6         14.26         12.10        11.45 o                         
 -12   0   6        114.02        110.60        11.49 o                         
 -11   0   6        123.71        136.19         7.88 o                         
 -10   0   6        674.72        624.72        12.74 o                         
  -9   0   6        118.24        111.51         6.22 o                         
  -8   0   6       1854.16       1790.22        25.18 o                         
  -7   0   6         38.83         43.16         3.89 o                         
  -6   0   6       4207.33       4067.17        50.25 o                         
  -5   0   6       2984.06       3146.38        39.30 o                         
  -4   0   6       3457.39       3634.14        44.45 o                         
  -3   0   6         48.30         53.72         2.81 o                         
  -2   0   6       8498.14       8949.97       228.90 o                         
   0   0   6       5264.28       5186.09        61.41 o                         
   1   0   6       2060.18       2063.05        25.74 o                         
   2   0   6       2127.18       2069.50        26.02 o                         
   3   0   6       2097.22       2007.54        25.58 o                         
   4   0   6        904.77        689.34        10.73 o                         
   5   0   6          8.73          2.51         2.24 o                         
   6   0   6       2057.78       2027.56        26.91 o                         
   7   0   6        509.54        469.36        11.22 o                         
   8   0   6       2386.23       2461.18        39.12 o                         
   9   0   6       1656.18       1573.42        34.40 o                         
  10   0   6         18.24         44.04        10.96 o                         
  11   0   6         45.90         38.14        11.06 o                         
  12   0   6          4.19         11.90        11.26 o                         
  13   0   6         68.99         74.81        17.72 o                         
  14   0   6          8.87         18.06        27.80 o                         
 -15   1   6          0.26          8.61        11.16 o                         
 -14   1   6          4.84         -3.08         9.00 o                         
 -13   1   6         22.70          2.89         8.73 o                         
 -12   1   6          1.35         -1.18         6.03 o                         
 -11   1   6        176.60        169.98         7.33 o                         
 -10   1   6        325.45        336.56         7.59 o                         
  -9   1   6        644.61        628.36         8.76 o                         
  -8   1   6         49.46         49.84         3.16 o                         
  -7   1   6        870.72        866.15         9.59 o                         
  -6   1   6        472.07        462.59         6.72 o                         
  -5   1   6       2864.77       2860.16        25.51 o                         
  -4   1   6       5019.14       5094.43        43.32 o                         
  -3   1   6       3122.10       3116.37        27.05 o                         
  -2   1   6       5537.62       5591.30        46.90 o                         
  -1   1   6        347.13        371.13         4.82 o                         
   0   1   6       2792.51       2726.68        23.56 o                         
   1   1   6        971.75        964.23         9.30 o                         
   2   1   6       1720.45       1740.32        16.25 o                         
   3   1   6      13648.74      13471.52       241.28 o                         
   4   1   6       1782.78       1762.20        16.33 o                         
   5   1   6       3518.02       3388.10        29.78 o                         
   6   1   6        103.62        115.57         3.94 o                         
   7   1   6       1091.57       1079.08        12.46 o                         
   8   1   6        462.82        476.88         9.10 o                         
   9   1   6       1217.96       1108.81        17.78 o                         
  10   1   6        485.75        463.47        14.20 o                         
  11   1   6          5.12         -2.43         6.91 o                         
  12   1   6        134.68        145.75        12.40 o                         
  13   1   6          7.30         14.37        11.31 o                         
  14   1   6         82.07         84.33        16.97 o                         
 -15   2   6         13.54          5.99        11.66 o                         
 -14   2   6          8.50         12.84        10.53 o                         
 -13   2   6          1.50          5.27        11.57 o                         
 -12   2   6          2.71          7.90         7.03 o                         
 -11   2   6        342.35        382.20        10.53 o                         
 -10   2   6        334.82        345.73         8.48 o                         
  -9   2   6        153.55        174.55         5.05 o                         
  -8   2   6        312.37        307.77         5.97 o                         
  -7   2   6          1.09         -1.88         2.16 o                         
  -6   2   6       2691.42       2774.31        25.21 o                         
  -5   2   6       2663.61       2676.91        23.42 o                         
  -4   2   6        689.87        670.24         7.48 o                         
  -3   2   6        424.55        368.26         4.78 o                         
  -2   2   6        338.90        365.55         4.53 o                         
  -1   2   6       6829.48       6730.83        56.26 o                         
   0   2   6          8.17          6.01         0.95 o                         
   1   2   6       2016.53       1911.02        18.66 o                         
   2   2   6       5620.58       5668.00        46.31 o                         
   3   2   6       5413.47       5744.97        48.60 o                         
   4   2   6       8323.70       8211.46        68.78 o                         
   5   2   6          3.83         11.29         2.24 o                         
   6   2   6       1704.92       1658.10        17.17 o                         
   7   2   6         31.42         57.97         3.70 o                         
   8   2   6        359.97        362.56         9.03 o                         
   9   2   6        133.52        160.09         8.34 o                         
  10   2   6         31.94         38.31         7.22 o                         
  11   2   6         53.79         54.50         9.70 o                         
  12   2   6          0.28        -10.49        10.49 o                         
  13   2   6        193.87        207.59        17.01 o                         
 -15   3   6          0.52         19.70        13.04 o                         
 -14   3   6         13.28        -10.90        10.90 o                         
 -13   3   6         28.16         47.65        11.24 o                         
 -12   3   6          1.68         14.90         9.18 o                         
 -11   3   6        925.91        898.31        24.77 o                         
 -10   3   6          5.34          7.36         5.68 o                         
  -9   3   6         35.13         33.61         4.22 o                         
  -8   3   6         33.74         42.11         3.11 o                         
  -7   3   6        825.25        818.05        11.87 o                         
  -6   3   6         15.21         21.34         2.21 o                         
  -5   3   6         10.15         21.10         1.84 o                         
  -4   3   6         19.87         16.15         2.21 o                         
  -3   3   6         13.26         14.93         2.12 o                         
  -2   3   6       3062.89       2959.24        29.25 o                         
  -1   3   6         43.76         48.52         2.13 o                         
   0   3   6       2593.20       2551.03        22.71 o                         
   1   3   6       2871.72       3035.78        25.93 o                         
   2   3   6       1578.95       1624.77        15.31 o                         
   3   3   6        607.93        637.28         7.36 o                         
   4   3   6       1238.62       1263.30        12.68 o                         
   5   3   6       1288.86       1264.34        12.46 o                         
   6   3   6         48.12         48.21         3.32 o                         
   7   3   6         15.44         17.22         3.49 o                         
   8   3   6        557.65        580.21        15.75 o                         
   9   3   6        250.03        276.75        13.94 o                         
  10   3   6        134.41        157.78        13.39 o                         
  11   3   6          0.73         -2.65         9.99 o                         
  12   3   6          4.73          9.32        11.48 o                         
  13   3   6          6.93         22.82        12.96 o                         
 -14   4   6          0.40         -2.06        11.54 o                         
 -13   4   6         10.26         21.95        10.78 o                         
 -12   4   6         49.86         50.48        11.25 o                         
 -11   4   6          4.11          1.28         8.75 o                         
 -10   4   6         14.71          3.92         6.57 o                         
  -9   4   6          0.76          0.74         4.96 o                         
  -8   4   6         10.37         13.40         4.00 o                         
  -7   4   6        136.27        142.06         4.14 o                         
  -6   4   6        195.98        157.05         3.94 o                         
  -5   4   6         39.77         42.38         2.05 o                         
  -4   4   6        165.31        169.86         4.66 o                         
  -3   4   6        130.39        127.49         4.09 o                         
  -2   4   6        244.83        257.16         5.99 o                         
  -1   4   6       2789.82       2904.47        25.29 o                         
   0   4   6        209.23        217.03         4.07 o                         
   1   4   6         60.53         88.88         2.93 o                         
   2   4   6         35.42         33.69         2.27 o                         
   3   4   6        136.67        150.57         3.89 o                         
   4   4   6        585.18        564.82         7.76 o                         
   5   4   6        295.72        305.49         5.25 o                         
   6   4   6        123.52        118.19         5.00 o                         
   7   4   6        123.26        121.93         6.64 o                         
   8   4   6        159.93        193.08        10.90 o                         
   9   4   6         63.22         70.62         9.50 o                         
  10   4   6          0.93         -8.19         8.19 o                         
  11   4   6          1.63         -3.34        11.02 o                         
  12   4   6          0.53          8.76        11.78 o                         
  13   4   6         14.14         21.10        13.57 o                         
 -14   5   6          7.66         -0.41        18.09 o                         
 -13   5   6         40.12         54.24        11.21 o                         
 -12   5   6         37.09         32.71        10.54 o                         
 -11   5   6          0.39         -0.99         8.99 o                         
 -10   5   6         22.43         18.25         8.45 o                         
  -9   5   6        106.23        123.53         9.63 o                         
  -8   5   6         33.92         35.44         7.14 o                         
  -7   5   6        280.42        253.68         9.61 o                         
  -6   5   6        118.09        122.74         5.68 o                         
  -5   5   6         94.03         89.79         2.76 o                         
  -4   5   6          0.77          2.11         2.42 o                         
  -3   5   6         35.04         27.00         1.65 o                         
  -2   5   6        101.17         92.30         3.10 o                         
  -1   5   6        592.20        600.89         8.00 o                         
   0   5   6        469.60        485.95         6.76 o                         
   1   5   6         85.59         98.64         3.48 o                         
   2   5   6          3.36          5.21         2.20 o                         
   3   5   6          0.05         -1.38         2.17 o                         
   4   5   6         14.39         13.74         3.47 o                         
   5   5   6        755.99        754.98        11.66 o                         
   6   5   6         71.52         69.43         6.36 o                         
   7   5   6         12.73         17.27         7.76 o                         
   8   5   6         15.01         10.74         7.69 o                         
   9   5   6         30.22         21.22         9.55 o                         
  10   5   6         33.59         29.35        12.21 o                         
  11   5   6         12.31          0.94        11.81 o                         
  12   5   6         12.72         -6.60        17.48 o                         
 -13   6   6          0.60         -9.83         9.83 o                         
 -12   6   6         11.99         14.51        10.47 o                         
 -11   6   6          1.86         -0.38        10.55 o                         
 -10   6   6         24.55         24.48        10.12 o                         
  -9   6   6         19.39         37.87         9.40 o                         
  -8   6   6          2.87         -3.97         6.43 o                         
  -7   6   6        170.54        163.45        10.42 o                         
  -6   6   6         16.43         18.51         5.37 o                         
  -5   6   6         13.12         15.61         4.92 o                         
  -4   6   6        108.26        100.15         6.19 o                         
  -3   6   6        841.64        875.50        16.30 o                         
  -2   6   6         51.62         44.51         3.28 o                         
  -1   6   6        416.93        383.22         9.46 o                         
   0   6   6          0.67          2.44         2.45 o                         
   1   6   6         56.34         58.70         3.46 o                         
   2   6   6        661.19        612.52         9.86 o                         
   3   6   6        176.54        167.80         6.19 o                         
   4   6   6         78.46         81.99         5.82 o                         
   5   6   6         39.88         19.92         6.88 o                         
   6   6   6         82.01         75.38         9.61 o                         
   7   6   6         23.30         35.02        10.49 o                         
   8   6   6          0.67          2.58         9.09 o                         
   9   6   6         18.37         19.33         9.98 o                         
  10   6   6         38.53         36.19        15.63 o                         
  11   6   6          0.12         10.45        13.29 o                         
 -12   7   6          0.40          2.63        10.16 o                         
 -11   7   6          9.56          9.03        10.92 o                         
 -10   7   6          0.89         21.12        11.06 o                         
  -9   7   6         14.53         14.28        10.32 o                         
  -8   7   6          6.13         -1.00         7.77 o                         
  -7   7   6         35.77         26.62         8.48 o                         
  -6   7   6         29.68         38.88         8.14 o                         
  -5   7   6         86.36        114.76         9.40 o                         
  -4   7   6         35.02         29.61         7.26 o                         
  -3   7   6         25.15         15.00         6.08 o                         
  -2   7   6         34.96         39.80         5.60 o                         
  -1   7   6        143.40        132.99         7.97 o                         
   0   7   6        117.83        110.82         6.86 o                         
   1   7   6        248.10        258.53         8.19 o                         
   2   7   6        283.21        246.88         9.24 o                         
   3   7   6        166.15        165.23        10.63 o                         
   4   7   6         16.18         10.75         6.60 o                         
   5   7   6        251.48        210.91        13.69 o                         
   6   7   6         79.88        102.46        11.09 o                         
   7   7   6         35.55         52.98        10.50 o                         
   8   7   6          3.05         -9.81         9.81 o                         
   9   7   6         22.66         18.80        10.95 o                         
  10   7   6         28.14         30.55        12.54 o                         
 -10   8   6         21.87         27.87        12.34 o                         
  -9   8   6          7.85         -9.89         9.89 o                         
  -8   8   6         73.46         78.06        12.62 o                         
  -7   8   6         13.57         -9.89         9.89 o                         
  -6   8   6         73.07         69.72        11.10 o                         
  -5   8   6          1.19         20.70         8.04 o                         
  -4   8   6          4.83          0.94         7.40 o                         
  -3   8   6        170.90        173.11        11.30 o                         
  -2   8   6          0.50          2.65         6.92 o                         
  -1   8   6        155.19        156.21         9.94 o                         
   0   8   6        170.87        157.42        10.28 o                         
   1   8   6        411.33        402.56        20.39 o                         
   2   8   6        132.98        160.43        13.65 o                         
   3   8   6         53.89         50.72         8.80 o                         
   4   8   6        138.68        177.25        15.22 o                         
   5   8   6         11.79         21.25         9.99 o                         
   6   8   6         58.12         60.74        11.30 o                         
   7   8   6         70.61         74.96        12.32 o                         
   8   8   6          2.35         -0.12        12.96 o                         
  -8   9   6          0.12          0.00        10.80 o                         
  -7   9   6          9.64          9.39        10.38 o                         
  -6   9   6         23.62         40.55        12.28 o                         
  -5   9   6          6.29          7.00         9.04 o                         
  -4   9   6         72.86         97.11        11.16 o                         
  -3   9   6         11.73         29.95        10.63 o                         
  -2   9   6         95.34        106.76        13.42 o                         
  -1   9   6          4.68         -4.31        10.32 o                         
   0   9   6         72.32         65.35        12.94 o                         
   1   9   6        103.78        135.24        14.71 o                         
   2   9   6         27.70         20.60         9.95 o                         
   3   9   6        146.46        170.30        21.89 o                         
   4   9   6         23.61         -3.49        11.89 o                         
   5   9   6         75.09         78.10        14.79 o                         
   6   9   6          7.97         23.85        16.77 o                         
   7   9   6        112.81        126.56        19.56 o                         
  -5  10   6         10.51          6.56        12.94 o                         
  -4  10   6         53.64         73.76        17.51 o                         
  -3  10   6         58.63         58.98        12.72 o                         
  -2  10   6          0.04          1.83        13.40 o                         
  -1  10   6        107.88        117.11        15.52 o                         
   0  10   6         43.28         38.45        11.82 o                         
   1  10   6         55.69         47.69        14.56 o                         
   2  10   6         34.84         22.72        17.07 o                         
   3  10   6          3.40         18.84        20.22 o                         
   4  10   6         69.89         97.22        35.95 o                         
 -15   1   7          9.53         -3.44        12.00 o                         
 -14   1   7          1.96          3.61         9.82 o                         
 -13   1   7          9.26          5.40         8.04 o                         
 -12   1   7          3.21         10.89         6.37 o                         
 -11   1   7          5.54          7.76         4.72 o                         
 -10   1   7         42.79         38.11         3.81 o                         
  -9   1   7         36.02         36.15         3.35 o                         
  -8   1   7        167.40        187.85         4.93 o                         
  -7   1   7         69.16         78.95         3.35 o                         
  -6   1   7       1132.61       1215.39        12.61 o                         
  -5   1   7         92.80         84.51         2.85 o                         
  -4   1   7       4302.20       4385.03        37.74 o                         
  -3   1   7        207.77        220.78         3.61 o                         
  -2   1   7        103.23        119.38         2.81 o                         
  -1   1   7          5.13         13.25         1.72 o                         
   0   1   7        117.66        117.46         2.51 o                         
   1   1   7         65.01         75.94         2.22 o                         
   2   1   7       1309.91       1340.54        12.72 o                         
   3   1   7       4169.67       4376.31        37.52 o                         
   4   1   7        805.35        761.77         8.39 o                         
   5   1   7          2.60          2.36         1.62 o                         
   6   1   7        540.73        550.82         7.40 o                         
   7   1   7        110.64         98.89         4.15 o                         
   8   1   7        305.28        270.43         7.24 o                         
   9   1   7         94.08         82.54         7.25 o                         
  10   1   7         54.35         54.89         7.50 o                         
  11   1   7         10.31          0.46         7.02 o                         
  12   1   7          5.28         12.62        10.55 o                         
  13   1   7          0.21          2.25        11.44 o                         
 -15   2   7          0.75          4.54        16.25 o                         
 -14   2   7          0.71         -4.74        10.45 o                         
 -13   2   7         17.57         16.23         8.70 o                         
 -12   2   7        108.97        109.46         9.77 o                         
 -11   2   7        211.61        229.50         9.99 o                         
 -10   2   7          6.80          7.04         4.32 o                         
  -9   2   7         42.96         48.84         3.66 o                         
  -8   2   7          0.48          0.31         2.30 o                         
  -7   2   7        347.41        324.52         5.67 o                         
  -6   2   7        389.08        448.71         6.39 o                         
  -5   2   7        454.12        506.65         6.58 o                         
  -4   2   7        252.65        284.28         4.42 o                         
  -3   2   7        502.47        534.17         8.86 o                         
  -2   2   7        695.96        654.60         7.16 o                         
  -1   2   7        492.87        481.99         6.63 o                         
   0   2   7       6901.46       7116.86        66.33 o                         
   1   2   7        593.50        580.15         7.31 o                         
   2   2   7        627.05        612.12         9.24 o                         
   3   2   7       1051.69       1038.19        11.14 o                         
   4   2   7        339.96        370.71         5.20 o                         
   5   2   7       1136.47       1003.14        11.80 o                         
   6   2   7       1197.16       1170.23        13.66 o                         
   7   2   7       1460.15       1397.12        15.48 o                         
   8   2   7          1.89          3.09         4.36 o                         
   9   2   7          4.47          7.17         8.34 o                         
  10   2   7          1.90          2.88         6.67 o                         
  11   2   7          4.79         15.23         9.21 o                         
  12   2   7          7.34         11.47        11.50 o                         
  13   2   7         18.11         22.00        12.49 o                         
 -15   3   7          2.05          0.39        11.42 o                         
 -14   3   7          0.32        -11.98        11.98 o                         
 -13   3   7         20.36         26.99        10.81 o                         
 -12   3   7         25.41         28.03         9.29 o                         
 -11   3   7          7.24          8.13         6.00 o                         
 -10   3   7         88.91         92.01         7.24 o                         
  -9   3   7          3.66          5.04         3.94 o                         
  -8   3   7        366.29        387.60         6.57 o                         
  -7   3   7        268.13        266.82         5.32 o                         
  -6   3   7        391.41        387.11         6.08 o                         
  -5   3   7        168.49        165.45         3.48 o                         
  -4   3   7       1157.49       1223.96        13.23 o                         
  -3   3   7       1145.15       1108.93        12.50 o                         
  -2   3   7        411.17        396.37         6.03 o                         
  -1   3   7       4445.23       4424.32        36.96 o                         
   0   3   7        872.90       1035.85        10.54 o                         
   1   3   7        658.25        636.28         8.15 o                         
   2   3   7        976.25        915.22        10.68 o                         
   3   3   7        914.45        946.51        10.03 o                         
   4   3   7        764.78        737.52         9.02 o                         
   5   3   7         55.70         56.88         2.33 o                         
   6   3   7         66.23         61.25         3.71 o                         
   7   3   7         11.84         13.71         4.08 o                         
   8   3   7       1219.51       1253.32        23.68 o                         
   9   3   7        134.04        145.81        10.92 o                         
  10   3   7        131.70         53.75        12.44 o                         
  11   3   7        123.38        130.08        14.50 o                         
  12   3   7          7.28         -5.67        11.49 o                         
  13   3   7         18.15         15.69        13.30 o                         
 -14   4   7         19.66         14.85        11.68 o                         
 -13   4   7          0.05          4.54        10.26 o                         
 -12   4   7         58.42         66.31        11.63 o                         
 -11   4   7          3.92         -2.41         7.83 o                         
 -10   4   7          9.34          8.31         6.68 o                         
  -9   4   7        102.34        108.87         8.80 o                         
  -8   4   7          0.17          1.26         3.42 o                         
  -7   4   7       1540.71       1531.67        16.59 o                         
  -6   4   7        204.45        192.51         5.59 o                         
  -5   4   7       1974.01       1923.95        20.37 o                         
  -4   4   7        336.86        330.12         7.04 o                         
  -3   4   7        885.91        852.44        10.66 o                         
  -2   4   7       1935.25       1957.04        20.13 o                         
  -1   4   7        114.27        130.09         3.65 o                         
   0   4   7       2816.91       2718.97        23.96 o                         
   1   4   7        334.68        312.82         5.45 o                         
   2   4   7       2889.58       2718.93        24.75 o                         
   3   4   7       1216.86       1232.56        12.76 o                         
   4   4   7        640.97        678.09         8.36 o                         
   5   4   7       4063.92       4000.89        37.12 o                         
   6   4   7         49.07         60.69         6.62 o                         
   7   4   7        724.51        732.42        17.61 o                         
   8   4   7         91.15         95.71         9.55 o                         
   9   4   7        168.15        161.57        13.65 o                         
  10   4   7         88.25        119.35        13.61 o                         
  11   4   7          1.44          7.63        11.66 o                         
  12   4   7         72.50        127.51        16.36 o                         
 -14   5   7          0.12          7.08        11.91 o                         
 -13   5   7          1.43         13.08        11.53 o                         
 -12   5   7          6.56         15.40        10.20 o                         
 -11   5   7         51.62         56.89        10.51 o                         
 -10   5   7        145.20        182.52        13.38 o                         
  -9   5   7        103.08        111.81         9.36 o                         
  -8   5   7        366.46        357.15        12.07 o                         
  -7   5   7         41.99         39.97         6.31 o                         
  -6   5   7       1237.32       1281.25        19.58 o                         
  -5   5   7        491.47        493.91         8.16 o                         
  -4   5   7        372.07        341.04         6.64 o                         
  -3   5   7       2065.30       2045.73        20.88 o                         
  -2   5   7        259.78        245.68         4.47 o                         
  -1   5   7        421.63        429.55         6.30 o                         
   0   5   7         35.27         39.98         2.73 o                         
   1   5   7       1754.01       1715.48        16.99 o                         
   2   5   7        531.39        559.10         7.58 o                         
   3   5   7        433.72        416.72         6.73 o                         
   4   5   7        892.61        810.03        11.61 o                         
   5   5   7        735.59        709.86        14.16 o                         
   6   5   7       2050.42       2078.72        49.54 o                         
   7   5   7         77.73         87.21         9.83 o                         
   8   5   7        464.27        475.51        17.82 o                         
   9   5   7         49.26         49.76        10.22 o                         
  10   5   7        263.27        255.61        18.06 o                         
  11   5   7         62.28         84.55        14.41 o                         
  12   5   7          7.07         16.65        13.47 o                         
 -13   6   7          6.88          1.08        11.00 o                         
 -12   6   7         13.41         20.55        11.72 o                         
 -11   6   7          5.11          6.34        10.31 o                         
 -10   6   7         51.85         39.68        10.90 o                         
  -9   6   7        101.37        106.85        13.00 o                         
  -8   6   7         21.29         13.24         7.87 o                         
  -7   6   7        359.09        384.97        12.74 o                         
  -6   6   7          3.44         -3.35         5.18 o                         
  -5   6   7        616.74        606.61        13.73 o                         
  -4   6   7        182.00        183.74         7.07 o                         
  -3   6   7        384.74        328.16         8.97 o                         
  -2   6   7        896.55        891.03        13.74 o                         
  -1   6   7         96.87        106.16         4.50 o                         
   0   6   7        630.68        618.53         9.57 o                         
   1   6   7        277.61        278.41         7.86 o                         
   2   6   7        949.85        951.10        13.87 o                         
   3   6   7        498.48        531.01        12.66 o                         
   4   6   7         30.31         24.15         6.22 o                         
   5   6   7        310.39        357.44        15.29 o                         
   6   6   7         82.23         52.00         9.23 o                         
   7   6   7        588.95        653.12        20.86 o                         
   8   6   7         43.81         40.09        11.66 o                         
   9   6   7        241.08        229.15        14.93 o                         
  10   6   7         14.30         27.90        12.53 o                         
  11   6   7          0.50         -3.01        12.42 o                         
 -12   7   7          0.75         -5.92        18.18 o                         
 -11   7   7         16.02          4.55        11.66 o                         
 -10   7   7         22.37          9.79        10.97 o                         
  -9   7   7          0.29         -9.07         9.07 o                         
  -8   7   7         68.17         74.83        10.00 o                         
  -7   7   7          2.75          0.82         7.50 o                         
  -6   7   7        262.68        240.41        13.34 o                         
  -5   7   7         71.65         79.55         8.01 o                         
  -4   7   7        142.92        155.21        10.27 o                         
  -3   7   7        108.71        103.57         8.09 o                         
  -2   7   7        281.88        283.41        10.36 o                         
  -1   7   7        295.01        310.75        10.51 o                         
   0   7   7         12.01         19.42         5.35 o                         
   1   7   7        384.60        381.18        12.14 o                         
   2   7   7        204.38        239.61        13.93 o                         
   3   7   7        354.21        366.12        19.76 o                         
   4   7   7        351.27        374.06        17.77 o                         
   5   7   7         79.57         68.99        10.04 o                         
   6   7   7        193.09        204.92        13.59 o                         
   7   7   7         10.87         33.88        10.56 o                         
   8   7   7        205.84        235.51        18.38 o                         
   9   7   7         65.88         57.48        12.79 o                         
  10   7   7         12.81         19.76        11.81 o                         
 -10   8   7         10.16         11.75        11.76 o                         
  -9   8   7         25.93         32.93        12.29 o                         
  -8   8   7         12.35         11.55        10.62 o                         
  -7   8   7         19.16         12.79         9.02 o                         
  -6   8   7         36.44         34.80         9.38 o                         
  -5   8   7        211.22        169.71        10.65 o                         
  -4   8   7        138.19        149.20        11.22 o                         
  -3   8   7          2.48          6.16         7.57 o                         
  -2   8   7        236.76        239.62        14.08 o                         
  -1   8   7        101.70         95.02        10.04 o                         
   0   8   7        268.36        234.25        21.82 o                         
   1   8   7          5.58         -1.98         9.67 o                         
   2   8   7         90.62         84.50        10.89 o                         
   3   8   7        113.74        157.15        18.99 o                         
   4   8   7         60.78         40.90        13.80 o                         
   5   8   7         71.33         59.97        12.70 o                         
   6   8   7          1.42         -1.48        11.74 o                         
   7   8   7         99.31        111.92        15.60 o                         
   8   8   7          1.59        -13.70        13.70 o                         
  -8   9   7          4.92         -5.00        10.68 o                         
  -7   9   7          1.33         -1.04        11.32 o                         
  -6   9   7          0.57         -5.93         9.63 o                         
  -5   9   7          2.22         15.22         9.97 o                         
  -4   9   7          9.67        -12.02        12.02 o                         
  -3   9   7         16.68         24.37        10.69 o                         
  -2   9   7         26.27         25.10        12.08 o                         
  -1   9   7         46.01         55.73        12.79 o                         
   0   9   7         60.20         27.83        10.43 o                         
   1   9   7         29.61         28.72        11.53 o                         
   2   9   7         30.00         40.74        12.56 o                         
   3   9   7         70.27         55.46        13.10 o                         
   4   9   7         41.73         57.50        13.48 o                         
   5   9   7          6.16         -9.46        12.33 o                         
   6   9   7          8.30          8.70        16.82 o                         
  -5  10   7          5.80        -12.88        12.88 o                         
  -4  10   7         25.66         47.34        14.70 o                         
  -3  10   7         11.07         25.86        12.41 o                         
  -2  10   7         15.29          0.44        13.14 o                         
  -1  10   7          6.67         13.17        15.11 o                         
   0  10   7          0.78        -11.11        11.11 o                         
   1  10   7          1.44         -0.18        16.03 o                         
   2  10   7          2.57         -4.56        15.86 o                         
   3  10   7          2.55        -13.82        16.71 o                         
 -15   0   8          2.44          0.64        18.33 o                         
 -14   0   8          0.57        -14.51        14.51 o                         
 -13   0   8         34.29         34.63        10.71 o                         
 -12   0   8          0.09          3.98         8.44 o                         
 -11   0   8        202.11        209.71         9.52 o                         
 -10   0   8         50.47         60.28         5.98 o                         
  -9   0   8         11.21          6.57         4.21 o                         
  -8   0   8       1193.56       1106.67        17.58 o                         
  -7   0   8          3.28          3.00         3.14 o                         
  -6   0   8       1273.33       1268.19        18.66 o                         
  -5   0   8        145.29        151.94         5.40 o                         
  -4   0   8        362.12        327.49         7.01 o                         
  -3   0   8        362.11        383.71         7.36 o                         
  -2   0   8       2207.84       2170.66        27.70 o                         
  -1   0   8       2530.80       2626.51        32.87 o                         
   0   0   8         43.44         46.61         3.58 o                         
   1   0   8      13465.89      12760.64       424.66 o                         
   2   0   8        780.48        717.34        11.11 o                         
   3   0   8       3993.49       3917.56        48.12 o                         
   4   0   8       1593.70       1537.34        21.08 o                         
   5   0   8        196.40        175.52         5.83 o                         
   6   0   8       3106.85       2967.29        38.16 o                         
   7   0   8         26.47         27.83         4.33 o                         
   8   0   8        374.25        373.63        12.76 o                         
   9   0   8        288.90        286.99        16.39 o                         
  10   0   8        255.36        280.33        20.80 o                         
  11   0   8        321.41        303.45        19.30 o                         
  12   0   8          8.91         14.58        15.84 o                         
  13   0   8         42.11         15.05        26.03 o                         
 -15   1   8          3.83          7.21        12.96 o                         
 -14   1   8          3.16         -8.18        10.91 o                         
 -13   1   8         21.11         18.37         8.54 o                         
 -12   1   8         32.33         33.63         6.61 o                         
 -11   1   8         11.14         18.13         5.32 o                         
 -10   1   8        385.75        392.31         7.95 o                         
  -9   1   8        405.97        397.86         9.40 o                         
  -8   1   8          1.58          0.80         2.47 o                         
  -7   1   8       1454.01       1469.42        15.13 o                         
  -6   1   8        690.33        739.86         8.87 o                         
  -5   1   8       3044.16       2996.24        26.95 o                         
  -4   1   8      11360.07      11073.14       111.20 o                         
  -3   1   8       1935.12       1990.95        18.34 o                         
  -2   1   8       1204.22       1185.46        12.62 o                         
  -1   1   8        738.20        760.20         8.65 o                         
   0   1   8       6489.14       6360.49        53.49 o                         
   1   1   8        401.48        366.01         4.88 o                         
   2   1   8        749.97        653.07         7.31 o                         
   3   1   8        388.18        365.26         5.12 o                         
   4   1   8       1406.04       1416.57        14.40 o                         
   5   1   8       1773.28       1748.35        16.87 o                         
   6   1   8        242.45        276.77         4.83 o                         
   7   1   8       2835.37       2750.69        31.32 o                         
   8   1   8          0.79          7.95         4.15 o                         
   9   1   8        781.82        789.55        18.23 o                         
  10   1   8        207.79        221.95        14.79 o                         
  11   1   8        221.92        242.45        14.27 o                         
  12   1   8        118.30        141.07        14.65 o                         
  13   1   8          0.12         -8.60        16.34 o                         
 -15   2   8          6.52          6.34        12.98 o                         
 -14   2   8          0.13          3.31        11.92 o                         
 -13   2   8        177.30        150.20        12.68 o                         
 -12   2   8         39.11         47.02         7.74 o                         
 -11   2   8          3.74          5.00         5.62 o                         
 -10   2   8         11.62          5.05         4.63 o                         
  -9   2   8          3.97         -0.66         2.96 o                         
  -8   2   8        485.71        467.16         7.35 o                         
  -7   2   8         38.98         37.74         2.83 o                         
  -6   2   8       1901.64       1966.93        19.58 o                         
  -5   2   8         59.92         63.67         2.70 o                         
  -4   2   8       2931.29       2915.07        26.13 o                         
  -3   2   8       3694.35       3736.38        31.67 o                         
  -2   2   8       1337.65       1312.57        12.81 o                         
  -1   2   8       2587.57       2571.15        22.97 o                         
   0   2   8       2855.12       3082.65        30.33 o                         
   1   2   8       4772.18       4901.05        45.05 o                         
   2   2   8        236.66        240.24         4.60 o                         
   3   2   8        459.73        429.91         5.50 o                         
   4   2   8        785.90        813.47         9.05 o                         
   5   2   8        439.22        447.30         6.07 o                         
   6   2   8       8346.15       8092.20        73.85 o                         
   7   2   8         66.20         70.30         4.74 o                         
   8   2   8        328.81        359.87         9.98 o                         
   9   2   8         27.65         14.45         7.77 o                         
  10   2   8        275.73        265.96        16.26 o                         
  11   2   8        214.38        199.26        17.63 o                         
  12   2   8          0.46         14.51        10.90 o                         
  13   2   8         20.93         21.11        12.70 o                         
 -15   3   8          3.11         -2.18        13.82 o                         
 -14   3   8         25.97         23.43        11.09 o                         
 -13   3   8          1.34         -2.79        11.64 o                         
 -12   3   8          0.44         -5.94         8.80 o                         
 -11   3   8          1.65         -1.75         7.23 o                         
 -10   3   8          5.81         13.03         6.66 o                         
  -9   3   8        213.58        202.41         8.06 o                         
  -8   3   8          0.82         -1.25         2.93 o                         
  -7   3   8        216.00        190.13         4.72 o                         
  -6   3   8          2.20          0.59         1.80 o                         
  -5   3   8        265.31        241.82         5.40 o                         
  -4   3   8         96.11         95.50         3.72 o                         
  -3   3   8       1221.92       1237.56        13.82 o                         
  -2   3   8        367.07        344.69         5.21 o                         
  -1   3   8        659.38        642.03         7.26 o                         
   0   3   8       1751.23       1862.00        17.94 o                         
   1   3   8        181.36        197.70         4.51 o                         
   2   3   8        879.87        810.82         9.68 o                         
   3   3   8        464.69        459.66         7.03 o                         
   4   3   8        618.44        638.03         7.94 o                         
   5   3   8        343.21        349.80         5.40 o                         
   6   3   8         39.27         32.60         3.85 o                         
   7   3   8         80.85         98.03         6.84 o                         
   8   3   8          4.17          4.01         5.83 o                         
   9   3   8        265.85        286.24        17.79 o                         
  10   3   8        135.33        135.30        13.55 o                         
  11   3   8         74.35         52.23        16.46 o                         
  12   3   8         33.23         40.39        13.51 o                         
 -14   4   8         13.86         20.56        12.19 o                         
 -13   4   8          5.74          4.20        10.62 o                         
 -12   4   8         25.97         36.20        11.22 o                         
 -11   4   8          1.67          5.81         8.36 o                         
 -10   4   8        100.27         83.42        11.75 o                         
  -9   4   8         36.30         42.44         7.00 o                         
  -8   4   8          5.75          0.94         4.42 o                         
  -7   4   8          7.03          9.72         2.95 o                         
  -6   4   8         40.17         35.96         3.19 o                         
  -5   4   8         18.33         16.95         2.91 o                         
  -4   4   8         20.21         17.26         2.82 o                         
  -3   4   8         15.93         14.92         2.77 o                         
  -2   4   8        228.60        224.47         5.25 o                         
  -1   4   8        619.34        623.46         7.60 o                         
   0   4   8         48.46         44.09         2.27 o                         
   1   4   8        582.73        550.22         6.99 o                         
   2   4   8        260.68        263.96         4.35 o                         
   3   4   8        268.68        283.43         4.74 o                         
   4   4   8          8.53          6.92         2.41 o                         
   5   4   8        109.77        104.71         4.51 o                         
   6   4   8         40.59         54.80         6.64 o                         
   7   4   8        113.01        114.64        11.21 o                         
   8   4   8          5.08          1.15         7.87 o                         
   9   4   8         17.12         34.29         9.07 o                         
  10   4   8         64.77         80.26        14.79 o                         
  11   4   8          0.93         10.18        11.59 o                         
  12   4   8          0.46        -12.44        12.44 o                         
 -13   5   8         15.37         18.75        11.44 o                         
 -12   5   8          0.24          0.16        10.26 o                         
 -11   5   8          6.57          8.50         9.35 o                         
 -10   5   8         55.99         44.41         8.87 o                         
  -9   5   8         26.84         43.63         8.25 o                         
  -8   5   8          5.19         -5.40         5.40 o                         
  -7   5   8         51.58         54.77         6.19 o                         
  -6   5   8         24.47         24.26         4.35 o                         
  -5   5   8          0.16          4.37         3.33 o                         
  -4   5   8         40.57         31.69         3.96 o                         
  -3   5   8        513.23        531.37         8.48 o                         
  -2   5   8        180.35        197.91         6.74 o                         
  -1   5   8        206.70        196.48         4.44 o                         
   0   5   8         72.43         73.12         3.16 o                         
   1   5   8         48.39         45.60         3.01 o                         
   2   5   8         56.31         66.13         3.40 o                         
   3   5   8         35.14         30.74         3.13 o                         
   4   5   8        894.12        847.77        14.76 o                         
   5   5   8        223.29        242.83         9.48 o                         
   6   5   8        112.04        108.12         9.76 o                         
   7   5   8          1.19         -3.53         7.35 o                         
   8   5   8          1.92         -6.80         7.86 o                         
   9   5   8          9.50         16.79        10.00 o                         
  10   5   8          0.06         13.13        11.87 o                         
  11   5   8          1.56          6.24        12.45 o                         
 -13   6   8          3.87         -0.58        13.42 o                         
 -12   6   8          0.53         16.83        11.54 o                         
 -11   6   8          1.05          2.17        10.48 o                         
 -10   6   8         38.61         40.24        11.04 o                         
  -9   6   8         41.58         19.85         8.34 o                         
  -8   6   8          0.19         10.65         7.42 o                         
  -7   6   8          0.10          0.18         7.31 o                         
  -6   6   8          9.97         17.93         6.06 o                         
  -5   6   8         23.64         20.10         6.04 o                         
  -4   6   8        100.20         98.50         8.77 o                         
  -3   6   8         45.77         48.73         5.70 o                         
  -2   6   8         66.01         59.41         5.02 o                         
  -1   6   8        646.14        608.95        10.84 o                         
   0   6   8         52.33         47.53         4.15 o                         
   1   6   8         38.72         39.86         4.10 o                         
   2   6   8          1.32          0.85         4.29 o                         
   3   6   8          0.33         -1.14         4.90 o                         
   4   6   8        541.28        514.71        17.70 o                         
   5   6   8         65.08         75.03         9.44 o                         
   6   6   8         34.51         26.89        11.72 o                         
   7   6   8          1.99          8.80         8.91 o                         
   8   6   8         26.99         20.95        10.04 o                         
   9   6   8          1.08         -0.21        10.32 o                         
  10   6   8         53.90         65.71        14.54 o                         
 -11   7   8          0.15        -11.26        11.26 o                         
 -10   7   8          0.26         14.01        11.09 o                         
  -9   7   8          8.00         -5.24        10.13 o                         
  -8   7   8         48.29         60.11        11.97 o                         
  -7   7   8          7.12         10.05         8.53 o                         
  -6   7   8         51.78         50.13         9.59 o                         
  -5   7   8        245.45        271.08        12.79 o                         
  -4   7   8         11.33         23.87         7.34 o                         
  -3   7   8         51.69         41.16         8.29 o                         
  -2   7   8        662.73        670.49        20.72 o                         
  -1   7   8          0.04         -0.96         5.45 o                         
   0   7   8         30.48         36.33         7.02 o                         
   1   7   8         16.77         19.95         6.58 o                         
   2   7   8        147.16        126.07        10.68 o                         
   3   7   8        158.05        182.01        15.71 o                         
   4   7   8         17.79         14.66         8.55 o                         
   5   7   8        106.27        104.76        11.43 o                         
   6   7   8         23.22         11.78         9.07 o                         
   7   7   8         69.27         61.33        11.84 o                         
   8   7   8         15.31          8.63        10.99 o                         
   9   7   8         14.92         27.15        11.80 o                         
 -10   8   8          3.29         12.62        11.86 o                         
  -9   8   8          0.39          7.13        11.65 o                         
  -8   8   8         21.62         36.78        12.03 o                         
  -7   8   8         12.26          7.94         9.33 o                         
  -6   8   8         33.61         42.14         9.58 o                         
  -5   8   8          2.65         -2.90         7.37 o                         
  -4   8   8        116.32        132.33        11.08 o                         
  -3   8   8         46.59         61.08        10.66 o                         
  -2   8   8          8.15          4.12         8.48 o                         
  -1   8   8        229.74        238.32        17.51 o                         
   0   8   8          0.68          8.82         8.72 o                         
   1   8   8        245.32        230.22        13.89 o                         
   2   8   8         19.90         19.98         9.42 o                         
   3   8   8         86.72        104.85        13.18 o                         
   4   8   8        184.40        183.11        16.22 o                         
   5   8   8          0.34          0.90        13.14 o                         
   6   8   8         34.23         45.72        12.84 o                         
   7   8   8          5.67          4.76        12.60 o                         
   8   8   8         82.03         69.44        15.90 o                         
  -8   9   8          5.23         28.93        14.48 o                         
  -7   9   8         66.93         70.69        13.93 o                         
  -6   9   8         66.01         66.25        12.28 o                         
  -5   9   8          1.38         -6.94        14.29 o                         
  -4   9   8          0.66         14.28        10.60 o                         
  -3   9   8        101.46         99.83        15.29 o                         
  -2   9   8        126.38        130.43        15.71 o                         
  -1   9   8         19.16          3.70        11.72 o                         
   0   9   8         66.75         69.57        12.71 o                         
   1   9   8          4.68         13.76        10.57 o                         
   2   9   8         46.09         20.58        12.22 o                         
   3   9   8         40.19         43.75        12.68 o                         
   4   9   8          5.49         -3.31        11.51 o                         
   5   9   8         78.19         88.11        16.72 o                         
   6   9   8          5.62        -24.62        28.33 o                         
  -4  10   8         52.61         57.62        13.24 o                         
  -3  10   8         39.37         30.31        14.33 o                         
  -2  10   8         21.33         15.76        16.38 o                         
  -1  10   8         54.88         29.35        14.26 o                         
   0  10   8          1.43         -5.07        13.77 o                         
   1  10   8         35.88         35.32        22.60 o                         
   2  10   8          0.60          0.93        15.25 o                         
 -15   1   9          4.52          1.70        11.89 o                         
 -14   1   9         22.92         32.48        12.37 o                         
 -13   1   9         24.20         16.87         8.78 o                         
 -12   1   9          0.00          3.20         6.25 o                         
 -11   1   9         16.04         19.11         6.03 o                         
 -10   1   9          6.88          3.87         4.04 o                         
  -9   1   9         57.96         60.46         4.08 o                         
  -8   1   9          3.53          2.28         2.73 o                         
  -7   1   9          0.25          0.27         2.47 o                         
  -6   1   9         32.62         28.55         2.66 o                         
  -5   1   9         92.12        107.14         3.49 o                         
  -4   1   9       4374.10       4518.98        39.46 o                         
  -3   1   9       2122.07       2196.41        20.23 o                         
  -2   1   9       1069.17       1118.74        11.32 o                         
  -1   1   9         65.06         63.05         2.25 o                         
   0   1   9         89.66         95.59         2.64 o                         
   1   1   9        347.48        355.62         4.92 o                         
   2   1   9       1098.55       1181.91        12.00 o                         
   3   1   9          3.10          5.72         1.73 o                         
   4   1   9        294.75        275.50         4.59 o                         
   5   1   9       1454.70       1424.08        14.42 o                         
   6   1   9          3.37          3.09         2.24 o                         
   7   1   9          6.44          2.84         3.81 o                         
   8   1   9        221.35        191.78         8.40 o                         
   9   1   9        100.16        106.78         8.95 o                         
  10   1   9          0.89          6.57         8.24 o                         
  11   1   9         73.88        102.86        13.90 o                         
  12   1   9         20.62         24.12        14.04 o                         
  13   1   9         16.26         14.29        15.18 o                         
 -15   2   9         20.76         35.40        14.11 o                         
 -14   2   9         31.92         21.50        11.24 o                         
 -13   2   9         27.63         25.70         9.91 o                         
 -12   2   9          0.77          9.73         7.67 o                         
 -11   2   9         32.26         28.49         6.29 o                         
 -10   2   9          0.71          2.90         5.83 o                         
  -9   2   9         65.09         69.85         4.69 o                         
  -8   2   9        104.27        119.38         4.80 o                         
  -7   2   9         52.10         61.42         3.26 o                         
  -6   2   9          7.83          7.65         2.19 o                         
  -5   2   9        288.49        289.55         4.99 o                         
  -4   2   9         14.51         16.41         2.17 o                         
  -3   2   9       1997.43       2042.83        19.09 o                         
  -2   2   9       1129.77       1221.10        12.28 o                         
  -1   2   9         60.41         65.65         2.39 o                         
   0   2   9       3641.41       3616.79        34.15 o                         
   1   2   9        720.02        684.94         8.78 o                         
   2   2   9       1243.96       1203.43        13.40 o                         
   3   2   9        391.46        421.55         5.47 o                         
   4   2   9        925.22        932.76        10.21 o                         
   5   2   9        573.33        591.16         7.60 o                         
   6   2   9        235.15        235.47         6.55 o                         
   7   2   9         21.09         22.51         4.40 o                         
   8   2   9          9.06          3.80         5.58 o                         
   9   2   9        479.49        473.27        18.64 o                         
  10   2   9         80.42         81.24        12.01 o                         
  11   2   9         41.60         22.52        17.63 o                         
  12   2   9         13.33         -4.82        11.30 o                         
 -15   3   9          4.23         -2.95        22.09 o                         
 -14   3   9          1.56          5.76        16.96 o                         
 -13   3   9         12.10         15.00        10.63 o                         
 -12   3   9          3.57         14.26         9.47 o                         
 -11   3   9         73.21         78.47         9.07 o                         
 -10   3   9         50.91         41.86         7.76 o                         
  -9   3   9        144.74        168.93         7.13 o                         
  -8   3   9        126.79        126.03         5.23 o                         
  -7   3   9        301.11        280.73         6.37 o                         
  -6   3   9        327.79        344.65         5.59 o                         
  -5   3   9        632.88        603.59        10.07 o                         
  -4   3   9        591.01        603.58         8.65 o                         
  -3   3   9        623.92        651.91         8.86 o                         
  -2   3   9        723.57        762.18         8.61 o                         
  -1   3   9       1320.60       1305.04        12.72 o                         
   0   3   9         76.10         72.41         3.25 o                         
   1   3   9       1539.69       1570.98        16.79 o                         
   2   3   9        105.46         97.12         3.68 o                         
   3   3   9       1046.28        975.20        11.98 o                         
   4   3   9       1211.93       1186.30        12.35 o                         
   5   3   9        161.05        155.44         4.63 o                         
   6   3   9         43.89         46.16         5.06 o                         
   7   3   9          2.48          8.92         5.92 o                         
   8   3   9        319.10        357.96        17.90 o                         
   9   3   9         17.25         14.32        10.02 o                         
  10   3   9        173.52        190.43        17.51 o                         
  11   3   9         10.29         23.73        11.27 o                         
  12   3   9        141.96        144.61        16.06 o                         
 -14   4   9         63.38         61.55        13.41 o                         
 -13   4   9          0.74        -11.64        11.64 o                         
 -12   4   9         83.05         73.07        12.18 o                         
 -11   4   9          7.92          4.63         7.78 o                         
 -10   4   9         55.01         60.51         8.51 o                         
  -9   4   9         99.36        109.83        13.03 o                         
  -8   4   9          4.94          5.76         4.63 o                         
  -7   4   9        215.93        245.81         8.50 o                         
  -6   4   9          2.79          8.36         3.02 o                         
  -5   4   9       1246.59       1324.55        15.55 o                         
  -4   4   9         25.09         29.88         3.10 o                         
  -3   4   9       1503.38       1467.29        16.44 o                         
  -2   4   9       1488.22       1577.74        17.23 o                         
  -1   4   9       1008.99       1031.44        11.32 o                         
   0   4   9       1132.86       1148.11        12.92 o                         
   1   4   9         40.71         49.78         3.09 o                         
   2   4   9       1796.58       1675.57        18.19 o                         
   3   4   9        444.69        434.44         9.70 o                         
   4   4   9        723.80        690.86        12.24 o                         
   5   4   9       2015.04       2018.43        27.78 o                         
   6   4   9        617.07        629.18        14.58 o                         
   7   4   9       1067.13       1060.57        30.83 o                         
   8   4   9          0.14         -3.04         8.00 o                         
   9   4   9        152.42        144.33        19.73 o                         
  10   4   9        163.33        169.45        15.97 o                         
  11   4   9         27.12         26.26        12.95 o                         
  12   4   9         85.41         74.20        29.22 o                         
 -13   5   9         12.77         14.58        11.18 o                         
 -12   5   9          0.41          1.02        10.74 o                         
 -11   5   9         16.10         33.01        10.23 o                         
 -10   5   9         10.46          1.66         7.42 o                         
  -9   5   9        281.82        255.76        13.65 o                         
  -8   5   9        168.41        179.72        12.06 o                         
  -7   5   9         65.37         59.66         6.94 o                         
  -6   5   9        469.51        480.12        12.76 o                         
  -5   5   9          7.40          1.19         4.05 o                         
  -4   5   9        790.54        787.43        11.91 o                         
  -3   5   9       1075.79       1013.96        13.80 o                         
  -2   5   9        660.44        608.06        11.46 o                         
  -1   5   9       1804.10       1803.59        16.98 o                         
   0   5   9         40.04         35.08         2.90 o                         
   1   5   9       1322.39       1330.83        14.15 o                         
   2   5   9          4.97         14.96         3.28 o                         
   3   5   9       1402.43       1488.65        27.15 o                         
   4   5   9          6.53          7.67         5.61 o                         
   5   5   9        316.21        315.73        11.68 o                         
   6   5   9        719.69        697.87        20.13 o                         
   7   5   9          1.92         -7.90         7.90 o                         
   8   5   9        305.25        268.65        15.16 o                         
   9   5   9        162.96        204.78        15.17 o                         
  10   5   9        426.54        432.63        35.96 o                         
  11   5   9         74.63         76.55        14.95 o                         
 -12   6   9         15.51         11.73        11.71 o                         
 -11   6   9          2.08         -0.54        10.23 o                         
 -10   6   9         57.53         57.38        10.87 o                         
  -9   6   9         40.31         40.44         9.23 o                         
  -8   6   9         53.88         69.68         8.86 o                         
  -7   6   9         77.76         75.04         8.68 o                         
  -6   6   9          0.16          3.24         6.39 o                         
  -5   6   9        318.96        321.78        17.81 o                         
  -4   6   9        350.84        355.83        11.17 o                         
  -3   6   9          8.30         17.40         5.25 o                         
  -2   6   9        268.91        295.15        11.16 o                         
  -1   6   9        774.97        738.40        12.32 o                         
   0   6   9        732.81        717.81        12.75 o                         
   1   6   9         42.81         37.16         4.84 o                         
   2   6   9        958.04        989.80        18.65 o                         
   3   6   9          8.42          1.70         5.10 o                         
   4   6   9        225.36        219.69        12.38 o                         
   5   6   9        193.43        208.22        12.97 o                         
   6   6   9        151.70        167.46        12.98 o                         
   7   6   9        192.03        211.18        18.20 o                         
   8   6   9         25.72         60.66        12.42 o                         
   9   6   9         72.88        111.33        13.19 o                         
  10   6   9         47.96         59.90        14.98 o                         
 -11   7   9         23.56         26.15        11.89 o                         
 -10   7   9          0.61          2.11        11.21 o                         
  -9   7   9         12.45         14.97         9.15 o                         
  -8   7   9          1.34          3.84         8.98 o                         
  -7   7   9          2.95          3.28         8.21 o                         
  -6   7   9        137.06        132.81        10.29 o                         
  -5   7   9         55.78         73.97         9.07 o                         
  -4   7   9        328.42        311.55        13.36 o                         
  -3   7   9         10.83         17.41         7.28 o                         
  -2   7   9        476.23        489.71        23.29 o                         
  -1   7   9         80.11         98.50        11.70 o                         
   0   7   9         31.34         30.39         7.47 o                         
   1   7   9        332.49        353.40        22.49 o                         
   2   7   9         12.11          9.68         8.05 o                         
   3   7   9        410.46        410.86        29.17 o                         
   4   7   9        191.95        216.72        15.78 o                         
   5   7   9        161.49        174.03        15.66 o                         
   6   7   9        107.52        139.31        12.74 o                         
   7   7   9          5.49         17.93        10.16 o                         
   8   7   9         45.04         47.13        12.45 o                         
   9   7   9          0.10          9.58        11.89 o                         
 -10   8   9          2.27         10.84        12.45 o                         
  -9   8   9          3.53         -5.28        11.90 o                         
  -8   8   9         15.45         11.32         9.83 o                         
  -7   8   9         49.41         32.90        10.45 o                         
  -6   8   9         42.40         38.81         9.97 o                         
  -5   8   9        201.91        207.64        14.96 o                         
  -4   8   9          0.20         -8.97         8.97 o                         
  -3   8   9         84.42         96.11        11.79 o                         
  -2   8   9         34.26         35.96         9.49 o                         
  -1   8   9          5.55         -8.50         8.50 o                         
   0   8   9        384.38        416.69        17.94 o                         
   1   8   9          8.77          3.47         9.27 o                         
   2   8   9         71.42         57.95        11.71 o                         
   3   8   9          1.27         -1.20        10.78 o                         
   4   8   9         53.46         55.02        13.27 o                         
   5   8   9         46.16         51.20        13.15 o                         
   6   8   9         68.76         91.77        14.93 o                         
   7   8   9        140.83        192.62        23.49 o                         
  -7   9   9          6.91         -0.09        11.08 o                         
  -6   9   9          3.11          3.89        11.18 o                         
  -5   9   9         10.08         -4.18         9.55 o                         
  -4   9   9         39.36         33.07        11.55 o                         
  -3   9   9         12.32         17.42        12.83 o                         
  -2   9   9          4.95          3.86        12.27 o                         
  -1   9   9         21.56          4.76        11.84 o                         
   0   9   9         34.80         19.30        11.24 o                         
   1   9   9        154.41        123.30        24.44 o                         
   2   9   9          4.84        -11.69        11.69 o                         
   3   9   9          3.32         13.55        12.88 o                         
   4   9   9          0.13         -1.18        12.31 o                         
   5   9   9          8.64         15.56        13.64 o                         
  -3  10   9          6.53          1.50        17.36 o                         
  -2  10   9          0.44          3.09        13.51 o                         
  -1  10   9          0.31        -13.19        13.19 o                         
   0  10   9          1.13         15.85        16.17 o                         
 -15   0  10          5.99         29.40        29.22 o                         
 -14   0  10          2.89          7.00        22.18 o                         
 -13   0  10          3.36         -0.34         9.27 o                         
 -12   0  10          0.39          4.89         8.73 o                         
 -11   0  10         76.07         83.53        10.13 o                         
 -10   0  10        113.07        102.13         7.35 o                         
  -9   0  10        759.53        722.25        14.96 o                         
  -8   0  10          3.55          1.65         3.99 o                         
  -7   0  10         66.34         67.71         4.95 o                         
  -6   0  10       1207.73       1282.49        19.31 o                         
  -5   0  10          5.81         16.24         3.31 o                         
  -4   0  10        275.30        270.09         6.95 o                         
  -3   0  10       1533.47       1454.17        20.37 o                         
  -2   0  10       1479.05       1415.94        18.54 o                         
  -1   0  10       1016.95        985.51        17.46 o                         
   0   0  10       2834.35       2800.50        35.56 o                         
   1   0  10       2760.60       2641.65        33.77 o                         
   2   0  10        719.51        702.91        11.61 o                         
   3   0  10       2206.13       2222.81        32.42 o                         
   4   0  10        528.59        496.67         9.68 o                         
   5   0  10       2051.08       2003.81        27.31 o                         
   6   0  10       1063.72       1085.05        25.12 o                         
   7   0  10         11.51         12.66         6.21 o                         
   8   0  10        471.32        505.90        20.30 o                         
   9   0  10          2.80          9.78         8.94 o                         
  10   0  10        360.64        365.77        49.58 o                         
  11   0  10         42.07         35.58        17.32 o                         
  12   0  10        184.82        277.50        38.96 o                         
 -15   1  10          0.50          0.09        12.13 o                         
 -14   1  10          2.99        -11.56        11.56 o                         
 -13   1  10         34.62         55.56         9.50 o                         
 -12   1  10         93.79         74.82         7.83 o                         
 -11   1  10         32.42         17.53         6.10 o                         
 -10   1  10        407.84        394.78        10.66 o                         
  -9   1  10          2.83         -0.42         3.21 o                         
  -8   1  10        602.73        613.39         8.75 o                         
  -7   1  10        554.95        537.93         7.78 o                         
  -6   1  10         17.65         16.52         2.70 o                         
  -5   1  10       2090.77       2108.23        20.12 o                         
  -4   1  10        114.58        104.98         3.46 o                         
  -3   1  10       2763.99       2661.80        24.23 o                         
  -2   1  10        263.18        252.57         4.43 o                         
  -1   1  10        590.83        555.91         6.86 o                         
   0   1  10       2755.26       2777.90        24.97 o                         
   1   1  10        324.03        305.88         4.74 o                         
   2   1  10       4050.13       3919.83        35.60 o                         
   3   1  10        356.86        339.95         5.27 o                         
   4   1  10       4189.12       4076.57        35.98 o                         
   5   1  10         10.61         10.76         2.45 o                         
   6   1  10        671.74        674.97        10.86 o                         
   7   1  10       1781.69       1641.52        24.83 o                         
   8   1  10        125.02        120.92         9.89 o                         
   9   1  10        349.52        352.86        15.98 o                         
  10   1  10         18.69         26.37        11.39 o                         
  11   1  10        282.00        307.79        38.49 o                         
  12   1  10         73.29         68.90        15.26 o                         
 -15   2  10          0.16         -8.69        12.87 o                         
 -14   2  10         12.66          2.01        11.12 o                         
 -13   2  10        164.69        173.77        15.21 o                         
 -12   2  10          0.08          9.57         7.74 o                         
 -11   2  10         66.58         70.21         7.81 o                         
 -10   2  10          0.21         -0.35         4.74 o                         
  -9   2  10        414.86        416.33         9.27 o                         
  -8   2  10        122.41        104.77         4.35 o                         
  -7   2  10         22.91         31.84         3.00 o                         
  -6   2  10        660.41        605.37         8.09 o                         
  -5   2  10        925.71        889.97        11.57 o                         
  -4   2  10       2442.78       2470.13        22.27 o                         
  -3   2  10        105.71        114.76         4.12 o                         
  -2   2  10        708.28        708.37         8.26 o                         
  -1   2  10       2378.90       2420.68        22.19 o                         
   0   2  10        265.00        266.44         5.21 o                         
   1   2  10       6197.54       6129.86        56.28 o                         
   2   2  10          2.05          4.65         2.40 o                         
   3   2  10       1656.22       1573.41        17.02 o                         
   4   2  10        146.92        130.95         4.05 o                         
   5   2  10       1478.77       1514.55        16.80 o                         
   6   2  10        265.22        251.07         7.35 o                         
   7   2  10        386.83        338.27        11.07 o                         
   8   2  10        641.15        634.18        18.44 o                         
   9   2  10         15.91         16.94         8.55 o                         
  10   2  10        187.04        202.54        15.68 o                         
  11   2  10         62.68         76.38        13.83 o                         
  12   2  10          2.28         -8.12        14.10 o                         
 -14   3  10          0.04         -1.73        10.83 o                         
 -13   3  10         60.76         37.19        11.04 o                         
 -12   3  10         22.53         15.66         8.40 o                         
 -11   3  10          3.36          0.23         7.51 o                         
 -10   3  10         52.98         51.66         8.03 o                         
  -9   3  10          2.68          6.18         5.28 o                         
  -8   3  10        227.39        234.48         8.16 o                         
  -7   3  10         37.45         43.64         3.33 o                         
  -6   3  10          5.56          3.31         1.60 o                         
  -5   3  10        271.86        251.16         6.99 o                         
  -4   3  10         33.88         49.19         3.35 o                         
  -3   3  10        835.90        785.68        10.27 o                         
  -2   3  10        321.75        314.46         4.99 o                         
  -1   3  10         96.95         73.55         2.66 o                         
   0   3  10       1191.50       1164.30        13.39 o                         
   1   3  10       1089.36       1073.01        12.68 o                         
   2   3  10       1412.59       1389.82        15.60 o                         
   3   3  10        261.69        250.03         5.74 o                         
   4   3  10        446.77        454.93         8.04 o                         
   5   3  10          3.79          2.08         3.74 o                         
   6   3  10         70.23         86.79         6.44 o                         
   7   3  10        177.93        191.00        10.23 o                         
   8   3  10          7.72          5.19         7.19 o                         
   9   3  10         41.98         60.70        11.34 o                         
  10   3  10         42.82         50.43        15.41 o                         
  11   3  10        105.35        121.79        15.39 o                         
  12   3  10          0.38          0.81        12.86 o                         
 -14   4  10          0.81         -4.21        11.33 o                         
 -13   4  10          6.34          8.37        10.59 o                         
 -12   4  10         22.87         31.29        10.74 o                         
 -11   4  10         21.11         35.21         9.02 o                         
 -10   4  10          0.15         -7.41         7.41 o                         
  -9   4  10         15.16          5.97         6.76 o                         
  -8   4  10          4.39         -4.51         4.51 o                         
  -7   4  10         20.16         16.70         4.69 o                         
  -6   4  10        131.68        123.52         5.99 o                         
  -5   4  10         90.07        105.33         4.64 o                         
  -4   4  10        169.24        155.43         5.71 o                         
  -3   4  10          2.86          6.26         2.79 o                         
  -2   4  10         26.03         16.63         2.83 o                         
  -1   4  10         39.27         38.10         2.35 o                         
   0   4  10        361.98        330.07         6.29 o                         
   1   4  10        142.92        144.65         5.03 o                         
   2   4  10        157.10        142.94         4.97 o                         
   3   4  10        107.41        121.95         5.04 o                         
   4   4  10         83.60         90.15         5.07 o                         
   5   4  10        131.54        130.17         7.25 o                         
   6   4  10         30.95         37.48         6.17 o                         
   7   4  10         31.10         51.05        11.06 o                         
   8   4  10          7.19         -3.68         7.66 o                         
   9   4  10          2.09         -7.22        10.44 o                         
  10   4  10         37.26         58.69        13.06 o                         
  11   4  10         28.81         23.20        13.14 o                         
 -13   5  10          0.67         -5.65        11.46 o                         
 -12   5  10          4.91         11.15        11.18 o                         
 -11   5  10          1.54         -9.90         9.90 o                         
 -10   5  10          6.07          6.90         7.80 o                         
  -9   5  10         27.19         18.22         8.22 o                         
  -8   5  10          2.54         -1.42         6.87 o                         
  -7   5  10          0.56         -3.06         5.47 o                         
  -6   5  10          3.50          2.28         4.71 o                         
  -5   5  10         11.61         12.34         4.94 o                         
  -4   5  10        324.48        289.80         8.83 o                         
  -3   5  10        633.98        597.89        11.82 o                         
  -2   5  10        205.50        212.04         6.61 o                         
  -1   5  10          0.46          3.34         2.55 o                         
   0   5  10         13.38         18.33         3.78 o                         
   1   5  10        323.69        327.22         9.00 o                         
   2   5  10          7.02          4.47         4.37 o                         
   3   5  10        423.55        422.85        11.78 o                         
   4   5  10          7.54          6.18         5.87 o                         
   5   5  10         30.95         29.49         8.01 o                         
   6   5  10         89.37         90.35         9.98 o                         
   7   5  10          0.39          3.81         8.65 o                         
   8   5  10         25.56         39.59        10.28 o                         
   9   5  10          0.11        -10.89        10.89 o                         
  10   5  10          7.08         12.60        12.94 o                         
 -12   6  10          1.64         -5.61        11.95 o                         
 -11   6  10          9.74          8.23        10.59 o                         
 -10   6  10          4.98          5.79         8.60 o                         
  -9   6  10         74.66         65.76        10.18 o                         
  -8   6  10          5.57         10.90         7.92 o                         
  -7   6  10          6.19          2.68         7.68 o                         
  -6   6  10         23.91         30.02         7.85 o                         
  -5   6  10         77.64         81.64         8.38 o                         
  -4   6  10         53.57         67.49         7.10 o                         
  -3   6  10         80.36         67.90         7.08 o                         
  -2   6  10          0.07         -2.57         4.43 o                         
  -1   6  10         78.12         81.11         7.21 o                         
   0   6  10         95.11         97.08         6.98 o                         
   1   6  10         26.77         24.23         7.54 o                         
   2   6  10         12.89         15.58         5.84 o                         
   3   6  10        175.55        157.17         8.94 o                         
   4   6  10          5.43         -0.15         7.40 o                         
   5   6  10         37.95         10.60         8.57 o                         
   6   6  10          8.17          8.33         9.40 o                         
   7   6  10         16.34         28.58         9.86 o                         
   8   6  10          2.00         -8.04        10.51 o                         
   9   6  10          1.12         -0.34        12.05 o                         
 -11   7  10          0.02          9.01        12.05 o                         
 -10   7  10          4.97          1.45        11.04 o                         
  -9   7  10         17.03         25.90        10.01 o                         
  -8   7  10         19.49         29.68         9.11 o                         
  -7   7  10          2.20          3.87         8.35 o                         
  -6   7  10          6.74          3.57        10.60 o                         
  -5   7  10         77.31         83.09        13.29 o                         
  -4   7  10         26.78         28.30         8.29 o                         
  -3   7  10        231.27        237.95        21.63 o                         
  -2   7  10        123.95        135.99        10.18 o                         
  -1   7  10        111.60        112.37         9.62 o                         
   0   7  10        245.48        265.75        12.60 o                         
   1   7  10         89.81        105.27        15.32 o                         
   2   7  10        170.13        151.85        11.82 o                         
   3   7  10         36.88         29.98        10.72 o                         
   4   7  10         17.25          9.61        11.30 o                         
   5   7  10         73.26         83.80        13.73 o                         
   6   7  10          6.62         13.33        11.42 o                         
   7   7  10         29.54         24.91        18.58 o                         
   8   7  10         21.57         40.72        14.02 o                         
  -9   8  10          2.16         -3.41        13.22 o                         
  -8   8  10          8.09         -0.37        10.88 o                         
  -7   8  10         13.92         20.01        11.33 o                         
  -6   8  10          2.40         -1.19         9.44 o                         
  -5   8  10          4.55         19.40        10.69 o                         
  -4   8  10         57.12         76.77        12.29 o                         
  -3   8  10         20.65         10.81         9.87 o                         
  -2   8  10         42.09         36.33        10.56 o                         
  -1   8  10        141.93        168.91        14.77 o                         
   0   8  10         21.85          4.25         8.08 o                         
   1   8  10        178.73        186.53        14.01 o                         
   2   8  10          9.89         11.96        11.62 o                         
   3   8  10         86.42        107.00        14.13 o                         
   4   8  10          7.04         14.94        11.56 o                         
   5   8  10         14.41         -1.63        12.64 o                         
   6   8  10          9.54         14.28        13.79 o                         
  -7   9  10          3.70         -5.37        12.06 o                         
  -6   9  10          3.33          3.52        11.68 o                         
  -5   9  10         22.74         32.58        11.02 o                         
  -4   9  10          0.21         -4.60        11.18 o                         
  -3   9  10         52.20         33.72        13.96 o                         
  -2   9  10         40.30         51.76        18.10 o                         
  -1   9  10         13.20        -11.71        12.52 o                         
   0   9  10         35.46         51.50        12.06 o                         
   1   9  10          0.43         18.20        15.61 o                         
   2   9  10        184.86        172.80        20.67 o                         
   3   9  10          2.26         -1.76        11.93 o                         
   4   9  10         94.47         92.06        15.11 o                         
 -15   1  11          0.99         27.82        14.09 o                         
 -14   1  11         12.26          7.66        14.35 o                         
 -13   1  11         10.87         25.31         9.09 o                         
 -12   1  11          0.20          8.65         7.21 o                         
 -11   1  11         20.34         24.07         7.35 o                         
 -10   1  11          2.33          1.50         4.38 o                         
  -9   1  11         11.48          9.17         4.16 o                         
  -8   1  11        160.58        170.62         5.17 o                         
  -7   1  11         46.64         58.31         3.41 o                         
  -6   1  11        186.21        172.18         4.73 o                         
  -5   1  11        116.18        119.76         3.93 o                         
  -4   1  11         13.92         16.94         2.42 o                         
  -3   1  11          0.20          2.40         2.08 o                         
  -2   1  11       1368.00       1441.36        15.29 o                         
  -1   1  11        260.33        275.28         5.68 o                         
   0   1  11         51.28         54.57         2.59 o                         
   1   1  11        946.80        963.95        10.50 o                         
   2   1  11         15.60         16.58         2.35 o                         
   3   1  11         14.55         15.93         2.20 o                         
   4   1  11        885.56        866.37        10.12 o                         
   5   1  11        140.39        156.22         5.06 o                         
   6   1  11        178.13        185.45         7.08 o                         
   7   1  11        274.36        261.51        12.50 o                         
   8   1  11         94.05        109.92        16.23 o                         
   9   1  11         26.53         33.67         8.70 o                         
  10   1  11         17.84         39.83        11.59 o                         
  11   1  11          7.55         -1.34        13.89 o                         
  12   1  11          5.41         16.57        13.49 o                         
 -15   2  11          0.06          1.17        17.41 o                         
 -14   2  11         25.57         18.99        15.87 o                         
 -13   2  11         28.28         39.93        11.31 o                         
 -12   2  11          5.96         -2.29         8.09 o                         
 -11   2  11         11.36          5.81         6.81 o                         
 -10   2  11         51.79         53.29         7.29 o                         
  -9   2  11         25.57         24.76         4.61 o                         
  -8   2  11          6.23          1.32         3.53 o                         
  -7   2  11         95.56         94.31         4.56 o                         
  -6   2  11       1206.63       1212.08        18.02 o                         
  -5   2  11        203.00        218.50         5.47 o                         
  -4   2  11         76.22         79.90         3.05 o                         
  -3   2  11        842.23        854.90         9.80 o                         
  -2   2  11        744.91        760.75         8.93 o                         
  -1   2  11          5.63          6.79         1.86 o                         
   0   2  11        668.19        639.23         8.53 o                         
   1   2  11        348.59        361.53         6.43 o                         
   2   2  11       1765.88       1754.56        19.54 o                         
   3   2  11        123.81        144.77         4.77 o                         
   4   2  11          8.09         11.72         2.42 o                         
   5   2  11        109.74        101.77         5.07 o                         
   6   2  11        478.01        463.10        12.71 o                         
   7   2  11          5.02          7.65         6.08 o                         
   8   2  11         73.54         74.56         8.89 o                         
   9   2  11        125.54        120.65        11.12 o                         
  10   2  11         10.35         22.26        10.90 o                         
  11   2  11          7.77         18.66        17.00 o                         
  12   2  11          1.72         -4.15        14.77 o                         
 -14   3  11          0.18         -3.91        10.51 o                         
 -13   3  11          0.20          5.25        10.64 o                         
 -12   3  11          8.02          1.76         8.58 o                         
 -11   3  11         34.76         45.72         8.55 o                         
 -10   3  11          1.57          3.52         6.84 o                         
  -9   3  11         41.46         53.64         6.91 o                         
  -8   3  11         29.42         26.11         5.27 o                         
  -7   3  11        211.79        248.69         7.27 o                         
  -6   3  11        177.04        165.22         5.35 o                         
  -5   3  11        103.62        102.18         4.58 o                         
  -4   3  11        497.86        525.66         8.80 o                         
  -3   3  11         29.85         30.76         2.67 o                         
  -2   3  11        313.72        299.83         5.03 o                         
  -1   3  11        210.36        218.76         4.50 o                         
   0   3  11        277.04        265.02         6.35 o                         
   1   3  11       1464.29       1423.60        16.03 o                         
   2   3  11        399.54        401.47         7.19 o                         
   3   3  11       1392.49       1341.66        15.55 o                         
   4   3  11         24.69         23.91         3.89 o                         
   5   3  11        911.53        865.81        17.17 o                         
   6   3  11        500.45        484.22        14.11 o                         
   7   3  11          8.09         13.86         6.50 o                         
   8   3  11        249.80        270.58        16.08 o                         
   9   3  11          2.28          6.19         9.92 o                         
  10   3  11         60.73         59.15        12.90 o                         
  11   3  11          6.43          2.18        14.36 o                         
 -14   4  11          6.61          9.96        14.00 o                         
 -13   4  11          3.20         -9.54        10.95 o                         
 -12   4  11         55.54         46.48        15.08 o                         
 -11   4  11          9.14         12.28         9.13 o                         
 -10   4  11         89.07         83.95         9.67 o                         
  -9   4  11         18.98         24.45         9.23 o                         
  -8   4  11         77.94         91.16         7.15 o                         
  -7   4  11        277.82        274.87         9.20 o                         
  -6   4  11         66.50         59.19         5.47 o                         
  -5   4  11        760.47        772.71        12.15 o                         
  -4   4  11         59.35         59.97         4.07 o                         
  -3   4  11        928.21        969.14        12.46 o                         
  -2   4  11        531.48        514.91         7.05 o                         
  -1   4  11        690.49        646.75         8.12 o                         
   0   4  11       1363.23       1335.25        18.06 o                         
   1   4  11        249.81        241.18         6.35 o                         
   2   4  11       1279.47       1262.86        17.01 o                         
   3   4  11        115.27        127.38         5.77 o                         
   4   4  11        534.99        532.44        12.51 o                         
   5   4  11        124.85        133.24         8.23 o                         
   6   4  11        351.87        339.97        13.15 o                         
   7   4  11        429.03        449.80        19.20 o                         
   8   4  11        290.49        271.67        23.43 o                         
   9   4  11        120.23        141.59        15.14 o                         
  10   4  11          0.26        -11.64        11.64 o                         
  11   4  11         30.32         21.13        13.80 o                         
 -13   5  11          8.03         12.45        11.63 o                         
 -12   5  11          1.95          5.70        10.87 o                         
 -11   5  11         66.75         57.47        11.21 o                         
 -10   5  11          0.61         -7.84         8.38 o                         
  -9   5  11        165.17        177.47        11.67 o                         
  -8   5  11        121.42        132.91        12.25 o                         
  -7   5  11         36.36         28.27         7.09 o                         
  -6   5  11        230.74        224.99        10.18 o                         
  -5   5  11         49.22         40.25         6.53 o                         
  -4   5  11        737.85        817.29        15.72 o                         
  -3   5  11         62.16         56.57         6.19 o                         
  -2   5  11        249.41        257.74         8.06 o                         
  -1   5  11        380.67        366.31        13.88 o                         
   0   5  11        559.31        543.26        10.67 o                         
   1   5  11        790.55        787.67        13.99 o                         
   2   5  11          2.48          1.94         5.09 o                         
   3   5  11       2710.81       2758.59        40.57 o                         
   4   5  11         28.19         38.46         7.13 o                         
   5   5  11        326.33        329.03        14.94 o                         
   6   5  11        169.42        193.64        12.62 o                         
   7   5  11        167.03        189.44        13.46 o                         
   8   5  11        450.05        506.30        22.17 o                         
   9   5  11          1.61        -11.14        11.14 o                         
  10   5  11         49.30         65.05        14.65 o                         
 -12   6  11          8.81         14.56        11.80 o                         
 -11   6  11          0.59          3.20        11.50 o                         
 -10   6  11          3.55         -5.54         8.85 o                         
  -9   6  11         13.34         20.68         9.02 o                         
  -8   6  11        180.20        178.91        12.02 o                         
  -7   6  11        130.99        116.92         9.07 o                         
  -6   6  11        104.36        131.82        12.33 o                         
  -5   6  11        183.13        157.60        11.16 o                         
  -4   6  11         25.90         17.40         6.05 o                         
  -3   6  11         10.54          6.33         6.09 o                         
  -2   6  11         70.61         97.17         8.87 o                         
  -1   6  11        444.18        453.72        15.31 o                         
   0   6  11        279.26        318.77        12.31 o                         
   1   6  11        129.22        127.66         9.21 o                         
   2   6  11         94.41         94.96         8.78 o                         
   3   6  11        159.80        109.11        14.16 o                         
   4   6  11       1040.98        988.34        36.36 o                         
   5   6  11        140.57        173.05        12.80 o                         
   6   6  11        215.73        228.06        16.47 o                         
   7   6  11        200.14        239.64        19.07 o                         
   8   6  11         95.87         93.49        14.09 o                         
   9   6  11         26.55          7.16        16.38 o                         
 -11   7  11          6.15          3.44        11.49 o                         
 -10   7  11          0.76        -10.69        10.69 o                         
  -9   7  11         30.00         40.64        10.53 o                         
  -8   7  11          0.67          3.98         9.15 o                         
  -7   7  11         61.51         59.57         9.68 o                         
  -6   7  11         33.90         28.71        12.59 o                         
  -5   7  11         17.57         15.80         9.74 o                         
  -4   7  11        183.85        152.88        12.78 o                         
  -3   7  11         12.89          6.55         8.39 o                         
  -2   7  11        292.60        283.04        19.56 o                         
  -1   7  11         32.86         27.42         9.46 o                         
   0   7  11        183.50        163.54        15.59 o                         
   1   7  11        122.16        142.45        11.60 o                         
   2   7  11          3.26          0.15        10.51 o                         
   3   7  11        229.34        207.13        16.73 o                         
   4   7  11          0.05         11.88        12.96 o                         
   5   7  11        221.44        266.07        35.15 o                         
   6   7  11         87.87        100.98        15.44 o                         
   7   7  11         23.61         33.88        13.62 o                         
   8   7  11         15.91         21.26        14.17 o                         
  -9   8  11          2.07         -7.90        16.36 o                         
  -8   8  11         21.07          5.11        10.94 o                         
  -7   8  11         32.50         30.00        11.91 o                         
  -6   8  11          3.78         -4.02         9.88 o                         
  -5   8  11          4.27          2.25        11.68 o                         
  -4   8  11          1.48          1.71        10.30 o                         
  -3   8  11        137.20        144.59        13.63 o                         
  -2   8  11          4.58         25.17         9.87 o                         
  -1   8  11        145.92        154.97        15.95 o                         
   0   8  11         25.14         25.86         9.55 o                         
   1   8  11         23.15         31.03        12.27 o                         
   2   8  11        160.20        162.78        15.84 o                         
   3   8  11          0.62          1.98        11.82 o                         
   4   8  11         63.06         89.02        14.64 o                         
   5   8  11          2.00         -0.08        12.73 o                         
   6   8  11        110.52        108.27        19.00 o                         
  -6   9  11          0.32         -3.00        11.69 o                         
  -5   9  11          7.94         24.32        14.92 o                         
  -4   9  11         10.81          7.26        11.76 o                         
  -3   9  11          2.16          6.13        16.21 o                         
  -2   9  11         71.45         75.11        14.84 o                         
  -1   9  11          0.57         18.81        12.82 o                         
   0   9  11          1.19        -14.13        14.13 o                         
   1   9  11         32.01         48.78        12.57 o                         
   2   9  11          1.76          1.88        15.29 o                         
   3   9  11         13.38         20.05        12.58 o                         
 -15   0  12          1.71        -23.55        23.91 o                         
 -14   0  12          0.48          6.34        17.97 o                         
 -13   0  12          2.12        -12.27        12.62 o                         
 -12   0  12         39.94         38.33        10.67 o                         
 -11   0  12          1.01          7.97        15.59 o                         
 -10   0  12         26.74         16.57         8.27 o                         
  -9   0  12        111.97        139.20         9.42 o                         
  -8   0  12         47.36         33.73         5.37 o                         
  -7   0  12       1373.44       1409.25        21.69 o                         
  -6   0  12        452.35        449.03        10.27 o                         
  -5   0  12       1499.02       1525.77        22.38 o                         
  -4   0  12         29.65         23.79         3.72 o                         
  -3   0  12        295.61        317.33         7.80 o                         
  -2   0  12       2511.53       2427.63        40.88 o                         
  -1   0  12       1499.00       1483.63        21.12 o                         
   0   0  12        889.84        925.10        14.63 o                         
   1   0  12       1187.41       1181.25        24.76 o                         
   2   0  12       1985.82       2042.35        27.75 o                         
   3   0  12        528.08        470.11        10.72 o                         
   4   0  12         10.42         10.08         3.63 o                         
   5   0  12       1947.36       1855.66        43.39 o                         
   6   0  12        172.96        162.75        25.63 o                         
   7   0  12        795.89        823.36        36.57 o                         
   8   0  12        390.38        499.74        40.55 o                         
   9   0  12        204.63        239.05        23.00 o                         
  10   0  12         51.79         43.15        24.88 o                         
  11   0  12         14.06          0.95        16.89 o                         
 -15   1  12         14.80         12.91        14.50 o                         
 -14   1  12          2.65          0.97        10.69 o                         
 -13   1  12         22.77         17.90         9.01 o                         
 -12   1  12         69.39         51.20         8.71 o                         
 -11   1  12          1.50          8.53         6.63 o                         
 -10   1  12         16.23         16.63         5.39 o                         
  -9   1  12         60.40         48.74         5.21 o                         
  -8   1  12        559.06        559.41        12.52 o                         
  -7   1  12        409.51        381.54         7.00 o                         
  -6   1  12          9.30         15.25         2.91 o                         
  -5   1  12        350.78        355.94         6.23 o                         
  -4   1  12        141.19        142.54         4.19 o                         
  -3   1  12       1163.41       1153.70        12.44 o                         
  -2   1  12         36.70         50.42         2.88 o                         
  -1   1  12       2733.16       2730.20        25.12 o                         
   0   1  12         71.05         78.55         3.06 o                         
   1   1  12        412.37        395.16         5.97 o                         
   2   1  12       1659.88       1592.75        15.93 o                         
   3   1  12        244.30        255.02         5.05 o                         
   4   1  12       3994.55       3780.40        36.64 o                         
   5   1  12        525.80        496.03        10.82 o                         
   6   1  12        957.55        961.89        19.90 o                         
   7   1  12        500.84        493.24        18.62 o                         
   8   1  12        333.92        325.55        24.47 o                         
   9   1  12        289.30        320.59        18.20 o                         
  10   1  12          9.42         -0.28        10.58 o                         
  11   1  12         51.47         56.03        15.29 o                         
 -14   2  12          9.18         15.55        11.43 o                         
 -13   2  12          1.30         14.71         8.90 o                         
 -12   2  12         21.97         27.20         8.92 o                         
 -11   2  12         35.88         41.03         7.67 o                         
 -10   2  12          0.04          3.61         6.52 o                         
  -9   2  12         26.68         31.70         6.16 o                         
  -8   2  12        109.41         98.31         5.55 o                         
  -7   2  12        537.06        551.46        12.27 o                         
  -6   2  12       1000.97        912.46        11.10 o                         
  -5   2  12         57.19         56.88         3.18 o                         
  -4   2  12        438.39        410.57         6.46 o                         
  -3   2  12         35.51         33.99         2.71 o                         
  -2   2  12       4104.45       4041.77        35.90 o                         
  -1   2  12        114.90        108.63         4.46 o                         
   0   2  12        226.96        214.23         6.80 o                         
   1   2  12        534.75        540.07         8.35 o                         
   2   2  12        167.93        179.53         5.41 o                         
   3   2  12       1696.46       1640.18        18.17 o                         
   4   2  12        998.86        934.87        13.15 o                         
   5   2  12        421.63        405.41        10.26 o                         
   6   2  12         16.94         19.18         5.72 o                         
   7   2  12        700.19        709.88        19.92 o                         
   8   2  12        267.91        314.36        16.89 o                         
   9   2  12         39.86         50.31        18.51 o                         
  10   2  12         38.19         47.11        14.80 o                         
  11   2  12          0.07          1.85        14.15 o                         
 -14   3  12         20.95         22.99        12.38 o                         
 -13   3  12         24.67         15.88        11.29 o                         
 -12   3  12          5.22         -0.64         8.97 o                         
 -11   3  12          0.14          6.20         8.00 o                         
 -10   3  12          9.16          1.08         7.54 o                         
  -9   3  12          0.26         -2.54         6.00 o                         
  -8   3  12        120.87        115.52         8.36 o                         
  -7   3  12         25.79         14.51         4.87 o                         
  -6   3  12        343.93        341.47         7.70 o                         
  -5   3  12        113.75        105.86         4.92 o                         
  -4   3  12         56.50         52.03         3.32 o                         
  -3   3  12        649.25        630.12         8.13 o                         
  -2   3  12         15.10         12.66         2.24 o                         
  -1   3  12        599.55        552.37         7.22 o                         
   0   3  12        100.77        115.09         4.32 o                         
   1   3  12        114.60        114.45         4.57 o                         
   2   3  12        613.60        610.31        13.44 o                         
   3   3  12        366.48        366.66         8.99 o                         
   4   3  12        324.46        321.94        12.59 o                         
   5   3  12         38.31         29.51         5.54 o                         
   6   3  12         21.03         28.28        10.58 o                         
   7   3  12        188.73        196.36        11.51 o                         
   8   3  12        191.97        185.69        14.60 o                         
   9   3  12        163.24        159.03        16.62 o                         
  10   3  12          0.25         -1.26        11.96 o                         
  11   3  12        116.97        131.79        19.11 o                         
 -13   4  12          0.14         -2.53        11.11 o                         
 -12   4  12          4.12          9.51        10.26 o                         
 -11   4  12         11.37         -7.31         8.02 o                         
 -10   4  12         27.70         10.57         8.82 o                         
  -9   4  12          4.87          5.10         7.07 o                         
  -8   4  12          4.15         10.22         6.40 o                         
  -7   4  12         38.79         41.59         6.28 o                         
  -6   4  12          0.96         -2.94         4.52 o                         
  -5   4  12        177.89        173.42         8.05 o                         
  -4   4  12         30.15         33.32         5.12 o                         
  -3   4  12          0.87          3.72         3.59 o                         
  -2   4  12        373.43        345.15         7.68 o                         
  -1   4  12         18.54         19.94         3.40 o                         
   0   4  12          6.67          9.19         3.23 o                         
   1   4  12         48.11         42.61         4.49 o                         
   2   4  12        124.48        121.95         6.35 o                         
   3   4  12         59.34         56.48         5.86 o                         
   4   4  12         82.15         65.19         7.95 o                         
   5   4  12        172.42        187.46        13.07 o                         
   6   4  12          0.45         -5.03         6.39 o                         
   7   4  12        164.89        200.01        12.75 o                         
   8   4  12         11.81         11.40        12.93 o                         
   9   4  12         20.34         10.49        12.04 o                         
  10   4  12          1.38         12.38        12.43 o                         
 -13   5  12          2.29          7.26        12.22 o                         
 -12   5  12         11.17         15.02        11.73 o                         
 -11   5  12         56.93         57.35        10.56 o                         
 -10   5  12          2.60         -5.94        10.67 o                         
  -9   5  12          0.86          2.57         7.77 o                         
  -8   5  12          2.52          6.23         7.36 o                         
  -7   5  12          0.45         15.38        10.02 o                         
  -6   5  12         26.12         30.74         6.64 o                         
  -5   5  12        112.26        111.05         7.66 o                         
  -4   5  12         76.05         70.32         6.40 o                         
  -3   5  12         34.05         14.83         5.21 o                         
  -2   5  12          0.41          1.53         4.77 o                         
  -1   5  12          0.36          3.64         4.70 o                         
   0   5  12          1.25          2.16         5.08 o                         
   1   5  12          0.47         -4.26         5.55 o                         
   2   5  12        256.22        241.62         9.81 o                         
   3   5  12         62.50         61.51         7.79 o                         
   4   5  12         59.25         55.20         7.79 o                         
   5   5  12         40.46         33.14         8.42 o                         
   6   5  12          0.66         14.48         8.65 o                         
   7   5  12          1.49          0.91        12.88 o                         
   8   5  12         82.25        132.05        18.45 o                         
   9   5  12         13.37         23.32        12.62 o                         
 -12   6  12          3.13         13.46        12.63 o                         
 -11   6  12          1.79          2.35        11.63 o                         
 -10   6  12          4.71          1.44         8.47 o                         
  -9   6  12          0.08         -8.18         8.18 o                         
  -8   6  12          2.26          0.10         8.36 o                         
  -7   6  12          0.34         -5.90         7.17 o                         
  -6   6  12          0.26         -0.80         7.37 o                         
  -5   6  12         16.56         -3.76         8.55 o                         
  -4   6  12        339.96        407.40        16.80 o                         
  -3   6  12         42.35         39.54         7.66 o                         
  -2   6  12          0.76         10.59         7.09 o                         
  -1   6  12         13.49         10.46         7.34 o                         
   0   6  12         26.89         30.35         7.03 o                         
   1   6  12         45.39         37.35         7.15 o                         
   2   6  12        454.08        495.12        22.42 o                         
   3   6  12         12.49         24.23        14.52 o                         
   4   6  12          0.67        -10.08        10.08 o                         
   5   6  12         85.66         58.69        12.89 o                         
   6   6  12         28.57         37.32        12.50 o                         
   7   6  12         11.71         11.20        11.19 o                         
   8   6  12         59.76         71.59        13.47 o                         
 -10   7  12          6.74         20.78        14.18 o                         
  -9   7  12          5.15         12.29        11.68 o                         
  -8   7  12          4.67          4.16        10.19 o                         
  -7   7  12         68.68         69.32        11.12 o                         
  -6   7  12         14.71          9.59         9.48 o                         
  -5   7  12          9.09         22.01         9.90 o                         
  -4   7  12          0.44         -9.00         9.00 o                         
  -3   7  12         65.02         58.31        10.80 o                         
  -2   7  12         16.23          9.27         7.82 o                         
  -1   7  12         26.13         14.04         8.10 o                         
   0   7  12        104.20        131.81        10.05 o                         
   1   7  12         27.14         12.86         9.60 o                         
   2   7  12        177.85        173.41        15.80 o                         
   3   7  12         78.39         71.40        13.58 o                         
   4   7  12         52.76         59.01        13.83 o                         
   5   7  12         54.77         60.75        13.96 o                         
   6   7  12         54.05         57.58        14.33 o                         
   7   7  12         20.78         34.35        14.33 o                         
  -8   8  12          7.60         -1.17        10.71 o                         
  -7   8  12         38.46         21.47        12.21 o                         
  -6   8  12          7.90          5.43        11.22 o                         
  -5   8  12         15.98         15.69        12.60 o                         
  -4   8  12         35.25         40.26        13.91 o                         
  -3   8  12          5.24         -1.95        10.15 o                         
  -2   8  12         37.30         41.04        10.67 o                         
  -1   8  12        136.16        153.36        15.39 o                         
   0   8  12         89.89         68.33        10.58 o                         
   1   8  12         60.51         61.18        13.04 o                         
   2   8  12          0.10         -4.71        11.34 o                         
   3   8  12         27.79         26.02        13.10 o                         
   4   8  12          6.24         23.09        13.50 o                         
   5   8  12         15.00         30.91        17.48 o                         
  -5   9  12         69.13         80.99        14.28 o                         
  -4   9  12          0.03         22.92        14.15 o                         
  -3   9  12         57.60         54.49        14.18 o                         
  -2   9  12          0.31        -11.84        11.84 o                         
  -1   9  12         29.66          2.94        13.18 o                         
   0   9  12          3.06          3.68        15.44 o                         
   1   9  12         17.40         15.18        13.75 o                         
   2   9  12         53.22         53.63        17.53 o                         
 -14   1  13          0.77         -9.30        12.00 o                         
 -13   1  13          1.55          1.86         9.14 o                         
 -12   1  13          7.17          9.09         7.35 o                         
 -11   1  13          1.67         -0.05         7.31 o                         
 -10   1  13          0.04          2.04         6.11 o                         
  -9   1  13          6.21          2.65         4.95 o                         
  -8   1  13          0.07          1.92         4.35 o                         
  -7   1  13          4.28          6.53         3.44 o                         
  -6   1  13        538.67        521.94         8.01 o                         
  -5   1  13         19.80         27.39         2.97 o                         
  -4   1  13         89.39        100.67         3.79 o                         
  -3   1  13          6.76          7.22         2.50 o                         
  -2   1  13        169.57        203.19         4.82 o                         
  -1   1  13         29.11         32.76         2.69 o                         
   0   1  13          9.73          9.23         2.32 o                         
   1   1  13        143.50        139.41         4.01 o                         
   2   1  13        217.19        230.03         4.96 o                         
   3   1  13        922.49        899.29        11.49 o                         
   4   1  13         14.50         14.73         4.10 o                         
   5   1  13         29.66         22.49         6.22 o                         
   6   1  13         42.57         40.17         7.30 o                         
   7   1  13         24.06         12.89         9.52 o                         
   8   1  13         18.60          8.62         9.94 o                         
   9   1  13         10.35          4.35        10.74 o                         
  10   1  13         25.49         15.88        14.34 o                         
  11   1  13          7.41          9.82        15.31 o                         
 -14   2  13          0.37         -7.83        10.98 o                         
 -13   2  13          0.71         -8.75         8.75 o                         
 -12   2  13          6.08          5.00         9.47 o                         
 -11   2  13          0.39          5.26         7.63 o                         
 -10   2  13         32.70         33.56         7.15 o                         
  -9   2  13         33.69         41.13         7.18 o                         
  -8   2  13          2.94         11.88         4.49 o                         
  -7   2  13         71.50         66.40         4.90 o                         
  -6   2  13        485.51        495.32         9.87 o                         
  -5   2  13        585.15        595.14        11.58 o                         
  -4   2  13          1.95          0.29         2.47 o                         
  -3   2  13        399.04        412.50         6.88 o                         
  -2   2  13         85.69         96.73         3.64 o                         
  -1   2  13       1404.68       1446.77        14.93 o                         
   0   2  13        130.17        131.74         4.69 o                         
   1   2  13         20.40         22.01         3.33 o                         
   2   2  13        436.01        428.59         8.28 o                         
   3   2  13         17.47         15.38         3.85 o                         
   4   2  13         29.73         36.27         4.20 o                         
   5   2  13         20.28          8.09         6.26 o                         
   6   2  13        533.95        520.55        25.18 o                         
   7   2  13         94.23         94.94         9.99 o                         
   8   2  13         28.58         28.93        10.76 o                         
   9   2  13         38.61         38.10        14.04 o                         
  10   2  13         41.77         49.96        15.91 o                         
 -14   3  13         10.71          1.30        11.89 o                         
 -13   3  13          0.04          9.43        11.14 o                         
 -12   3  13          1.42         -0.85         9.17 o                         
 -11   3  13          4.42          4.82         8.80 o                         
 -10   3  13          0.09         -7.38         7.38 o                         
  -9   3  13        117.88        112.52        10.45 o                         
  -8   3  13          2.49          5.50         5.61 o                         
  -7   3  13          2.40          1.04         5.18 o                         
  -6   3  13          2.15         -3.94         4.08 o                         
  -5   3  13        216.45        245.66         7.50 o                         
  -4   3  13        637.18        642.07         9.46 o                         
  -3   3  13         23.95         30.40         3.25 o                         
  -2   3  13        922.97        883.42        11.02 o                         
  -1   3  13        127.42        108.67         5.05 o                         
   0   3  13        387.97        398.58         7.56 o                         
   1   3  13        309.66        325.22         7.36 o                         
   2   3  13         51.86         50.64         4.69 o                         
   3   3  13        573.37        545.42         9.93 o                         
   4   3  13        127.83        125.83         6.62 o                         
   5   3  13        522.48        543.03        15.58 o                         
   6   3  13         15.12         14.21         6.75 o                         
   7   3  13        282.41        291.81        14.60 o                         
   8   3  13        194.57        178.04        15.24 o                         
   9   3  13         46.53         40.33        15.10 o                         
  10   3  13        289.38        298.21        23.33 o                         
 -13   4  13         12.74          2.94        11.32 o                         
 -12   4  13          0.17         -9.16         9.16 o                         
 -11   4  13          2.17         -8.48         8.48 o                         
 -10   4  13         12.50         15.97         8.48 o                         
  -9   4  13          1.10          0.27         7.67 o                         
  -8   4  13        155.52        164.27         9.72 o                         
  -7   4  13         89.72         89.38         7.93 o                         
  -6   4  13        227.77        255.56        10.83 o                         
  -5   4  13        327.42        336.37        10.54 o                         
  -4   4  13         13.29         21.34         6.39 o                         
  -3   4  13       1161.17       1219.74        26.38 o                         
  -2   4  13         14.55         15.68         4.53 o                         
  -1   4  13        537.59        571.85        12.42 o                         
   0   4  13        124.92        134.45         5.97 o                         
   1   4  13        387.80        376.64         9.36 o                         
   2   4  13        514.15        535.90        12.55 o                         
   3   4  13         48.79         40.41         6.16 o                         
   4   4  13        891.20        965.50        22.15 o                         
   5   4  13         56.89         54.28         8.14 o                         
   6   4  13        363.27        411.91        16.78 o                         
   7   4  13         45.81         38.68         9.68 o                         
   8   4  13         51.11         49.19        11.73 o                         
   9   4  13        111.49        141.60        19.39 o                         
 -12   5  13          4.91         -4.86        11.47 o                         
 -11   5  13         80.57         81.83        11.69 o                         
 -10   5  13          0.17          2.96         8.36 o                         
  -9   5  13         43.97         57.36         9.44 o                         
  -8   5  13          0.62          4.62         7.61 o                         
  -7   5  13        151.46        159.57        10.87 o                         
  -6   5  13         60.08         82.70         8.04 o                         
  -5   5  13         89.66         92.68         8.05 o                         
  -4   5  13        460.71        481.98        15.43 o                         
  -3   5  13        114.92        102.47         8.13 o                         
  -2   5  13        505.03        504.63        13.86 o                         
  -1   5  13          1.42          7.08         6.09 o                         
   0   5  13        570.66        562.97        14.70 o                         
   1   5  13        139.78        179.95        10.38 o                         
   2   5  13        452.84        475.63        14.79 o                         
   3   5  13        684.45        656.13        19.86 o                         
   4   5  13          0.71          4.27         7.35 o                         
   5   5  13        529.71        586.33        24.94 o                         
   6   5  13         46.71         59.85        10.94 o                         
   7   5  13         49.47         52.75        11.27 o                         
   8   5  13        246.13        247.29        19.02 o                         
   9   5  13          9.93         11.55        14.50 o                         
 -11   6  13         17.02         22.72        11.64 o                         
 -10   6  13          0.85         -2.70         9.92 o                         
  -9   6  13          0.29         -3.48         8.95 o                         
  -8   6  13         32.49         36.18        10.23 o                         
  -7   6  13         18.10         14.94         9.74 o                         
  -6   6  13         17.53          5.76         8.97 o                         
  -5   6  13          5.35          3.25         8.79 o                         
  -4   6  13        158.95        138.30        10.46 o                         
  -3   6  13        374.82        373.23        21.17 o                         
  -2   6  13         18.24          5.56         7.14 o                         
  -1   6  13        223.53        215.51        18.65 o                         
   0   6  13         95.96        105.75         9.14 o                         
   1   6  13        663.72        605.28        29.94 o                         
   2   6  13         36.26         61.52         9.91 o                         
   3   6  13        160.42        143.65        14.50 o                         
   4   6  13        334.15        326.12        19.27 o                         
   5   6  13          1.08        -10.92        10.92 o                         
   6   6  13        125.44        156.18        28.37 o                         
   7   6  13         31.39         61.97        16.10 o                         
   8   6  13         90.57         60.66        16.98 o                         
 -10   7  13          6.94         -7.25        13.41 o                         
  -9   7  13          4.84        -10.86        10.86 o                         
  -8   7  13          4.27         -4.65        10.00 o                         
  -7   7  13         31.58         15.27        10.01 o                         
  -6   7  13         35.06         39.30        11.24 o                         
  -5   7  13         60.91         62.47        10.99 o                         
  -4   7  13        119.82        122.43        12.84 o                         
  -3   7  13         86.70         82.11        23.39 o                         
  -2   7  13         75.23        100.58        10.72 o                         
  -1   7  13          3.16         11.68         8.00 o                         
   0   7  13        110.02        117.56         9.99 o                         
   1   7  13         62.80         52.68        12.80 o                         
   2   7  13         61.91         63.06        13.16 o                         
   3   7  13         80.56         89.46        16.36 o                         
   4   7  13         47.81         47.59        14.02 o                         
   5   7  13         84.28         71.08        14.75 o                         
   6   7  13          8.17         -3.44        13.09 o                         
  -8   8  13         22.89          6.80        12.45 o                         
  -7   8  13         15.26         11.38        10.78 o                         
  -6   8  13         13.62         10.33        11.35 o                         
  -5   8  13          0.89          8.56        10.85 o                         
  -4   8  13         15.86         29.99        11.41 o                         
  -3   8  13         12.43         16.61        10.21 o                         
  -2   8  13          0.71          7.09        10.75 o                         
  -1   8  13        113.83        150.80        16.30 o                         
   0   8  13          0.16         -8.36        11.74 o                         
   1   8  13         56.66         34.69        11.96 o                         
   2   8  13         14.84         30.34        19.96 o                         
   3   8  13         24.72         22.05        13.49 o                         
   4   8  13         47.09         65.27        17.02 o                         
  -4   9  13          0.94        -13.53        13.53 o                         
  -3   9  13          2.51         25.20        12.94 o                         
  -2   9  13         30.91         23.37        17.61 o                         
  -1   9  13          2.43         20.96        16.75 o                         
   0   9  13          4.36          5.50        16.30 o                         
 -14   0  14          8.57         -9.46        16.78 o                         
 -13   0  14          3.36          4.02        12.73 o                         
 -12   0  14         14.79         16.92        13.06 o                         
 -11   0  14         11.16          7.15         9.62 o                         
 -10   0  14        161.64        151.50        12.55 o                         
  -9   0  14         64.73         54.58         9.01 o                         
  -8   0  14          0.05         -3.56         6.85 o                         
  -7   0  14         65.65         81.02         6.95 o                         
  -6   0  14         17.59         12.32         4.95 o                         
  -5   0  14        355.74        366.85        11.88 o                         
  -4   0  14        414.49        452.00        10.39 o                         
  -3   0  14        696.03        697.34        13.00 o                         
  -2   0  14        602.66        588.77        14.22 o                         
  -1   0  14         18.57         18.32         3.98 o                         
   0   0  14       2293.74       2317.06        31.50 o                         
   1   0  14        788.19        775.34        15.38 o                         
   2   0  14       1837.08       1779.94        29.51 o                         
   3   0  14        151.09        152.06         7.78 o                         
   4   0  14        424.54        405.50        17.81 o                         
   5   0  14        861.71        798.24        35.13 o                         
   6   0  14          2.88         -0.27        12.40 o                         
   7   0  14        225.89        244.62        48.70 o                         
   8   0  14        242.91        243.33        22.54 o                         
   9   0  14        192.15        206.14        24.10 o                         
  10   0  14        479.31        509.90        34.46 o                         
 -14   1  14          4.60         22.51        13.51 o                         
 -13   1  14          4.25         -0.62        10.37 o                         
 -12   1  14         19.96         15.57         8.29 o                         
 -11   1  14         62.15         62.95         8.57 o                         
 -10   1  14         66.30         67.05         8.29 o                         
  -9   1  14          2.24          4.41         5.85 o                         
  -8   1  14         71.32         81.52         6.82 o                         
  -7   1  14          0.78          1.58         3.69 o                         
  -6   1  14          5.35          7.71         3.48 o                         
  -5   1  14        592.88        569.96         8.76 o                         
  -4   1  14        695.77        667.99         9.44 o                         
  -3   1  14        450.76        443.95         6.92 o                         
  -2   1  14        144.43        138.57         4.41 o                         
  -1   1  14       1241.51       1224.37        13.39 o                         
   0   1  14         58.78         60.57         3.30 o                         
   1   1  14        961.72        916.11        11.47 o                         
   2   1  14        686.76        672.30        13.81 o                         
   3   1  14       1452.38       1374.15        20.28 o                         
   4   1  14        737.01        728.15        15.37 o                         
   5   1  14        101.41         88.02         7.82 o                         
   6   1  14        250.45        232.72        18.30 o                         
   7   1  14         10.65          0.33         9.83 o                         
   8   1  14        172.68        190.44        15.55 o                         
   9   1  14        391.30        456.36        22.76 o                         
  10   1  14         91.59         79.22        15.89 o                         
 -14   2  14          9.89          5.73        16.71 o                         
 -13   2  14          0.03         16.18         9.28 o                         
 -12   2  14         23.55         25.05         9.74 o                         
 -11   2  14         11.35          1.37         7.53 o                         
 -10   2  14          9.23         15.01         7.52 o                         
  -9   2  14          6.53          0.70         6.51 o                         
  -8   2  14          6.15         -1.01         5.25 o                         
  -7   2  14        361.56        333.04        12.02 o                         
  -6   2  14        120.56        116.24         5.14 o                         
  -5   2  14         82.17         91.95         5.22 o                         
  -4   2  14        359.99        369.49         7.52 o                         
  -3   2  14         52.66         50.25         3.28 o                         
  -2   2  14        485.96        485.02         7.41 o                         
  -1   2  14         99.80         97.54         3.96 o                         
   0   2  14        963.14        920.25        12.27 o                         
   1   2  14         64.56         61.88         4.09 o                         
   2   2  14        598.50        572.48        10.13 o                         
   3   2  14        180.25        187.74         7.64 o                         
   4   2  14          9.72          6.81         6.37 o                         
   5   2  14       1367.16       1375.57        31.46 o                         
   6   2  14         29.94         32.35         8.45 o                         
   7   2  14         86.75         89.82        11.65 o                         
   8   2  14         17.69          8.22        12.22 o                         
   9   2  14         86.10         91.47        16.79 o                         
  10   2  14         26.67         19.65        15.22 o                         
 -13   3  14          5.15         21.90        10.95 o                         
 -12   3  14          7.49          3.37         9.51 o                         
 -11   3  14          5.07          3.59         8.75 o                         
 -10   3  14         21.61         13.32         8.02 o                         
  -9   3  14         15.64         19.98         6.93 o                         
  -8   3  14         53.25         35.75         6.86 o                         
  -7   3  14        123.85        125.71         8.02 o                         
  -6   3  14        136.99        124.44         7.43 o                         
  -5   3  14        153.88        156.47         8.02 o                         
  -4   3  14        139.90        131.23         6.70 o                         
  -3   3  14         35.47         32.02         4.16 o                         
  -2   3  14         25.40         20.87         4.03 o                         
  -1   3  14        669.35        637.44        15.19 o                         
   0   3  14         87.30         87.03         5.57 o                         
   1   3  14        279.96        287.84         8.54 o                         
   2   3  14         55.89         65.60         5.86 o                         
   3   3  14        255.31        239.05         9.14 o                         
   4   3  14         85.51         99.44         8.60 o                         
   5   3  14        262.19        304.49        20.68 o                         
   6   3  14        196.77        200.63        11.57 o                         
   7   3  14          0.61         -3.62         8.46 o                         
   8   3  14         99.49        104.32        16.47 o                         
   9   3  14         58.92         62.75        23.72 o                         
 -13   4  14         11.67          6.23        11.79 o                         
 -12   4  14          1.63         -5.93         9.21 o                         
 -11   4  14          1.42         -4.02         9.21 o                         
 -10   4  14          2.83          6.43         8.84 o                         
  -9   4  14          8.96          3.75         8.11 o                         
  -8   4  14          1.87         -2.55         6.12 o                         
  -7   4  14          8.83          4.11         6.66 o                         
  -6   4  14         94.44        105.89         8.50 o                         
  -5   4  14         97.74         75.15         7.11 o                         
  -4   4  14         65.99         63.11         7.34 o                         
  -3   4  14         46.73         33.69         6.33 o                         
  -2   4  14         56.43         55.52         7.59 o                         
  -1   4  14         22.22         25.46         6.28 o                         
   0   4  14        485.87        463.97        13.07 o                         
   1   4  14          2.78         -4.76         5.32 o                         
   2   4  14         13.62         18.71         7.37 o                         
   3   4  14         26.50         24.80         7.27 o                         
   4   4  14          8.11          8.57         7.08 o                         
   5   4  14         92.22         98.27         9.47 o                         
   6   4  14         66.51         67.81        10.47 o                         
   7   4  14         14.49         28.42        11.81 o                         
   8   4  14          0.59        -10.62        10.62 o                         
   9   4  14        133.91        149.94        18.54 o                         
 -12   5  14          0.28        -10.08        10.08 o                         
 -11   5  14          0.38         -0.33         9.76 o                         
 -10   5  14          0.36         14.35         9.52 o                         
  -9   5  14          0.51         -6.03         7.63 o                         
  -8   5  14          0.67         -1.54         7.27 o                         
  -7   5  14         47.97         46.41         8.94 o                         
  -6   5  14         12.73          0.92         7.21 o                         
  -5   5  14        283.79        259.51        12.72 o                         
  -4   5  14          4.28          7.51         7.81 o                         
  -3   5  14         24.88         21.82         7.25 o                         
  -2   5  14         55.68         60.10         8.25 o                         
  -1   5  14         49.56         41.64         7.97 o                         
   0   5  14          2.31          3.44         6.93 o                         
   1   5  14         66.19         51.46         8.12 o                         
   2   5  14         45.22         52.02         9.62 o                         
   3   5  14         16.72          5.45         8.37 o                         
   4   5  14          2.12         -6.29         9.85 o                         
   5   5  14          0.89         -8.68        12.09 o                         
   6   5  14         25.47         39.71        10.34 o                         
   7   5  14          1.31         -4.24        11.11 o                         
   8   5  14          1.61          6.99        15.23 o                         
 -11   6  14          2.90          4.87        12.46 o                         
 -10   6  14          5.30         29.75        12.00 o                         
  -9   6  14          2.16          2.65        10.88 o                         
  -8   6  14          0.35         -4.71         9.55 o                         
  -7   6  14          0.04         11.04        10.30 o                         
  -6   6  14         33.17         42.01        10.07 o                         
  -5   6  14          6.02          6.58         9.60 o                         
  -4   6  14          8.89         13.16         9.69 o                         
  -3   6  14          1.58         -0.61         7.95 o                         
  -2   6  14         79.06        101.58        11.06 o                         
  -1   6  14         23.27         24.34         7.90 o                         
   0   6  14          2.82         12.33         8.16 o                         
   1   6  14          7.44          6.04         7.34 o                         
   2   6  14          1.24         15.42         9.60 o                         
   3   6  14         10.67         10.67        11.32 o                         
   4   6  14          0.35         -3.77        11.39 o                         
   5   6  14          0.57          3.82        11.81 o                         
   6   6  14         19.51         11.23        12.95 o                         
   7   6  14         27.75         33.22        14.33 o                         
  -9   7  14          7.72          6.27        11.95 o                         
  -8   7  14          0.44        -10.85        10.85 o                         
  -7   7  14         26.31         34.29        11.46 o                         
  -6   7  14          5.63        -10.54        10.54 o                         
  -5   7  14         78.59         90.05        12.85 o                         
  -4   7  14          1.60          0.58        10.05 o                         
  -3   7  14        129.43        150.30        13.82 o                         
  -2   7  14          0.61         -7.07        11.10 o                         
  -1   7  14          3.14         10.37         9.23 o                         
   0   7  14         39.57         32.66        10.63 o                         
   1   7  14          7.47          9.13        10.87 o                         
   2   7  14         41.43         37.83        12.49 o                         
   3   7  14          1.53          0.59        11.12 o                         
   4   7  14         38.98         23.92        13.62 o                         
   5   7  14          1.19         13.86        13.38 o                         
  -7   8  14          7.96         -0.51        10.99 o                         
  -6   8  14          8.62         14.46        12.67 o                         
  -5   8  14         33.31         13.01        11.73 o                         
  -4   8  14         25.14         35.97        11.62 o                         
  -3   8  14          0.85         -1.73        15.48 o                         
  -2   8  14         46.61         39.99        13.76 o                         
  -1   8  14         40.75         41.00        13.84 o                         
   0   8  14         44.24         21.01        15.06 o                         
   1   8  14         24.06         22.06        12.20 o                         
   2   8  14         42.03         22.03        14.09 o                         
   3   8  14         65.68         68.41        15.75 o                         
 -14   1  15          1.79         -6.53        11.05 o                         
 -13   1  15          1.26        -10.15        10.15 o                         
 -12   1  15          7.53          3.26         8.80 o                         
 -11   1  15          1.76         -0.21         9.09 o                         
 -10   1  15         14.20          6.50         7.29 o                         
  -9   1  15          0.47         -6.69         6.69 o                         
  -8   1  15         13.59         20.47         6.68 o                         
  -7   1  15          7.28          7.79         4.58 o                         
  -6   1  15         38.54         31.59         4.42 o                         
  -5   1  15         94.33         95.97         5.07 o                         
  -4   1  15        441.39        443.13         8.43 o                         
  -3   1  15         16.20         15.87         3.33 o                         
  -2   1  15          7.16          4.86         3.38 o                         
  -1   1  15          5.30          9.66         3.08 o                         
   0   1  15          7.99          9.47         3.19 o                         
   1   1  15         36.73         39.30         4.43 o                         
   2   1  15        205.25        219.08         8.13 o                         
   3   1  15        144.62        152.19         8.22 o                         
   4   1  15         56.87         68.80         7.69 o                         
   5   1  15        101.29         90.85        10.77 o                         
   6   1  15          2.60        -10.65        10.65 o                         
   7   1  15         37.61         13.82        10.90 o                         
   8   1  15          0.58         14.11        11.47 o                         
   9   1  15          0.27         10.35        12.22 o                         
  10   1  15          1.21         26.59        14.75 o                         
 -13   2  15          5.81         24.66        10.17 o                         
 -12   2  15          1.62         -9.65         9.65 o                         
 -11   2  15          2.34          4.33         7.99 o                         
 -10   2  15          0.65         -6.97         6.97 o                         
  -9   2  15         28.14         18.76         7.49 o                         
  -8   2  15        221.74        231.69        11.38 o                         
  -7   2  15         21.36         30.05         6.70 o                         
  -6   2  15        100.62        103.37         7.29 o                         
  -5   2  15         57.56         54.30         5.33 o                         
  -4   2  15         42.70         54.83         4.72 o                         
  -3   2  15          2.97         -3.04         3.56 o                         
  -2   2  15         32.03         29.51         3.85 o                         
  -1   2  15        731.80        720.85        12.76 o                         
   0   2  15         81.40         77.42         5.52 o                         
   1   2  15        245.16        265.22         7.72 o                         
   2   2  15         12.42         11.46         4.70 o                         
   3   2  15        276.22        280.29         9.32 o                         
   4   2  15        113.86        117.97         9.20 o                         
   5   2  15        117.89         99.92         9.02 o                         
   6   2  15        159.14        163.95        14.04 o                         
   7   2  15         32.07         12.14        10.75 o                         
   8   2  15        174.05        173.55        15.47 o                         
   9   2  15         16.41         37.17        15.22 o                         
 -13   3  15          0.88          1.29        10.44 o                         
 -12   3  15         20.43          4.81         9.91 o                         
 -11   3  15          0.85         -8.32         8.32 o                         
 -10   3  15         11.50          3.69         8.21 o                         
  -9   3  15         25.92         25.55         7.67 o                         
  -8   3  15         41.05         29.07         6.95 o                         
  -7   3  15         53.91         55.52         7.77 o                         
  -6   3  15          2.50          9.00         6.73 o                         
  -5   3  15        266.40        272.85        12.99 o                         
  -4   3  15         51.76         55.75         6.34 o                         
  -3   3  15         51.17         70.97         7.01 o                         
  -2   3  15        286.92        333.75        11.66 o                         
  -1   3  15          1.81         -4.25         4.25 o                         
   0   3  15       1342.28       1340.91        20.72 o                         
   1   3  15        135.69        136.93         6.98 o                         
   2   3  15        365.56        375.43        11.62 o                         
   3   3  15        200.36        209.89        10.95 o                         
   4   3  15         80.36         81.48         8.61 o                         
   5   3  15         25.69         30.97         8.57 o                         
   6   3  15         21.69         25.69         8.88 o                         
   7   3  15        171.80        133.66        18.96 o                         
   8   3  15          3.49          6.83        13.33 o                         
   9   3  15         60.26         71.57        16.77 o                         
 -12   4  15          0.11         21.06        10.36 o                         
 -11   4  15         15.39          7.09         8.91 o                         
 -10   4  15          3.11         11.84         9.26 o                         
  -9   4  15          0.15          6.58         7.93 o                         
  -8   4  15         10.59         10.25         6.75 o                         
  -7   4  15         36.21         23.44         7.57 o                         
  -6   4  15        338.67        361.90        16.62 o                         
  -5   4  15         33.88         37.17         9.58 o                         
  -4   4  15         21.74         21.94         7.40 o                         
  -3   4  15         79.68         92.39         9.08 o                         
  -2   4  15          4.55         16.33         7.04 o                         
  -1   4  15        526.11        541.37        18.99 o                         
   0   4  15         13.09         18.82         7.11 o                         
   1   4  15        474.01        482.91        16.70 o                         
   2   4  15         16.07         15.67         7.32 o                         
   3   4  15        191.93        175.43        15.64 o                         
   4   4  15        410.57        406.07        18.85 o                         
   5   4  15          7.84          5.79         8.66 o                         
   6   4  15        589.10        592.84        31.58 o                         
   7   4  15          1.22          9.95        10.31 o                         
   8   4  15         63.76         74.57        16.61 o                         
 -11   5  15         20.48         20.09        10.58 o                         
 -10   5  15          2.96          4.94        10.89 o                         
  -9   5  15         22.20         12.68        12.14 o                         
  -8   5  15          1.23          6.55         9.04 o                         
  -7   5  15         85.04         83.68        11.95 o                         
  -6   5  15          1.88         -7.85         7.85 o                         
  -5   5  15        106.63         97.42        13.61 o                         
  -4   5  15          5.20         13.83         7.84 o                         
  -3   5  15         25.66         11.74         8.16 o                         
  -2   5  15        358.03        352.81        14.44 o                         
  -1   5  15          0.33         -2.62         7.29 o                         
   0   5  15        265.03        281.37        13.54 o                         
   1   5  15        127.85        163.90         9.97 o                         
   2   5  15        521.16        506.66        22.70 o                         
   3   5  15         80.66         95.60        13.60 o                         
   4   5  15         91.11         70.93        12.39 o                         
   5   5  15        231.34        259.04        24.21 o                         
   6   5  15          3.55        -11.37        11.37 o                         
   7   5  15         55.22         37.21        15.03 o                         
 -10   6  15         29.42         46.92        12.56 o                         
  -9   6  15         10.97         -1.25        10.33 o                         
  -8   6  15         13.69         -3.07         9.66 o                         
  -7   6  15          2.76         -9.72        10.79 o                         
  -6   6  15         48.65         48.39        11.53 o                         
  -5   6  15         62.46         51.59        11.49 o                         
  -4   6  15         53.66         64.37        10.35 o                         
  -3   6  15        124.90        122.25        10.60 o                         
  -2   6  15         73.09         93.28        10.30 o                         
  -1   6  15        191.11        209.92        12.87 o                         
   0   6  15         34.94         27.34         8.78 o                         
   1   6  15        669.30        625.28        19.63 o                         
   2   6  15        101.64        111.21        16.41 o                         
   3   6  15         75.23         75.64        13.93 o                         
   4   6  15        154.51        161.39        16.30 o                         
   5   6  15         28.48         25.41        13.59 o                         
   6   6  15        116.36        113.71        16.10 o                         
  -9   7  15          9.23          1.43        12.34 o                         
  -8   7  15          3.64         12.36        10.45 o                         
  -7   7  15          2.53         11.32        10.95 o                         
  -6   7  15         11.51         16.01        15.82 o                         
  -5   7  15         12.42         29.04        11.76 o                         
  -4   7  15         31.03         22.39        11.61 o                         
  -3   7  15        113.41        105.39        12.96 o                         
  -2   7  15         36.76         17.22        12.07 o                         
  -1   7  15         23.75         15.24         9.40 o                         
   0   7  15         20.93         17.95        12.17 o                         
   1   7  15          0.29          4.92        10.69 o                         
   2   7  15         99.10         96.93        15.00 o                         
   3   7  15        103.03        126.85        21.59 o                         
   4   7  15         80.64         55.97        14.80 o                         
  -6   8  15          7.62         21.35        12.00 o                         
  -5   8  15          3.19          5.87        11.82 o                         
  -4   8  15         26.04         38.51        12.60 o                         
  -3   8  15         10.09         18.16        11.82 o                         
  -2   8  15          0.42         16.70        13.79 o                         
  -1   8  15         40.70         35.68        16.89 o                         
   0   8  15          1.08         -0.36        13.51 o                         
   1   8  15         23.23         20.56        13.76 o                         
   2   8  15          0.27          5.03        15.20 o                         
 -13   0  16          4.17          7.01        14.79 o                         
 -12   0  16          2.78        -12.50        12.50 o                         
 -11   0  16         24.76          4.51        13.21 o                         
 -10   0  16         91.75         91.66        14.57 o                         
  -9   0  16        160.46        142.03        12.45 o                         
  -8   0  16          3.14         18.25        11.45 o                         
  -7   0  16        312.62        331.13        16.24 o                         
  -6   0  16        182.48        188.87        12.94 o                         
  -5   0  16         13.51         10.87         5.98 o                         
  -4   0  16          3.23         15.56         5.87 o                         
  -3   0  16        161.39        170.78        10.07 o                         
  -2   0  16        536.12        548.46        18.75 o                         
  -1   0  16        325.74        315.10        15.70 o                         
   0   0  16       1135.49       1108.46        21.33 o                         
   1   0  16        448.15        456.90        22.65 o                         
   2   0  16        802.92        799.62        25.59 o                         
   3   0  16       1224.69       1148.30        36.58 o                         
   4   0  16        685.66        676.93        24.64 o                         
   5   0  16        542.76        505.72        61.01 o                         
   6   0  16         94.56        111.59        31.79 o                         
   7   0  16        592.16        658.86        42.68 o                         
   8   0  16         33.34         41.45        18.20 o                         
   9   0  16         25.66         22.89        18.34 o                         
 -13   1  16          0.15          4.20        11.18 o                         
 -12   1  16          0.37          5.59         9.80 o                         
 -11   1  16          1.63         -0.69         7.61 o                         
 -10   1  16         54.65         56.23         9.66 o                         
  -9   1  16         19.63         24.67         8.26 o                         
  -8   1  16         21.76         31.52         7.36 o                         
  -7   1  16         25.26         14.03         6.27 o                         
  -6   1  16        190.49        207.52        10.54 o                         
  -5   1  16         13.11         21.37         4.63 o                         
  -4   1  16        555.51        569.98        11.34 o                         
  -3   1  16        318.29        330.06         8.63 o                         
  -2   1  16        117.80        127.51         6.00 o                         
  -1   1  16        488.12        459.30        10.16 o                         
   0   1  16        245.05        240.62         7.72 o                         
   1   1  16        492.48        498.72        10.66 o                         
   2   1  16       1110.79       1068.59        20.14 o                         
   3   1  16        383.60        394.75        13.43 o                         
   4   1  16        163.23        148.83        11.16 o                         
   5   1  16        191.63        162.05        14.34 o                         
   6   1  16        324.63        355.50        21.52 o                         
   7   1  16          7.70         11.51        10.57 o                         
   8   1  16         59.48         33.98        13.02 o                         
   9   1  16          0.64         -9.03        12.19 o                         
 -13   2  16          0.57          4.06        11.37 o                         
 -12   2  16          0.35         -6.18         9.68 o                         
 -11   2  16          2.45         -8.04         8.04 o                         
 -10   2  16         19.24         35.96         8.62 o                         
  -9   2  16         11.98          4.66         6.90 o                         
  -8   2  16         50.10         28.59         6.68 o                         
  -7   2  16        119.13         92.00         8.51 o                         
  -6   2  16         22.55         16.55         6.37 o                         
  -5   2  16        237.82        236.64        10.06 o                         
  -4   2  16         68.54         59.74         6.30 o                         
  -3   2  16         53.48         56.27         5.98 o                         
  -2   2  16         94.71        108.10         9.26 o                         
  -1   2  16         35.35         35.92         5.27 o                         
   0   2  16        369.06        361.96        10.69 o                         
   1   2  16          3.08          2.80         5.67 o                         
   2   2  16         82.75         92.92         7.68 o                         
   3   2  16         45.30         49.21         6.91 o                         
   4   2  16        354.08        379.16        22.23 o                         
   5   2  16        323.24        340.31        15.71 o                         
   6   2  16         31.48         34.93        11.35 o                         
   7   2  16        222.30        260.37        22.90 o                         
   8   2  16          0.09        -10.94        13.37 o                         
   9   2  16         62.39         58.46        17.45 o                         
 -13   3  16          0.66         10.81        10.90 o                         
 -12   3  16          0.67         -1.16         9.46 o                         
 -11   3  16          4.67         -1.03         9.64 o                         
 -10   3  16          0.27         -2.28         9.91 o                         
  -9   3  16        111.91        103.89         9.67 o                         
  -8   3  16         31.42         13.00         6.88 o                         
  -7   3  16          0.45         -1.60         8.18 o                         
  -6   3  16        107.24        100.74         8.31 o                         
  -5   3  16          5.35         -1.68         7.71 o                         
  -4   3  16        109.20        103.67        11.25 o                         
  -3   3  16         50.41         52.44         7.93 o                         
  -2   3  16         55.45         48.48         7.41 o                         
  -1   3  16        139.98        139.55         8.75 o                         
   0   3  16         34.53         37.47         6.17 o                         
   1   3  16        253.47        250.93        13.66 o                         
   2   3  16          9.62         12.20         5.83 o                         
   3   3  16        312.05        323.75        13.22 o                         
   4   3  16          3.86          4.19         6.75 o                         
   5   3  16         82.90         95.72         9.93 o                         
   6   3  16        165.53        174.97        15.24 o                         
   7   3  16          0.74         -2.20        12.97 o                         
   8   3  16         43.71         19.05        14.49 o                         
 -12   4  16          1.50          6.50         9.95 o                         
 -11   4  16          0.35          2.58         9.34 o                         
 -10   4  16         13.27          9.48         9.31 o                         
  -9   4  16         14.17          4.92         9.11 o                         
  -8   4  16          8.52          9.75         8.51 o                         
  -7   4  16        102.61         94.69        10.15 o                         
  -6   4  16         30.28         38.34        10.30 o                         
  -5   4  16         49.09         40.24         8.39 o                         
  -4   4  16          1.64          8.30         7.74 o                         
  -3   4  16         44.81         45.10         8.34 o                         
  -2   4  16          0.21          4.08         7.33 o                         
  -1   4  16         27.71         36.42         8.04 o                         
   0   4  16         93.18         99.11         9.53 o                         
   1   4  16          4.87         -6.32         7.24 o                         
   2   4  16         66.49         55.98         9.65 o                         
   3   4  16          7.28          7.07         9.09 o                         
   4   4  16         44.62         40.70        10.10 o                         
   5   4  16          6.89         22.00        11.07 o                         
   6   4  16         97.82        100.92        20.11 o                         
   7   4  16         23.73         18.02        20.00 o                         
 -11   5  16          0.19          1.79        11.69 o                         
 -10   5  16          0.82        -10.17        10.17 o                         
  -9   5  16          3.84          2.19        11.22 o                         
  -8   5  16          0.00          4.86         9.63 o                         
  -7   5  16         14.44         30.38        10.35 o                         
  -6   5  16          1.96         -5.06         7.94 o                         
  -5   5  16          0.27         -2.52         7.28 o                         
  -4   5  16          0.30          1.57         8.11 o                         
  -3   5  16          7.00         25.06         8.14 o                         
  -2   5  16          0.82          1.21         8.02 o                         
  -1   5  16          7.28          5.86         8.24 o                         
   0   5  16          1.71         10.58         8.10 o                         
   1   5  16         70.11         86.73        10.02 o                         
   2   5  16         25.11         18.76         9.97 o                         
   3   5  16         40.21         31.81        10.18 o                         
   4   5  16          8.82         13.34        11.15 o                         
   5   5  16         32.69         21.68        13.08 o                         
   6   5  16         11.75          5.36        17.37 o                         
   7   5  16          2.39          5.70        19.60 o                         
 -10   6  16          1.88         -4.20        11.60 o                         
  -9   6  16         19.62         15.35        15.61 o                         
  -8   6  16          0.03          8.93         9.35 o                         
  -7   6  16         10.49         10.81        11.14 o                         
  -6   6  16         32.94         25.66        10.79 o                         
  -5   6  16          0.98         13.00        10.76 o                         
  -4   6  16          2.37          9.32        10.76 o                         
  -3   6  16          0.24         -6.75         8.92 o                         
  -2   6  16         18.74         16.03         8.29 o                         
  -1   6  16         15.24          5.39         8.78 o                         
   0   6  16         26.02         34.64         9.34 o                         
   1   6  16          1.05         -0.11         9.38 o                         
   2   6  16         96.39         79.42        14.18 o                         
   3   6  16         29.23         27.24        20.42 o                         
   4   6  16         11.26         19.83        12.69 o                         
   5   6  16         45.40         46.89        13.88 o                         
  -8   7  16         12.15          5.32        11.30 o                         
  -7   7  16         15.02         21.50        11.89 o                         
  -6   7  16         10.46          8.76        11.96 o                         
  -5   7  16         14.61         18.83        11.60 o                         
  -4   7  16          2.74        -10.88        10.88 o                         
  -3   7  16         51.63         63.47        13.75 o                         
  -2   7  16          3.94         -2.42         8.60 o                         
  -1   7  16         43.88         29.77        10.14 o                         
   0   7  16        103.72         91.43        18.19 o                         
   1   7  16          3.37         -7.15        14.50 o                         
   2   7  16          0.74         -2.59        11.37 o                         
   3   7  16          0.46        -11.90        13.61 o                         
  -4   8  16         16.92         37.18        12.39 o                         
  -3   8  16          0.45          0.74        13.60 o                         
  -2   8  16         24.33          9.92        13.88 o                         
  -1   8  16          3.18        -17.80        17.80 o                         
   0   8  16         39.28         20.39        16.58 o                         
 -13   1  17          0.01          1.66        11.55 o                         
 -12   1  17          0.23         -7.69         9.42 o                         
 -11   1  17          0.06         -5.14         9.09 o                         
 -10   1  17          0.39         -4.21         7.77 o                         
  -9   1  17          1.19         -7.06         7.06 o                         
  -8   1  17          2.16          5.18         6.93 o                         
  -7   1  17         21.63         26.81         7.22 o                         
  -6   1  17          2.56          2.14         6.36 o                         
  -5   1  17          1.50          1.56         6.07 o                         
  -4   1  17        100.80         98.91         6.46 o                         
  -3   1  17         21.67         40.84         5.43 o                         
  -2   1  17         10.13         12.55         6.56 o                         
  -1   1  17          6.41          3.29         5.42 o                         
   0   1  17         62.99         75.22         7.27 o                         
   1   1  17         76.11         71.15         7.19 o                         
   2   1  17         94.77         86.80         8.46 o                         
   3   1  17         19.04         21.47         7.68 o                         
   4   1  17         29.93         25.08        11.13 o                         
   5   1  17         56.11         53.36        11.27 o                         
   6   1  17         10.03         23.44        13.16 o                         
   7   1  17          0.73         -9.28        11.24 o                         
   8   1  17         12.84          8.36        15.68 o                         
 -13   2  17          0.81         -7.11        11.55 o                         
 -12   2  17          1.20         -5.81        11.04 o                         
 -11   2  17         12.24         13.11         8.77 o                         
 -10   2  17          0.74         -2.48         8.16 o                         
  -9   2  17         15.63         12.94         9.00 o                         
  -8   2  17        142.16        107.36         8.81 o                         
  -7   2  17          1.68         -3.72         6.73 o                         
  -6   2  17         20.85         27.38         7.16 o                         
  -5   2  17          3.31         -4.25         6.99 o                         
  -4   2  17         30.81         40.87         6.77 o                         
  -3   2  17         84.85         78.58         8.50 o                         
  -2   2  17         44.56         45.99         7.46 o                         
  -1   2  17         14.50         13.97         5.71 o                         
   0   2  17          2.84         -3.44         5.68 o                         
   1   2  17        130.40        121.70         8.41 o                         
   2   2  17         39.45         22.38         6.67 o                         
   3   2  17        205.03        208.76        17.42 o                         
   4   2  17        154.54        153.01        11.92 o                         
   5   2  17        123.37        128.14        18.35 o                         
   6   2  17         54.54         49.73        11.38 o                         
   7   2  17          7.94         10.96        14.37 o                         
   8   2  17         83.24        114.10        17.90 o                         
 -12   3  17          0.56         15.31        10.81 o                         
 -11   3  17          5.10         11.92        10.08 o                         
 -10   3  17          4.34          1.22         9.14 o                         
  -9   3  17          1.93          2.20         8.07 o                         
  -8   3  17        146.56        154.10        11.83 o                         
  -7   3  17        121.73        131.44        11.15 o                         
  -6   3  17          3.79         -5.48         7.65 o                         
  -5   3  17        105.85        143.71        10.61 o                         
  -4   3  17         42.36         39.79         8.52 o                         
  -3   3  17        477.20        507.56        18.08 o                         
  -2   3  17         61.45         74.17         8.50 o                         
  -1   3  17         46.89         62.45         8.63 o                         
   0   3  17         88.78        113.08         9.71 o                         
   1   3  17         26.14         16.18         7.34 o                         
   2   3  17        313.64        343.98        15.61 o                         
   3   3  17         66.43         63.25         8.83 o                         
   4   3  17        244.10        247.93        14.54 o                         
   5   3  17         94.04         93.76        12.45 o                         
   6   3  17         10.09          6.73        11.71 o                         
   7   3  17        108.28         86.46        37.53 o                         
 -11   4  17          3.98        -11.19        11.19 o                         
 -10   4  17          7.23         15.97        11.28 o                         
  -9   4  17          0.91         12.59        10.29 o                         
  -8   4  17         12.03         23.41         9.54 o                         
  -7   4  17          5.28          7.79         8.68 o                         
  -6   4  17         43.50         32.06         9.11 o                         
  -5   4  17         23.97         30.11         8.79 o                         
  -4   4  17        146.73        158.71        11.43 o                         
  -3   4  17          8.30          5.37         8.18 o                         
  -2   4  17        179.38        194.76        11.95 o                         
  -1   4  17         73.49         93.79        12.42 o                         
   0   4  17         17.57         11.54         7.71 o                         
   1   4  17         39.47         56.74         8.82 o                         
   2   4  17         20.65         23.93         8.89 o                         
   3   4  17        166.13        187.85        13.48 o                         
   4   4  17         88.42         85.85        11.87 o                         
   5   4  17         56.40         42.55        15.58 o                         
   6   4  17        177.21        144.64        23.98 o                         
   7   4  17         10.76         -2.31        18.82 o                         
 -10   5  17          4.99         39.44        12.83 o                         
  -9   5  17         18.27         -4.72        11.17 o                         
  -8   5  17          0.97        -10.66        10.66 o                         
  -7   5  17          8.79         -7.54         9.78 o                         
  -6   5  17          0.55         -6.43         8.72 o                         
  -5   5  17        214.07        252.75        14.33 o                         
  -4   5  17          0.97          8.71         8.93 o                         
  -3   5  17        109.14        115.94        11.10 o                         
  -2   5  17         46.32         42.63         9.15 o                         
  -1   5  17        163.72        174.57        12.42 o                         
   0   5  17        135.63        154.29        11.73 o                         
   1   5  17         72.29         95.80        17.28 o                         
   2   5  17        236.99        213.49        13.26 o                         
   3   5  17         38.56         54.59        13.49 o                         
   4   5  17        111.41        104.29        13.67 o                         
   5   5  17         24.21          4.08        12.17 o                         
   6   5  17          4.06          0.29        18.45 o                         
  -9   6  17          2.64         -3.94        12.07 o                         
  -8   6  17         11.98         15.98        11.08 o                         
  -7   6  17         17.65         17.23        11.72 o                         
  -6   6  17         75.81         79.01        13.21 o                         
  -5   6  17         24.24         36.46        11.92 o                         
  -4   6  17         36.39         38.63        10.18 o                         
  -3   6  17          9.99         27.42         9.91 o                         
  -2   6  17         54.53         39.53        10.14 o                         
  -1   6  17        120.24        145.11        12.19 o                         
   0   6  17        112.32        112.88        13.52 o                         
   1   6  17        254.30        238.77        16.23 o                         
   2   6  17          3.72         15.66        11.26 o                         
   3   6  17        101.04        107.54        15.49 o                         
   4   6  17         24.22         13.66        13.76 o                         
  -7   7  17          5.83          8.49        12.50 o                         
  -6   7  17          2.70          1.42        13.23 o                         
  -5   7  17         16.95          9.73        11.83 o                         
  -4   7  17          0.02         -5.74        11.73 o                         
  -3   7  17         50.49         49.92        12.22 o                         
  -2   7  17         13.72         18.79        10.21 o                         
  -1   7  17         48.07         42.28        12.79 o                         
   0   7  17          3.34         16.53        12.55 o                         
   1   7  17         26.58         10.54        13.58 o                         
   2   7  17        116.57        155.20        21.54 o                         
 -12   0  18         35.61         47.39        16.78 o                         
 -11   0  18          3.54          0.04        14.17 o                         
 -10   0  18          0.33         -9.26        12.68 o                         
  -9   0  18          8.80         -5.46        12.90 o                         
  -8   0  18          8.55         20.61        11.73 o                         
  -7   0  18         77.43         56.79        11.78 o                         
  -6   0  18        105.69        118.83        20.17 o                         
  -5   0  18        110.50        109.64        10.72 o                         
  -4   0  18          1.02          4.34         7.53 o                         
  -3   0  18        493.94        540.64        18.63 o                         
  -2   0  18         66.60         56.17        13.41 o                         
  -1   0  18         21.64          9.66        10.46 o                         
   0   0  18        903.01        900.45        60.24 o                         
   1   0  18        901.33        840.54        28.19 o                         
   2   0  18        781.38        777.40        59.19 o                         
   3   0  18         41.70         45.44        12.07 o                         
   4   0  18         66.66         69.41        16.99 o                         
   5   0  18         32.11         16.65        15.63 o                         
   6   0  18         22.98         21.51        24.70 o                         
   7   0  18        439.40        506.47        53.66 o                         
 -12   1  18          5.07          4.09        10.53 o                         
 -11   1  18          0.22         -7.61         9.79 o                         
 -10   1  18          0.13          2.58         9.44 o                         
  -9   1  18          7.37          3.04         8.02 o                         
  -8   1  18          2.95         -6.62         6.62 o                         
  -7   1  18          5.24         10.34         8.69 o                         
  -6   1  18        107.32        112.29         8.85 o                         
  -5   1  18          0.35         -6.02         6.02 o                         
  -4   1  18        328.71        333.37        13.50 o                         
  -3   1  18          3.54          4.18         6.30 o                         
  -2   1  18        453.32        480.04        13.78 o                         
  -1   1  18         46.13         48.94         7.07 o                         
   0   1  18         20.40         25.56         7.69 o                         
   1   1  18        575.31        591.08        17.11 o                         
   2   1  18         16.42         13.37         7.23 o                         
   3   1  18        139.88        133.30        11.46 o                         
   4   1  18          8.11          4.99        10.26 o                         
   5   1  18        114.72        116.69        13.93 o                         
   6   1  18        104.52         93.85        14.12 o                         
   7   1  18          7.97         11.35        12.59 o                         
 -12   2  18          3.43          6.57        11.46 o                         
 -11   2  18          8.74         11.77        10.11 o                         
 -10   2  18          0.90          3.77         8.23 o                         
  -9   2  18         13.20         20.18         8.11 o                         
  -8   2  18          1.32          3.21         7.30 o                         
  -7   2  18          6.98         -1.45         7.86 o                         
  -6   2  18          4.23          0.89         8.32 o                         
  -5   2  18         41.38         50.45         8.79 o                         
  -4   2  18         11.63         20.20         7.75 o                         
  -3   2  18        223.56        233.22        12.27 o                         
  -2   2  18          3.49         11.13         7.43 o                         
  -1   2  18         86.61        103.07         9.55 o                         
   0   2  18        112.94        120.89        10.12 o                         
   1   2  18         54.98         60.30         8.67 o                         
   2   2  18         88.65        110.80        10.12 o                         
   3   2  18         36.54         48.81         9.84 o                         
   4   2  18         76.01         84.02        11.49 o                         
   5   2  18          6.93         19.04        11.10 o                         
   6   2  18        100.55        114.85        16.69 o                         
   7   2  18        106.78        120.98        17.10 o                         
 -11   3  18          0.46          6.96        10.92 o                         
 -10   3  18          1.93          5.16        11.58 o                         
  -9   3  18         74.60         87.62        11.51 o                         
  -8   3  18          4.13         10.38         9.07 o                         
  -7   3  18          6.71         -2.70         8.20 o                         
  -6   3  18         16.58          6.64         8.42 o                         
  -5   3  18          8.09         12.26         8.21 o                         
  -4   3  18         53.23         44.55        11.88 o                         
  -3   3  18         34.56         37.00         8.70 o                         
  -2   3  18         92.27         62.79        11.97 o                         
  -1   3  18          1.83          2.75         8.29 o                         
   0   3  18         14.43         21.50         8.04 o                         
   1   3  18        124.99        126.91        10.51 o                         
   2   3  18         70.35         54.00        10.32 o                         
   3   3  18        426.53        450.91        34.16 o                         
   4   3  18          3.49          1.82        10.66 o                         
   5   3  18          5.65          3.49        11.76 o                         
   6   3  18         39.49         51.62        15.66 o                         
 -11   4  18          1.56          3.27        11.93 o                         
 -10   4  18          0.33          2.42        11.07 o                         
  -9   4  18          7.71          1.19        11.19 o                         
  -8   4  18         77.03         83.97        12.37 o                         
  -7   4  18         58.24         38.01        10.23 o                         
  -6   4  18          1.84         -8.06         8.06 o                         
  -5   4  18          0.29          0.76         8.20 o                         
  -4   4  18          0.10         -6.22         8.44 o                         
  -3   4  18         99.18        109.57        15.07 o                         
  -2   4  18         29.09         22.89         8.55 o                         
  -1   4  18          6.80          2.49         8.36 o                         
   0   4  18          4.96         -5.31         8.26 o                         
   1   4  18         66.24         76.72        11.38 o                         
   2   4  18         11.12         21.63        10.31 o                         
   3   4  18         35.46         46.92        11.22 o                         
   4   4  18         67.01         54.30        12.43 o                         
   5   4  18          8.83         29.70        19.60 o                         
   6   4  18         43.18         38.38        18.28 o                         
 -10   5  18          0.11        -10.00        12.18 o                         
  -9   5  18          0.01          1.45        11.88 o                         
  -8   5  18          0.02         -2.85        11.61 o                         
  -7   5  18         20.72          5.74        10.69 o                         
  -6   5  18          1.36          8.14         8.79 o                         
  -5   5  18         15.06          9.34         8.84 o                         
  -4   5  18          0.69          8.93         9.14 o                         
  -3   5  18          0.12         11.61         8.27 o                         
  -2   5  18         11.88          9.32         9.52 o                         
  -1   5  18         52.45         52.00        10.34 o                         
   0   5  18          1.92         14.80         9.84 o                         
   1   5  18          0.90         -9.17        10.05 o                         
   2   5  18         20.11         21.38        10.91 o                         
   3   5  18          1.96         -9.95         9.95 o                         
   4   5  18          0.42        -12.62        12.62 o                         
   5   5  18          0.22         -3.88        23.11 o                         
  -8   6  18          8.11         -0.17        12.98 o                         
  -7   6  18          0.36         11.34        12.21 o                         
  -6   6  18         16.48         12.91        11.70 o                         
  -5   6  18         48.42         36.88        12.46 o                         
  -4   6  18          2.63          6.24         9.75 o                         
  -3   6  18          0.57          2.38         9.82 o                         
  -2   6  18          2.57          7.26        10.04 o                         
  -1   6  18          8.61          3.13         9.50 o                         
   0   6  18          0.55         -4.05        18.56 o                         
   1   6  18         12.42         20.61        18.12 o                         
   2   6  18         19.17         23.73        13.82 o                         
   3   6  18          1.85        -10.38        11.76 o                         
  -5   7  18          2.12        -10.48        11.34 o                         
  -4   7  18         14.74         31.12        12.98 o                         
  -3   7  18          2.87         -5.75        11.25 o                         
  -2   7  18          2.47         -2.83        11.65 o                         
  -1   7  18          7.12        -12.57        12.57 o                         
   0   7  18          0.24          6.06        13.23 o                         
 -12   1  19          3.77         -7.10        15.88 o                         
 -11   1  19          5.45         -7.58        10.45 o                         
 -10   1  19          5.18         12.98         9.83 o                         
  -9   1  19          1.22          6.05         9.33 o                         
  -8   1  19          9.50          3.65        14.59 o                         
  -7   1  19         36.61         23.49        12.79 o                         
  -6   1  19         15.75          6.64         8.56 o                         
  -5   1  19          3.69         -7.03         7.24 o                         
  -4   1  19          7.80          3.97         7.83 o                         
  -3   1  19          1.19         -3.62         6.93 o                         
  -2   1  19          0.30         -4.62         7.54 o                         
  -1   1  19          3.54          4.44         7.06 o                         
   0   1  19         15.23          7.81         7.62 o                         
   1   1  19          6.27         10.67         7.81 o                         
   2   1  19         19.32         27.08         8.31 o                         
   3   1  19          9.37          8.56         9.44 o                         
   4   1  19          0.69          5.34        10.98 o                         
   5   1  19          3.29          5.76        11.53 o                         
   6   1  19          9.34         14.47        11.97 o                         
 -11   2  19          7.07         -4.91        12.59 o                         
 -10   2  19          0.29          5.20        10.67 o                         
  -9   2  19          7.94         -6.36         9.31 o                         
  -8   2  19          7.27          5.98         9.48 o                         
  -7   2  19          2.94         16.75         9.94 o                         
  -6   2  19         36.22         11.91         8.26 o                         
  -5   2  19         29.18         33.62         9.83 o                         
  -4   2  19          1.70          2.06         7.93 o                         
  -3   2  19         42.80         32.26         9.20 o                         
  -2   2  19         24.40         28.96         8.48 o                         
  -1   2  19         75.17         91.45         9.81 o                         
   0   2  19         83.43         95.80        11.24 o                         
   1   2  19        113.75        107.06        17.88 o                         
   2   2  19         85.37         84.66        15.59 o                         
   3   2  19         52.66         46.19        10.55 o                         
   4   2  19         22.63         15.54        11.22 o                         
   5   2  19         15.57         32.20        11.77 o                         
   6   2  19         61.20         83.24        15.95 o                         
 -11   3  19          1.20         12.22        11.82 o                         
 -10   3  19         12.23         10.47        11.18 o                         
  -9   3  19          0.32          6.23         9.46 o                         
  -8   3  19         48.56         53.64        10.32 o                         
  -7   3  19         50.31         33.48         9.77 o                         
  -6   3  19          1.61         -6.73         9.21 o                         
  -5   3  19         16.61         22.11         9.07 o                         
  -4   3  19          0.52         14.38         8.21 o                         
  -3   3  19        104.06        108.06        10.55 o                         
  -2   3  19        137.04        145.32        14.15 o                         
  -1   3  19         26.68         33.25         9.28 o                         
   0   3  19         55.76         56.47         9.48 o                         
   1   3  19         66.81         60.89        12.76 o                         
   2   3  19         89.80        109.72        14.36 o                         
   3   3  19         54.08         46.89        12.32 o                         
   4   3  19        214.03        239.42        21.48 o                         
   5   3  19         35.98         41.59        17.20 o                         
 -10   4  19          0.97         17.98        12.20 o                         
  -9   4  19          0.33         -9.27         9.27 o                         
  -8   4  19         16.31         11.88        11.02 o                         
  -7   4  19         10.18         20.78        10.52 o                         
  -6   4  19          0.59         -8.23         8.23 o                         
  -5   4  19          7.08         -2.10         9.05 o                         
  -4   4  19         51.62         60.88        10.48 o                         
  -3   4  19          2.49         -8.53         8.82 o                         
  -2   4  19         58.60         68.28        10.60 o                         
  -1   4  19         82.63         85.37        10.72 o                         
   0   4  19        179.49        182.88        12.57 o                         
   1   4  19         79.17         99.15        13.89 o                         
   2   4  19          1.09        -11.13        11.13 o                         
   3   4  19         38.81         38.74        13.18 o                         
   4   4  19         34.41         26.75        15.20 o                         
   5   4  19         59.86         37.61        29.13 o                         
  -9   5  19          1.21         -7.02        10.81 o                         
  -8   5  19         14.60        -11.41        11.42 o                         
  -7   5  19          5.78         12.93        11.59 o                         
  -6   5  19          2.72          5.72        10.65 o                         
  -5   5  19         25.05         19.63         9.96 o                         
  -4   5  19          0.03          4.85         9.41 o                         
  -3   5  19         59.57         83.62        11.14 o                         
  -2   5  19          2.16          0.08         9.32 o                         
  -1   5  19         82.59         77.16        11.05 o                         
   0   5  19         96.02        114.04        13.32 o                         
   1   5  19         49.57         64.21        12.44 o                         
   2   5  19         84.16         77.32        12.78 o                         
   3   5  19          0.37         -5.18        21.90 o                         
  -7   6  19         27.35         19.20        12.13 o                         
  -6   6  19         12.68         21.84        12.49 o                         
  -5   6  19          1.89         -8.18        11.81 o                         
  -4   6  19         55.33         68.99        12.31 o                         
  -3   6  19          3.85         21.47        10.28 o                         
  -2   6  19         48.51         35.23        10.83 o                         
  -1   6  19        108.45        144.79        15.08 o                         
   0   6  19         44.38         47.80        12.79 o                         
   1   6  19         42.64         50.53        14.50 o                         
 -11   0  20          7.12         14.61        16.05 o                         
 -10   0  20          6.24         -1.23        14.36 o                         
  -9   0  20          0.59          0.91        14.00 o                         
  -8   0  20         40.98         27.56        24.27 o                         
  -7   0  20         13.42         29.20        35.15 o                         
  -6   0  20        159.03        224.74        25.11 o                         
  -5   0  20         79.27         77.21        20.05 o                         
  -4   0  20          7.88          8.16        13.48 o                         
  -3   0  20         75.31         76.60        17.80 o                         
  -2   0  20          6.18         -8.44        10.05 o                         
  -1   0  20        526.93        555.88        24.85 o                         
   0   0  20        458.90        477.65        33.11 o                         
   1   0  20          2.42         -4.08        11.50 o                         
   2   0  20        162.52        140.58        16.60 o                         
   3   0  20          3.06          8.16        15.40 o                         
   4   0  20        273.92        275.77        31.61 o                         
   5   0  20          9.63         -1.13        19.75 o                         
 -11   1  20          5.66         -5.09        10.83 o                         
 -10   1  20          0.11          6.42        11.20 o                         
  -9   1  20         33.18         32.91        11.43 o                         
  -8   1  20         10.88          8.78        10.44 o                         
  -7   1  20          6.33         -1.83         9.93 o                         
  -6   1  20         40.66         40.15        10.88 o                         
  -5   1  20         21.87         14.06         8.73 o                         
  -4   1  20         15.80          9.78         9.67 o                         
  -3   1  20          0.20         -7.74         9.08 o                         
  -2   1  20        238.30        231.12        15.74 o                         
  -1   1  20          0.51         -5.22         8.90 o                         
   0   1  20          8.90         24.37         8.46 o                         
   1   1  20         96.87        110.01        10.36 o                         
   2   1  20        103.76         90.81        12.70 o                         
   3   1  20        136.64        139.30        14.55 o                         
   4   1  20          0.17        -11.96        11.96 o                         
   5   1  20        226.90        245.90        23.08 o                         
 -11   2  20          1.24         -1.43        13.00 o                         
 -10   2  20          0.80         -2.71        11.70 o                         
  -9   2  20          0.05         -4.23        11.03 o                         
  -8   2  20         16.85         10.50         9.34 o                         
  -7   2  20          0.12         11.48         8.97 o                         
  -6   2  20          8.79          1.38         8.94 o                         
  -5   2  20          6.98         16.08         9.14 o                         
  -4   2  20         22.71         40.77         9.15 o                         
  -3   2  20          8.12         11.04         8.32 o                         
  -2   2  20          6.35         13.69         9.91 o                         
  -1   2  20        187.54        184.32        13.57 o                         
   0   2  20          5.11          5.95         9.47 o                         
   1   2  20        154.02        167.53        22.42 o                         
   2   2  20          9.20         11.36        11.78 o                         
   3   2  20          8.89          1.10        17.02 o                         
   4   2  20        145.36        176.54        36.69 o                         
   5   2  20          0.18         -5.03        19.77 o                         
 -10   3  20          2.94         11.91        12.18 o                         
  -9   3  20         17.71         11.73        10.35 o                         
  -8   3  20          2.50         -1.03         9.55 o                         
  -7   3  20          9.67         -0.56         9.47 o                         
  -6   3  20         19.10         16.24         9.70 o                         
  -5   3  20         11.49         11.67         9.58 o                         
  -4   3  20          1.15         -1.16         9.31 o                         
  -3   3  20          0.53          0.58         8.43 o                         
  -2   3  20         21.34         22.38         9.71 o                         
  -1   3  20         16.42         12.34        10.30 o                         
   0   3  20         71.72         78.11        11.94 o                         
   1   3  20         14.26          7.21        13.66 o                         
   2   3  20         52.38         51.34        12.87 o                         
   3   3  20         86.71         92.34        14.54 o                         
   4   3  20          7.49         24.05        14.16 o                         
  -9   4  20          5.00         15.60        11.04 o                         
  -8   4  20         14.38          6.88        11.71 o                         
  -7   4  20          0.04         -9.61         9.61 o                         
  -6   4  20          1.25         -0.84         9.70 o                         
  -5   4  20         13.01         17.93         9.90 o                         
  -4   4  20         27.45         39.86        10.19 o                         
  -3   4  20          0.43         -3.49         9.12 o                         
  -2   4  20         13.19         19.27         9.86 o                         
  -1   4  20          7.58         -2.10        10.18 o                         
   0   4  20          1.47         -3.36        10.42 o                         
   1   4  20         32.81         36.51        12.91 o                         
   2   4  20          2.44         -0.79        12.00 o                         
   3   4  20         14.55         25.34        13.30 o                         
  -7   5  20         16.08         23.95        12.90 o                         
  -6   5  20          2.57         -9.99        10.97 o                         
  -5   5  20         10.18         18.94        10.68 o                         
  -4   5  20          0.59         11.19        10.32 o                         
  -3   5  20         20.97         19.99         9.58 o                         
  -2   5  20          0.17         -9.85         9.85 o                         
  -1   5  20         32.56         21.76        11.32 o                         
   0   5  20          1.42          0.59        11.08 o                         
   1   5  20          0.04         -1.92        11.22 o                         
   2   5  20          5.79          8.96        14.92 o                         
  -4   6  20         11.78          5.31        12.80 o                         
  -3   6  20          7.20         16.42        10.76 o                         
  -2   6  20          0.19         11.35        12.03 o                         
  -1   6  20         15.69         36.03        12.67 o                         
 -10   1  21          2.53        -11.89        11.89 o                         
  -9   1  21          0.24          7.94        11.99 o                         
  -8   1  21          0.17          9.36        10.73 o                         
  -7   1  21          0.01         -8.59        13.32 o                         
  -6   1  21         23.60         14.87        13.28 o                         
  -5   1  21          4.71         27.05        12.44 o                         
  -4   1  21          4.60         -5.75         9.40 o                         
  -3   1  21          7.57          9.06        11.92 o                         
  -2   1  21          4.49         -0.44         9.21 o                         
  -1   1  21         15.43         26.76        10.19 o                         
   0   1  21        113.65        113.37        12.32 o                         
   1   1  21         11.44         11.20        11.05 o                         
   2   1  21         48.45         64.89        15.65 o                         
   3   1  21          0.84          3.35        11.85 o                         
   4   1  21         27.62         39.64        13.98 o                         
 -10   2  21          2.06         18.98        12.43 o                         
  -9   2  21         14.49          3.31        11.15 o                         
  -8   2  21          0.77         -1.79        11.72 o                         
  -7   2  21          2.98         -1.59        10.46 o                         
  -6   2  21          4.24         -2.58         9.09 o                         
  -5   2  21          4.49         -1.34        10.18 o                         
  -4   2  21          6.66          4.81         9.99 o                         
  -3   2  21          1.93          7.94        10.59 o                         
  -2   2  21         20.42         22.21        12.55 o                         
  -1   2  21          5.57         -6.54        10.18 o                         
   0   2  21         27.92         23.13        10.02 o                         
   1   2  21         45.37         26.02        15.34 o                         
   2   2  21          8.68          8.69        12.34 o                         
   3   2  21         88.44        103.75        17.82 o                         
   4   2  21          4.72        -17.32        17.32 o                         
  -9   3  21          3.72          8.41        10.87 o                         
  -8   3  21          1.33         24.43        10.44 o                         
  -7   3  21          4.76         11.03        10.31 o                         
  -6   3  21          5.45          3.91         9.91 o                         
  -5   3  21         38.79         41.73        11.15 o                         
  -4   3  21          2.68         10.76         9.52 o                         
  -3   3  21         25.33         25.20        11.39 o                         
  -2   3  21          0.82         22.76        10.78 o                         
  -1   3  21          8.93         10.28        10.85 o                         
   0   3  21          6.97         17.57        12.92 o                         
   1   3  21         17.19         28.33        12.86 o                         
   2   3  21        104.50        128.71        16.33 o                         
   3   3  21         23.74          9.49        25.32 o                         
  -8   4  21          1.06          8.76        12.14 o                         
  -7   4  21          9.55          1.51        10.43 o                         
  -6   4  21          3.12          9.23        10.78 o                         
  -5   4  21         36.89         30.64        11.72 o                         
  -4   4  21         20.97         13.42         9.79 o                         
  -3   4  21         13.76         40.77        13.38 o                         
  -2   4  21         37.38         55.12        11.39 o                         
  -1   4  21          0.90         10.76        13.00 o                         
   0   4  21         35.00         68.79        14.75 o                         
   1   4  21         16.19         18.59        13.09 o                         
   2   4  21          6.09          1.67        18.12 o                         
  -5   5  21          0.25          6.89        10.82 o                         
  -4   5  21          7.36         14.52        10.88 o                         
  -3   5  21         45.33         46.34        11.19 o                         
  -2   5  21          1.23          2.00        10.38 o                         
  -1   5  21          5.57         -1.28        12.31 o                         
   0   5  21          9.71         17.05        13.36 o                         
  -9   0  22          0.39         -2.66        19.60 o                         
  -8   0  22         44.74         37.64        20.28 o                         
  -7   0  22          0.28        -17.09        18.43 o                         
  -6   0  22         43.58         58.32        18.30 o                         
  -5   0  22         19.95          9.29        19.27 o                         
  -4   0  22         24.52         38.32        22.84 o                         
  -3   0  22         24.36         44.28        19.19 o                         
  -2   0  22          6.05         15.50        26.47 o                         
  -1   0  22        410.28        361.63        62.51 o                         
   0   0  22         23.14         47.30        18.11 o                         
   1   0  22          4.79          8.34        15.57 o                         
   2   0  22         23.68          9.20        17.64 o                         
   3   0  22         87.57         65.87        20.72 o                         
  -9   1  22          0.11         -0.32        13.92 o                         
  -8   1  22          0.91         -0.16        13.78 o                         
  -7   1  22         10.36         17.03        13.58 o                         
  -6   1  22          5.39          2.50        12.26 o                         
  -5   1  22         39.87         34.70        13.96 o                         
  -4   1  22         30.01         41.37        16.38 o                         
  -3   1  22         19.76          5.99        13.93 o                         
  -2   1  22         45.70         29.62        10.68 o                         
  -1   1  22         32.38         24.67        11.09 o                         
   0   1  22         16.75         41.93        11.50 o                         
   1   1  22         46.06         54.58        15.49 o                         
   2   1  22         62.63         64.10        15.80 o                         
   3   1  22         15.98         39.87        16.25 o                         
  -8   2  22          7.06         -3.64        12.51 o                         
  -7   2  22          0.16         -1.72        18.98 o                         
  -6   2  22         11.44         17.06        13.78 o                         
  -5   2  22          1.30         -3.50        11.35 o                         
  -4   2  22         57.32         34.09        11.74 o                         
  -3   2  22          8.76          1.49        11.88 o                         
  -2   2  22          9.05         14.92        11.82 o                         
  -1   2  22         24.81         16.87        11.36 o                         
   0   2  22         12.28          1.62        12.06 o                         
   1   2  22         28.98         30.55        13.20 o                         
   2   2  22          9.05         -6.10        13.53 o                         
  -7   3  22         13.36          4.91        10.10 o                         
  -6   3  22          0.46          1.19        15.72 o                         
  -5   3  22          0.37         -3.78        10.36 o                         
  -4   3  22          5.59          4.71        10.66 o                         
  -3   3  22         11.54          4.99        11.40 o                         
  -2   3  22          4.04         21.75        11.44 o                         
  -1   3  22          4.79         30.62        12.48 o                         
   0   3  22         17.37          3.89        12.28 o                         
   1   3  22         41.19         34.21        13.55 o                         
  -6   4  22          2.17         -3.94        10.60 o                         
  -5   4  22          2.78         -0.53        11.05 o                         
  -4   4  22          3.07          1.05        11.97 o                         
  -3   4  22          0.20          3.75        12.00 o                         
  -2   4  22         14.70         -4.50        11.73 o                         
  -1   4  22          9.27         10.26        13.70 o                         
   0   4  22         12.35         -0.75        16.59 o                         
  -7   1  23          1.42        -13.49        13.49 o                         
  -6   1  23          0.38         -6.98        13.64 o                         
  -5   1  23          0.31        -11.22        11.22 o                         
  -4   1  23          1.24         -0.18        18.51 o                         
  -3   1  23          0.06        -12.38        12.38 o                         
  -2   1  23         14.59          6.07        13.14 o                         
  -1   1  23          8.13          7.17        13.67 o                         
   0   1  23         22.92         14.24        12.39 o                         
   1   1  23         15.03         16.77        15.06 o                         
  -7   2  23          7.51          4.63        14.08 o                         
  -6   2  23          1.53        -12.52        13.19 o                         
  -5   2  23          0.18          8.55        14.03 o                         
  -4   2  23          1.90         -3.73        12.36 o                         
  -3   2  23          1.79         -0.16        11.09 o                         
  -2   2  23         12.08          8.42        11.30 o                         
  -1   2  23          0.02          3.18        12.52 o                         
   0   2  23         52.41         48.98        16.41 o                         
  -5   3  23         11.47         -1.41        12.15 o                         
  -4   3  23          0.55         13.66        15.41 o                         
  -3   3  23          3.46         -9.69        11.13 o                         
  -2   3  23          9.81          9.16        11.60 o                         
  -1   3  23         28.84         43.08        15.13 o                         
  -5   0  24          2.50         -8.09        37.10 o                         
  -4   0  24         26.96         15.44        32.14 o                         
  -3   0  24         22.02          2.38        20.02 o                         
  -2   0  24         74.42         79.21        23.65 o                         
  -4   1  24         12.92          8.61        14.26 o                         
  -3   1  24         61.42         68.92        15.91 o                         
  -2   1  24          3.61         10.75        16.87 o                         
                                                                                
